# Supplementary material for: SOX9-dependent fibrosis drives renal function in nephronophthisis
Source: EMBO Mol Med. 2025 Apr 10;17(6):1238–58. doi: 10.1038/s44321-025-00233-3 (PMC12162883; doi:10.1038/s44321-025-00233-3)
Supplement: Supplementary file 4 — Dataset EV1 [file 44321_2025_233_MOESM4_ESM.xlsx]

## Sheet: TITLE
DatasetEV1
Title: Proteomic analysis in Fbxw7 null IMCD3 cells
Description: Differential analysis of the proteomic changes in clones 2 and 7 of Fbxw7 null IMCD3 cells.
The "Protein Results" tab contains differential analysis for two comparisons:
1. Parental versus Clones2+7
2. EV-pool versus Clones2+7
Both analyses use Clones2+7 data in the denominator, reflecting the changes in either the parental or EV-pool cells.
In "Graphpad fig5A" tab, we have kept the EV-pool data in the denominator and created a volcano plot based on Clones2+7 versus EV-pool. The values in this plot represent the changes observed in Clones2+7 compared to the EV-pool.

## Sheet: Protein Results
Protein Annotation											Log2 Cyclic Loess Normalized Exclusive Intensities												WT_Parental_vs_clones2_7										WT_EV_vs_clones2_7
id	ProteinName	AccessionNumber	MolecularWeight	ProteinGroupScore	IdentifiedPeptideCount	Exclusivity	QuantitativeValue	UniProt ID	Genename	Description	Parental_expt1	Parental_expt2	Parental_expt3	EV_expt1	EV_expt2	EV_expt3	Clone2_expt1	Clone2_expt2	Clone2_expt3	Clone7_expt1	Clone7_expt2	Clone7_expt3	logFC	CI.L	CI.R	AveExpr	t	B	P.Value	adj.P.Val	sig.PVal	sig.FDR	logFC	CI.L	CI.R	AveExpr	t	B	P.Value	adj.P.Val	sig.PVal	sig.FDR
1	tr|E9Q616|E9Q616_MOUSE AHNAK nucleoprotein (desmoyokin) OS=Mus musculus OX=10090 GN=Ahnak PE=1 SV=1	E9Q616_MOUSE	604 kDa	0.999999	193	100%	NA	E9Q616	Ahnak	AHNAK nucleoprotein (desmoyokin)	35.1721	35.0799	35.1705	35.3576	35.3403	35.4015	34.8096	35.5994	34.6603	35.787	35.7034	35.8408	-0.259201	-0.729296	0.210895	35.2134	-1.16706	-5.90198	0.259966	0.510848	0	0	-0.0335708	-0.503666	0.436525	35.2134	-0.151153	-6.54952	0.881709	0.939017	0	0
2	sp|Q9QXS1|PLEC_MOUSE Plectin OS=Mus musculus OX=10090 GN=Plec PE=1 SV=3	PLEC_MOUSE	534 kDa	1	168	98%	NA	Q9QXS1	Plec	Plectin	32.6578	32.7976	32.687	32.7285	32.9838	32.706	33.3508	33.7914	33.2335	31.8739	31.9053	32.009	0.0201615	-0.715689	0.756012	32.9135	0.0579927	-6.58083	0.954459	0.982784	0	0	0.112125	-0.623726	0.847976	32.9135	0.322518	-6.50746	0.751157	0.855714	0	0
3	tr|E9QP46|E9QP46_MOUSE Nesprin-2 OS=Mus musculus OX=10090 GN=Syne2 PE=1 SV=1	E9QP46_MOUSE	782 kDa	0.999999	141	100%	NA	E9QP46	Syne2	Nesprin-2	31.5683	31.5913	31.5226	31.3367	31.2753	31.3134	31.835	31.7959	31.9719	30.8578	30.8454	30.7738	0.214062	-0.298733	0.726857	31.156	0.883563	-6.1857	0.389769	0.634315	0	0	-0.0381998	-0.550994	0.474595	31.156	-0.157673	-6.54848	0.876649	0.936381	0	0
4	sp|Q9JHU4|DYHC1_MOUSE Cytoplasmic dynein 1 heavy chain 1 OS=Mus musculus OX=10090 GN=Dync1h1 PE=1 SV=2	DYHC1_MOUSE	532 kDa	1	128	99%	NA	Q9JHU4	Dync1h1	Cytoplasmic dynein 1 heavy chain 1	32.1806	32.0016	32.1145	32.2591	32.1491	32.3034	31.8577	31.2286	31.8328	31.9665	31.8649	31.9225	0.320053	0.0288104	0.611295	32.1984	2.32525	-4.15756	0.0332049	0.15195	0	0	0.458358	0.167115	0.7496	32.1984	3.33006	-2.18319	0.0041317	0.0343537	0	0
5.1	tr|A3KGU5|A3KGU5_MOUSE Spectrin alpha chain, non-erythrocytic 1 OS=Mus musculus OX=10090 GN=Sptan1 PE=1 SV=1	A3KGU5_MOUSE	283 kDa	0.999909	114	2%	NA	A3KGU5	Sptan1	Spectrin alpha chain, non-erythrocytic 1	25.4563	25.4512	25.2568	25.2478	25.2973	25.2399	25.5177	25.9732	25.6543	25.3173	25.1974	25.4856	-0.136213	-0.441519	0.169093	25.3251	-0.944029	-6.13107	0.358874	0.605561	0	0	-0.26263	-0.567937	0.0426758	25.3251	-1.82017	-4.99506	0.0870575	0.245951	0	0
5.2	tr|E9Q447|E9Q447_MOUSE Spectrin alpha chain, non-erythrocytic 1 OS=Mus musculus OX=10090 GN=Sptan1 PE=1 SV=1	E9Q447_MOUSE	285 kDa	0.999909	114	2%	NA	E9Q447	Sptan1	Spectrin alpha chain, non-erythrocytic 1	25.4563	25.4512	25.2568	25.2478	25.2973	25.2399	25.5177	25.9732	25.6543	25.3173	25.1974	25.4856	-0.136213	-0.441519	0.169093	25.3251	-0.944029	-6.13107	0.358874	0.605561	0	0	-0.26263	-0.567937	0.0426758	25.3251	-1.82017	-4.99506	0.0870575	0.245951	0	0
6	sp|P16546|SPTN1_MOUSE Spectrin alpha chain, non-erythrocytic 1 OS=Mus musculus OX=10090 GN=Sptan1 PE=1 SV=4	SPTN1_MOUSE	285 kDa	0.999849	114	2%	NA	P16546	Sptan1	Spectrin alpha chain, non-erythrocytic 1	26.5982	27.8384	26.8324	26.6787	27.5339	26.8474	27.6565	27.6003	26.8227	26.7744	27.45	26.4301	-0.0326664	-0.681912	0.616579	26.9777	-0.106496	-6.57668	0.916487	0.965892	0	0	-0.102341	-0.751586	0.546905	26.9777	-0.333642	-6.50369	0.7429	0.85126	0	0
7	sp|Q8VDD5|MYH9_MOUSE Myosin-9 OS=Mus musculus OX=10090 GN=Myh9 PE=1 SV=4	MYH9_MOUSE	226 kDa	1	93	87%	NA	Q8VDD5	Myh9	Myosin-9	33.1385	32.8264	32.7649	32.7076	32.8439	32.9589	32.6761	32.786	32.5741	32.1726	31.9712	32.1201	0.526586	0.0557798	0.997391	33.1603	2.36738	-4.08181	0.0305894	0.144209	0	0	0.45349	-0.0173162	0.924295	33.1603	2.03876	-4.6397	0.0580204	0.187558	0	0
8.1	sp|Q8BTM8|FLNA_MOUSE Filamin-A OS=Mus musculus OX=10090 GN=Flna PE=1 SV=5	FLNA_MOUSE	281 kDa	0.999999	104	93%	NA	Q8BTM8	Flna	Filamin-A	33.7101	33.8598	33.7793	33.8466	34.0129	33.9577	34.1459	34.5929	33.8872	33.8771	33.9459	33.9645	-0.285821	-0.569657	-0.00198466	33.977	-2.13073	-4.50175	0.0485945	0.189993	0	0	-0.129814	-0.41365	0.154022	33.977	-0.967735	-6.08797	0.347251	0.555474	0	0
8.2	tr|B7FAU9|B7FAU9_MOUSE Filamin, alpha OS=Mus musculus OX=10090 GN=Flna PE=1 SV=1	B7FAU9_MOUSE	280 kDa	0.999999	104	93%	NA	B7FAU9	Flna	Filamin, alpha	33.7101	33.8598	33.7793	33.8466	34.0129	33.9577	34.1459	34.5929	33.8872	33.8771	33.9459	33.9645	-0.285821	-0.569657	-0.00198466	33.977	-2.13073	-4.50175	0.0485945	0.189993	0	0	-0.129814	-0.41365	0.154022	33.977	-0.967735	-6.08797	0.347251	0.555474	0	0
9	sp|Q62261|SPTB2_MOUSE Spectrin beta chain, non-erythrocytic 1 OS=Mus musculus OX=10090 GN=Sptbn1 PE=1 SV=2	SPTB2_MOUSE	274 kDa	1	96	94%	NA	Q62261	Sptbn1	Spectrin beta chain, non-erythrocytic 1	32.876	32.9202	32.81	32.6443	32.6853	32.6446	32.8255	33.0217	32.7692	32.3392	32.4014	32.3181	0.25624	-0.0488099	0.561291	32.6412	1.77737	-5.08149	0.0940798	0.286332	0	0	0.0455593	-0.259491	0.35061	32.6412	0.316014	-6.50962	0.755983	0.860176	0	0
10	sp|Q80X90|FLNB_MOUSE Filamin-B OS=Mus musculus OX=10090 GN=Flnb PE=1 SV=3	FLNB_MOUSE	278 kDa	1	99	92%	NA	Q80X90	Flnb	Filamin-B	32.9889	32.974	33.0849	33.0477	33.0736	33.146	33.278	33.6832	33.2712	32.6919	32.5938	32.7916	-0.0356505	-0.423625	0.352325	33.0959	-0.194454	-6.56292	0.848216	0.93525	0	0	0.0374935	-0.350482	0.425469	33.0959	0.204507	-6.53968	0.840481	0.916997	0	0
11	sp|Q8VHX6|FLNC_MOUSE Filamin-C OS=Mus musculus OX=10090 GN=Flnc PE=1 SV=3	FLNC_MOUSE	291 kDa	1	84	89%	NA	Q8VHX6	Flnc	Filamin-C	32.0371	31.9367	32.0335	32.4295	32.4746	32.4641	31.7362	32.0957	31.6866	32.3566	32.2835	32.4458	-0.0983246	-0.420479	0.22383	32.2835	-0.645803	-6.36825	0.527352	0.751038	0	0	0.355342	0.0331872	0.677496	32.2835	2.33391	-4.12302	0.0326387	0.128347	0	0
12.1	sp|Q69ZN7|MYOF_MOUSE Myoferlin OS=Mus musculus OX=10090 GN=Myof PE=1 SV=2	MYOF_MOUSE	233 kDa	1	78	99%	NA	Q69ZN7	Myof	Myoferlin	33.0913	33.064	33.1251	33.0686	32.9992	33.0127	33.3227	33.164	33.468	33.2948	33.2469	33.1848	-0.186767	-0.381088	0.00755339	32.9495	-2.03368	-4.66726	0.0585139	0.213876	0	0	-0.253392	-0.447712	-0.0590712	32.9495	-2.75915	-3.32326	0.0137475	0.0739419	0	0
12.2	tr|A0A286YDF5|A0A286YDF5_MOUSE Myoferlin OS=Mus musculus OX=10090 GN=Myof PE=1 SV=1	A0A286YDF5_MOUSE	235 kDa	1	78	99%	NA	A0A286YDF5	Myof	Myoferlin	33.0913	33.064	33.1251	33.0686	32.9992	33.0127	33.3227	33.164	33.468	33.2948	33.2469	33.1848	-0.186767	-0.381088	0.00755339	32.9495	-2.03368	-4.66726	0.0585139	0.213876	0	0	-0.253392	-0.447712	-0.0590712	32.9495	-2.75915	-3.32326	0.0137475	0.0739419	0	0
13.1	sp|Q68FD5|CLH1_MOUSE Clathrin heavy chain 1 OS=Mus musculus OX=10090 GN=Cltc PE=1 SV=3	CLH1_MOUSE	192 kDa	1	70	100%	NA	Q68FD5	Cltc	Clathrin heavy chain 1	33.3246	33.1763	33.3617	33.3105	33.0285	33.3004	32.9153	32.6918	33.1106	33.3035	33.1507	33.1955	0.226291	-0.040209	0.492791	33.2455	1.79669	-5.05153	0.0908512	0.280228	0	0	0.151931	-0.114569	0.418431	33.2455	1.20629	-5.83692	0.244844	0.448302	0	0
13.2	tr|Q5SXR6|Q5SXR6_MOUSE Clathrin heavy chain OS=Mus musculus OX=10090 GN=Cltc PE=1 SV=1	Q5SXR6_MOUSE	192 kDa	1	70	100%	NA	Q5SXR6	Cltc	Clathrin heavy chain	33.3246	33.1763	33.3617	33.3105	33.0285	33.3004	32.9153	32.6918	33.1106	33.3035	33.1507	33.1955	0.226291	-0.040209	0.492791	33.2455	1.79669	-5.05153	0.0908512	0.280228	0	0	0.151931	-0.114569	0.418431	33.2455	1.20629	-5.83692	0.244844	0.448302	0	0
14	sp|Q6P4T2|U520_MOUSE U5 small nuclear ribonucleoprotein 200 kDa helicase OS=Mus musculus OX=10090 GN=Snrnp200 PE=1 SV=1	U520_MOUSE	245 kDa	1	74	99%	NA	Q6P4T2	Snrnp200	U5 small nuclear ribonucleoprotein 200 kDa helicase	32.2115	32.0941	32.1866	32.15	31.8453	32.1357	32.1213	31.7879	32.4436	32.2536	32.2511	32.2671	-0.0233685	-0.289473	0.242736	32.0272	-0.185815	-6.56463	0.854872	0.937549	0	0	-0.143768	-0.409872	0.122337	32.0272	-1.14317	-5.90793	0.269404	0.473152	0	0
15	sp|Q99PV0|PRP8_MOUSE Pre-mRNA-processing-splicing factor 8 OS=Mus musculus OX=10090 GN=Prpf8 PE=1 SV=2	PRP8_MOUSE	274 kDa	1	72	100%	NA	Q99PV0	Prpf8	Pre-mRNA-processing-splicing factor 8	32.4163	32.4545	32.4289	32.424	32.291	32.3733	32.4902	31.9587	32.7373	32.5584	32.636	32.5204	-0.0502892	-0.329889	0.22931	32.3358	-0.380575	-6.50753	0.70841	0.866513	0	0	-0.120744	-0.400343	0.158856	32.3358	-0.913756	-6.13803	0.374101	0.578014	0	0
16	sp|Q9WTQ5|AKA12_MOUSE A-kinase anchor protein 12 OS=Mus musculus OX=10090 GN=Akap12 PE=1 SV=1	AKA12_MOUSE	181 kDa	1	66	100%	NA	Q9WTQ5	Akap12	A-kinase anchor protein 12	32.8054	32.9585	32.7107	32.6362	32.6829	32.6679	33.8931	34.6772	33.4018	33.4149	33.3881	33.2534	-0.846525	-1.34264	-0.350414	32.6002	-3.61162	-1.62543	0.00227916	0.0294896	0	0	-1.00908	-1.50519	-0.512971	32.6002	-4.30515	-0.181656	0.00052298	0.00928322	-1	-1
17	sp|F6ZDS4|TPR_MOUSE Nucleoprotein TPR OS=Mus musculus OX=10090 GN=Tpr PE=1 SV=1	TPR_MOUSE	274 kDa	1	71	100%	NA	F6ZDS4	Tpr	Nucleoprotein TPR	31.9525	32.138	32.0028	31.9101	31.8956	31.8528	32.3478	32.8375	32.3072	32.2228	32.1353	32.1105	-0.295753	-0.583674	-0.00783237	31.9844	-2.17349	-4.42745	0.0447333	0.181871	0	0	-0.440707	-0.728628	-0.152786	31.9844	-3.23876	-2.36886	0.0050168	0.0376579	0	0
18	sp|P19096|FAS_MOUSE Fatty acid synthase OS=Mus musculus OX=10090 GN=Fasn PE=1 SV=2	FAS_MOUSE	272 kDa	1	67	100%	NA	P19096	Fasn	Fatty acid synthase	32.2063	32.078	32.1925	32.279	32.2309	32.2322	31.2311	30.8181	31.1576	31.831	31.8487	31.9993	0.677947	0.24293	1.11296	32.1467	3.29833	-2.26649	0.00443471	0.0432555	0	0	0.766405	0.331388	1.20142	32.1467	3.7287	-1.36771	0.00177314	0.0203445	0	0
19	sp|Q6P5H2|NEST_MOUSE Nestin OS=Mus musculus OX=10090 GN=Nes PE=1 SV=1	NEST_MOUSE	207 kDa	1	69	100%	NA	Q6P5H2	Nes	Nestin	31.9259	32.1115	31.8589	32.0368	32.0669	32.0151	33.3119	34.0945	33.0306	30.3227	30.1664	30.4613	0.0675446	-1.41065	1.54574	32.1246	0.0967162	-6.57772	0.92413	0.970198	0	0	0.141714	-1.33648	1.61991	32.1246	0.202918	-6.54001	0.841709	0.917319	0	0
20	sp|Q7TPR4|ACTN1_MOUSE Alpha-actinin-1 OS=Mus musculus OX=10090 GN=Actn1 PE=1 SV=1	ACTN1_MOUSE	103 kDa	0.999766	60	5%	NA	Q7TPR4	Actn1	Alpha-actinin-1	23.5113	23.3842	23.8162	23.7171	24.9144	23.5402	23.8183	23.2305	23.9944	24.2017	23.5315	24.4183	-0.295214	-1.054	0.463572	23.3907	-0.823492	-6.23676	0.422105	0.663757	0	0	0.191443	-0.567343	0.950228	23.3907	0.534024	-6.41434	0.600528	0.760836	0	0
21	sp|P20152|VIME_MOUSE Vimentin OS=Mus musculus OX=10090 GN=Vim PE=1 SV=3	VIME_MOUSE	54 kDa	1	61	95%	NA	P20152	Vim	Vimentin	34.49	34.8444	34.5107	34.7689	34.9038	34.6228	35.9099	36.6498	35.6295	29.109	29.2226	29.0003	2.02816	-1.14652	5.20285	34.1454	1.35221	-5.68114	0.194759	0.432977	0	0	2.17829	-0.996388	5.35298	34.1454	1.4523	-5.53073	0.165381	0.354984	0	0
22	tr|A1BN54|A1BN54_MOUSE Alpha actinin 1a OS=Mus musculus OX=10090 GN=Actn1 PE=1 SV=1	A1BN54_MOUSE	103 kDa	0.998927	58	2%	NA	A1BN54	Actn1	Alpha actinin 1a	25.5711	26.2918	26.5388	26.2163	25.9349	26.1941	26.0071	25.1625	25.851	24.0417	24.5134	23.8961	1.22191	0.298876	2.14495	25.4207	2.80196	-3.25934	0.0126144	0.0857437	1	0	1.20314	0.280099	2.12617	25.4207	2.75891	-3.32525	0.0137923	0.0740513	1	0
23	sp|P26039|TLN1_MOUSE Talin-1 OS=Mus musculus OX=10090 GN=Tln1 PE=1 SV=2	TLN1_MOUSE	270 kDa	1	60	90%	NA	P26039	Tln1	Talin-1	30.8106	30.7763	30.8448	30.8835	30.9286	30.9218	31.1357	31.3156	30.9293	30.2175	30.1749	30.2654	0.137508	-0.320542	0.595559	30.9067	0.635397	-6.37498	0.533979	0.755523	0	0	0.238233	-0.219818	0.696284	30.9067	1.10082	-5.95371	0.286948	0.490024	0	0
24	sp|E9Q7G0|NUMA1_MOUSE Nuclear mitotic apparatus protein 1 OS=Mus musculus OX=10090 GN=Numa1 PE=1 SV=1	NUMA1_MOUSE	236 kDa	1	62	65%	NA	E9Q7G0	Numa1	Nuclear mitotic apparatus protein 1	30.2661	30.5641	30.3467	30.1979	30.2623	30.2246	30.7056	31.1756	30.7245	30.0521	29.8759	29.8326	-0.00214413	-0.498477	0.494189	30.239	-0.00914364	-6.58254	0.992815	0.996423	0	0	-0.166139	-0.662472	0.330194	30.239	-0.708501	-6.30426	0.488636	0.673057	0	0
25	sp|P08113|ENPL_MOUSE Endoplasmin OS=Mus musculus OX=10090 GN=Hsp90b1 PE=1 SV=2	ENPL_MOUSE	92 kDa	1	53	96%	NA	P08113	Hsp90b1	Endoplasmin	34.7631	34.8058	34.7102	34.5743	34.4557	34.4523	35.2976	35.1592	35.2795	34.0563	33.9954	33.8478	0.153728	-0.467015	0.774471	34.4715	0.524182	-6.44073	0.607202	0.803839	0	0	-0.111885	-0.732628	0.508857	34.4715	-0.381507	-6.48602	0.707751	0.828958	0	0
26.1	sp|E9Q555|RN213_MOUSE E3 ubiquitin-protein ligase RNF213 OS=Mus musculus OX=10090 GN=Rnf213 PE=1 SV=3	RN213_MOUSE	584 kDa	1	62	100%	NA	E9Q555	Rnf213	E3 ubiquitin-protein ligase RNF213	29.7413	29.6152	29.7066	29.2963	29.1189	29.3773	28.2619	28.533	28.1835	28.8387	28.9095	28.8769	1.0871	0.763168	1.41103	29.476	7.10096	5.14399	2.19897e-06	0.00038339	1	1	0.663598	0.339666	0.987531	29.476	4.33464	-0.11463	0.000487285	0.00886414	0	0
26.2	tr|A0A8I4P9C4|A0A8I4P9C4_MOUSE E3 ubiquitin-protein ligase RNF213 OS=Mus musculus OX=10090 GN=Rnf213 PE=1 SV=1	A0A8I4P9C4_MOUSE	585 kDa	1	62	100%	NA	A0A8I4P9C4	Rnf213	E3 ubiquitin-protein ligase RNF213	29.7413	29.6152	29.7066	29.2963	29.1189	29.3773	28.2619	28.533	28.1835	28.8387	28.9095	28.8769	1.0871	0.763168	1.41103	29.476	7.10096	5.14399	2.19897e-06	0.00038339	1	1	0.663598	0.339666	0.987531	29.476	4.33464	-0.11463	0.000487285	0.00886414	0	0
26.3	tr|A0A171EBL2|A0A171EBL2_MOUSE E3 ubiquitin-protein ligase RNF213 OS=Mus musculus OX=10090 GN=Rnf213 PE=1 SV=1	A0A171EBL2_MOUSE	585 kDa	1	62	100%	NA	A0A171EBL2	Rnf213	E3 ubiquitin-protein ligase RNF213	29.7413	29.6152	29.7066	29.2963	29.1189	29.3773	28.2619	28.533	28.1835	28.8387	28.9095	28.8769	1.0871	0.763168	1.41103	29.476	7.10096	5.14399	2.19897e-06	0.00038339	1	1	0.663598	0.339666	0.987531	29.476	4.33464	-0.11463	0.000487285	0.00886414	0	0
27	sp|P57780|ACTN4_MOUSE Alpha-actinin-4 OS=Mus musculus OX=10090 GN=Actn4 PE=1 SV=1	ACTN4_MOUSE	105 kDa	0.999999	55	67%	NA	P57780	Actn4	Alpha-actinin-4	32.3174	32.4072	32.2575	32.3221	32.3797	32.3465	32.4651	32.6466	32.3631	32.3503	32.4984	32.5312	-0.148397	-0.353965	0.0571712	32.3228	-1.52746	-5.4486	0.145727	0.367558	0	0	-0.126335	-0.331903	0.079233	32.3228	-1.30038	-5.7252	0.211473	0.411731	0	0
28	tr|E9Q6R7|E9Q6R7_MOUSE Utrophin OS=Mus musculus OX=10090 GN=Utrn PE=1 SV=1	E9Q6R7_MOUSE	393 kDa	0.999999	59	98%	NA	E9Q6R7	Utrn	Utrophin	30.0141	30.1548	30.0791	30.0233	29.9425	30.0201	30.2199	30.3903	30.1456	29.5826	29.5877	29.5244	0.17425	-0.202864	0.551365	30.0025	0.977812	-6.09909	0.342412	0.589064	0	0	0.0869081	-0.290207	0.464023	30.0025	0.487688	-6.43859	0.632245	0.785632	0	0
29.1	sp|Q6PDQ2|CHD4_MOUSE Chromodomain-helicase-DNA-binding protein 4 OS=Mus musculus OX=10090 GN=Chd4 PE=1 SV=1	CHD4_MOUSE	218 kDa	1	54	80%	NA	Q6PDQ2	Chd4	Chromodomain-helicase-DNA-binding protein 4	30.9726	31.0351	31.24	30.9846	30.9305	31.0311	31.1877	31.1907	31.2848	30.9983	31.3466	31.3722	-0.1475	-0.362762	0.0677619	31.0226	-1.44986	-5.55426	0.165977	0.396004	0	0	-0.247981	-0.463243	-0.0327192	31.0226	-2.43755	-3.93345	0.0265304	0.112212	0	0
29.2	tr|E9QAS4|E9QAS4_MOUSE DNA helicase OS=Mus musculus OX=10090 GN=Chd4 PE=1 SV=1	E9QAS4_MOUSE	216 kDa	1	54	80%	NA	E9QAS4	Chd4	DNA helicase	30.9726	31.0351	31.24	30.9846	30.9305	31.0311	31.1877	31.1907	31.2848	30.9983	31.3466	31.3722	-0.1475	-0.362762	0.0677619	31.0226	-1.44986	-5.55426	0.165977	0.396004	0	0	-0.247981	-0.463243	-0.0327192	31.0226	-2.43755	-3.93345	0.0265304	0.112212	0	0
29.3	tr|E9QAS5|E9QAS5_MOUSE DNA helicase OS=Mus musculus OX=10090 GN=Chd4 PE=1 SV=1	E9QAS5_MOUSE	219 kDa	1	54	80%	NA	E9QAS5	Chd4	DNA helicase	30.9726	31.0351	31.24	30.9846	30.9305	31.0311	31.1877	31.1907	31.2848	30.9983	31.3466	31.3722	-0.1475	-0.362762	0.0677619	31.0226	-1.44986	-5.55426	0.165977	0.396004	0	0	-0.247981	-0.463243	-0.0327192	31.0226	-2.43755	-3.93345	0.0265304	0.112212	0	0
30	sp|Q9JKF1|IQGA1_MOUSE Ras GTPase-activating-like protein IQGAP1 OS=Mus musculus OX=10090 GN=Iqgap1 PE=1 SV=2	IQGA1_MOUSE	189 kDa	1	52	96%	NA	Q9JKF1	Iqgap1	Ras GTPase-activating-like protein IQGAP1	31.8906	31.6019	31.806	31.7686	31.5978	31.8306	30.9698	30.6373	31.1696	31.768	31.6445	31.8158	0.432001	-0.0158266	0.879829	31.7594	2.04165	-4.65414	0.0576867	0.212271	0	0	0.398185	-0.0496433	0.846013	31.7594	1.88183	-4.89745	0.0778085	0.228544	0	0
31	sp|E9PVA8|GCN1_MOUSE eIF-2-alpha kinase activator GCN1 OS=Mus musculus OX=10090 GN=Gcn1 PE=1 SV=1	GCN1_MOUSE	293 kDa	1	57	100%	NA	E9PVA8	Gcn1	eIF-2-alpha kinase activator GCN1	29.8745	29.5405	29.9403	30.1178	30.2036	30.4498	29.8594	29.2695	29.8847	30.5967	30.5417	30.7248	-0.361041	-0.89064	0.168557	30.2191	-1.44295	-5.56347	0.167963	0.39748	0	0	0.110941	-0.418658	0.640539	30.2191	0.44339	-6.45975	0.663308	0.802643	0	0
32	sp|E9PVX6|KI67_MOUSE Proliferation marker protein Ki-67 OS=Mus musculus OX=10090 GN=Mki67 PE=1 SV=1	KI67_MOUSE	351 kDa	0.999999	54	100%	NA	E9PVX6	Mki67	Proliferation marker protein Ki-67	29.9857	30.4359	30.1118	30.0333	30.1691	30.0569	30.3843	31.3507	29.9541	29.6765	29.8933	29.5622	0.0409274	-0.543647	0.625502	30.0931	0.148189	-6.57116	0.88401	0.949828	0	0	-0.0504278	-0.635002	0.534147	30.0931	-0.182588	-6.54408	0.857371	0.927003	0	0
33	sp|Q9ERU9|RBP2_MOUSE E3 SUMO-protein ligase RanBP2 OS=Mus musculus OX=10090 GN=Ranbp2 PE=1 SV=2	RBP2_MOUSE	341 kDa	0.999999	56	100%	NA	Q9ERU9	Ranbp2	E3 SUMO-protein ligase RanBP2	30.7086	30.8684	30.7355	30.7314	30.733	30.6586	31.1116	31.0621	31.1679	30.919	31.0151	30.8116	-0.243691	-0.441732	-0.0456506	30.761	-2.60368	-3.6403	0.0189373	0.107811	0	0	-0.306863	-0.504904	-0.108822	30.761	-3.27863	-2.2879	0.00460936	0.0363743	0	0
34	sp|P58252|EF2_MOUSE Elongation factor 2 OS=Mus musculus OX=10090 GN=Eef2 PE=1 SV=2	EF2_MOUSE	95 kDa	1	48	98%	NA	P58252	Eef2	Elongation factor 2	33.8532	33.7344	33.9758	34.021	33.8773	34.0733	33.2835	33.2003	33.25	33.4357	33.3126	33.5223	0.520384	0.272758	0.76801	33.9662	4.44661	0.102142	0.000385016	0.00952165	0	0	0.656479	0.408853	0.904105	33.9662	5.60952	2.43238	3.58886e-05	0.00183198	0	0
35	sp|Q7TPV4|MBB1A_MOUSE Myb-binding protein 1A OS=Mus musculus OX=10090 GN=Mybbp1a PE=1 SV=2	MBB1A_MOUSE	152 kDa	1	52	100%	NA	Q7TPV4	Mybbp1a	Myb-binding protein 1A	33.158	33.0571	33.072	33.1268	33.0202	33.1069	32.8499	32.7499	33.0211	33.4873	33.6024	33.43	-0.0944456	-0.451014	0.262123	33.1297	-0.56049	-6.42062	0.582738	0.787753	0	0	-0.105438	-0.462007	0.25113	33.1297	-0.625726	-6.36019	0.540124	0.71512	0	0
36	sp|Q9D0E1|HNRPM_MOUSE Heterogeneous nuclear ribonucleoprotein M OS=Mus musculus OX=10090 GN=Hnrnpm PE=1 SV=3	HNRPM_MOUSE	78 kDa	0.999998	36	100%	NA	Q9D0E1	Hnrnpm	Heterogeneous nuclear ribonucleoprotein M	32.7578	33.0012	32.8848	32.7465	32.7939	32.6922	33.6413	34.1165	33.3942	32.8878	32.704	32.698	-0.359019	-0.866933	0.148894	32.9328	-1.49613	-5.49178	0.153716	0.378136	0	0	-0.496095	-1.00401	0.0118181	32.9328	-2.06736	-4.59139	0.0549468	0.180381	0	0
37.1	tr|A2ANY6|A2ANY6_MOUSE Midasin OS=Mus musculus OX=10090 GN=Mdn1 PE=1 SV=1	A2ANY6_MOUSE	630 kDa	1	54	100%	NA	A2ANY6	Mdn1	Midasin	28.837	28.7183	28.7044	28.9081	28.677	28.8109	28.6257	28.2083	28.8483	29.0196	28.9591	28.993	-0.0224636	-0.340487	0.29556	28.8001	-0.149459	-6.57097	0.883016	0.949508	0	0	0.0230213	-0.295002	0.341044	28.8001	0.15317	-6.54921	0.880136	0.938381	0	0
37.2	tr|J3QMC5|J3QMC5_MOUSE Midasin OS=Mus musculus OX=10090 GN=Mdn1 PE=1 SV=1	J3QMC5_MOUSE	630 kDa	1	54	100%	NA	J3QMC5	Mdn1	Midasin	28.837	28.7183	28.7044	28.9081	28.677	28.8109	28.6257	28.2083	28.8483	29.0196	28.9591	28.993	-0.0224636	-0.340487	0.29556	28.8001	-0.149459	-6.57097	0.883016	0.949508	0	0	0.0230213	-0.295002	0.341044	28.8001	0.15317	-6.54921	0.880136	0.938381	0	0
38	sp|Q64727|VINC_MOUSE Vinculin OS=Mus musculus OX=10090 GN=Vcl PE=1 SV=4	VINC_MOUSE	117 kDa	1	46	100%	NA	Q64727	Vcl	Vinculin	31.6781	31.7861	31.7541	31.6075	31.6965	31.6815	31.7125	31.8599	31.4773	31.1191	31.2769	31.1436	0.307854	-0.0432317	0.65894	31.9334	1.8554	-4.95915	0.0816297	0.262344	0	0	0.230278	-0.120808	0.581364	31.9334	1.38786	-5.61528	0.183775	0.37851	0	0
39	sp|P14733|LMNB1_MOUSE Lamin-B1 OS=Mus musculus OX=10090 GN=Lmnb1 PE=1 SV=3	LMNB1_MOUSE	67 kDa	0.999999	49	88%	NA	P14733	Lmnb1	Lamin-B1	32.5072	32.6851	32.5677	32.3642	32.3739	32.2881	33.294	33.8619	33.2168	32.9046	32.8477	32.7879	-0.565467	-0.955327	-0.175606	32.4588	-3.0694	-2.72848	0.00719078	0.0592772	0	0	-0.810086	-1.19995	-0.420226	32.4588	-4.39721	0.0111659	0.000428595	0.00803731	0	0
40.1	sp|Q61879|MYH10_MOUSE Myosin-10 OS=Mus musculus OX=10090 GN=Myh10 PE=1 SV=2	MYH10_MOUSE	229 kDa	0.999991	52	77%	NA	Q61879	Myh10	Myosin-10	28.9004	28.851	28.8329	28.7211	29.0251	28.7791	29.0418	29.344	28.819	28.3202	28.1844	28.2157	0.207277	-0.311617	0.72617	29.0521	0.8455	-6.21844	0.410063	0.653813	0	0	0.18758	-0.331314	0.706473	29.0521	0.765153	-6.26226	0.455109	0.648853	0	0
40.2	tr|Q3UH59|Q3UH59_MOUSE Myosin-10 OS=Mus musculus OX=10090 GN=Myh10 PE=1 SV=1	Q3UH59_MOUSE	233 kDa	0.999991	52	77%	NA	Q3UH59	Myh10	Myosin-10	28.9004	28.851	28.8329	28.7211	29.0251	28.7791	29.0418	29.344	28.819	28.3202	28.1844	28.2157	0.207277	-0.311617	0.72617	29.0521	0.8455	-6.21844	0.410063	0.653813	0	0	0.18758	-0.331314	0.706473	29.0521	0.765153	-6.26226	0.455109	0.648853	0	0
40.3	tr|Q5SV64|Q5SV64_MOUSE Myosin-10 OS=Mus musculus OX=10090 GN=Myh10 PE=1 SV=1	Q5SV64_MOUSE	232 kDa	0.999991	52	77%	NA	Q5SV64	Myh10	Myosin-10	28.9004	28.851	28.8329	28.7211	29.0251	28.7791	29.0418	29.344	28.819	28.3202	28.1844	28.2157	0.207277	-0.311617	0.72617	29.0521	0.8455	-6.21844	0.410063	0.653813	0	0	0.18758	-0.331314	0.706473	29.0521	0.765153	-6.26226	0.455109	0.648853	0	0
41	sp|P20029|BIP_MOUSE Endoplasmic reticulum chaperone BiP OS=Mus musculus OX=10090 GN=Hspa5 PE=1 SV=3	BIP_MOUSE	72 kDa	1	47	96%	NA	P20029	Hspa5	Endoplasmic reticulum chaperone BiP	34.7531	34.881	34.6863	34.4881	34.6455	34.3488	35.3863	35.8164	35.1335	34.093	34.0044	33.9678	0.0399052	-0.710066	0.789877	34.3444	0.112623	-6.57598	0.911704	0.963446	0	0	-0.239415	-0.989387	0.510556	34.3444	-0.675692	-6.3272	0.508703	0.688977	0	0
42	sp|Q8CGC7|SYEP_MOUSE Bifunctional glutamate/proline--tRNA ligase OS=Mus musculus OX=10090 GN=Eprs1 PE=1 SV=4	SYEP_MOUSE	170 kDa	0.999999	47	100%	NA	Q8CGC7	Eprs1	Bifunctional glutamate/proline--tRNA ligase	31.3459	31.3759	31.3344	31.4849	31.6245	31.5255	31.0751	30.7745	30.9308	31.1564	31.4218	31.2096	0.257404	0.00257361	0.512234	31.474	2.1373	-4.49038	0.0479816	0.188625	0	0	0.450286	0.195456	0.705116	31.474	3.73886	-1.34359	0.00172735	0.0201504	0	0
43	sp|P48678|LMNA_MOUSE Prelamin-A/C OS=Mus musculus OX=10090 GN=Lmna PE=1 SV=2	LMNA_MOUSE	74 kDa	1	47	96%	NA	P48678	Lmna	Prelamin-A/C	33.9218	34.2485	34.0013	33.929	34.0936	33.916	33.8913	34.4468	33.6884	32.8998	32.8762	32.6531	0.647951	0.0289336	1.26697	33.8508	2.21555	-4.3542	0.0412754	0.173825	0	0	0.570239	-0.0487783	1.18926	33.8508	1.94982	-4.78736	0.0686007	0.208704	0	0
44	tr|B9EHJ3|B9EHJ3_MOUSE Tight junction protein ZO-1 OS=Mus musculus OX=10090 GN=Tjp1 PE=1 SV=1	B9EHJ3_MOUSE	189 kDa	0.999999	51	100%	NA	B9EHJ3	Tjp1	Tight junction protein ZO-1	30.146	30.2577	30.0727	30.0043	30.0577	30.0172	30.3802	30.9887	30.2861	30.3793	30.3951	30.3782	-0.309139	-0.591028	-0.0272504	30.1383	-2.32048	-4.16617	0.0335202	0.152591	0	0	-0.44154	-0.723428	-0.159651	30.1383	-3.31432	-2.21527	0.00427244	0.0348999	0	0
45	sp|P63017|HSP7C_MOUSE Heat shock cognate 71 kDa protein OS=Mus musculus OX=10090 GN=Hspa8 PE=1 SV=1	HSP7C_MOUSE	71 kDa	0.999999	42	71%	NA	P63017	Hspa8	Heat shock cognate 71 kDa protein	33.876	34.1238	33.9486	34.0691	34.3506	34.0836	34.037	33.9927	33.6956	34.0111	34.1152	33.9626	0.0137913	-0.236514	0.264097	34.1696	0.116584	-6.57551	0.908608	0.961552	0	0	0.198715	-0.0515906	0.44902	34.1696	1.67982	-5.20948	0.111965	0.282687	0	0
46	sp|P63260|ACTG_MOUSE Actin, cytoplasmic 2 OS=Mus musculus OX=10090 GN=Actg1 PE=1 SV=1	ACTG_MOUSE	42 kDa	0.999998	31	6%	NA	P63260	Actg1	Actin, cytoplasmic 2	29.7507	30.3545	29.8275	29.6476	29.5453	29.607	30.118	31.6673	29.4254	29.2231	29.0913	29.5568	0.130602	-0.712938	0.974142	29.7251	0.327707	-6.52686	0.747302	0.886006	0	0	-0.246996	-1.09054	0.596544	29.7251	-0.619762	-6.36393	0.543975	0.718843	0	0
47	sp|P60710|ACTB_MOUSE Actin, cytoplasmic 1 OS=Mus musculus OX=10090 GN=Actb PE=1 SV=1	ACTB_MOUSE	42 kDa	0.999995	31	6%	NA	P60710	Actb	Actin, cytoplasmic 1	30.0816	30.1465	29.7658	29.7028	29.9526	29.8372	30.6565	32.1563	30.0404	30.0688	30.0308	30.3679	-0.555482	-1.2767	0.165732	29.9644	-1.63022	-5.30251	0.122209	0.334887	0	0	-0.722564	-1.44378	-0.00134934	29.9644	-2.12057	-4.5005	0.0496205	0.168362	0	0
48	sp|P11499|HS90B_MOUSE Heat shock protein HSP 90-beta OS=Mus musculus OX=10090 GN=Hsp90ab1 PE=1 SV=3	HS90B_MOUSE	83 kDa	1	47	55%	NA	P11499	Hsp90ab1	Heat shock protein HSP 90-beta	33.2565	33.1687	33.251	33.3934	33.4851	33.4648	33.2189	33.2171	32.9759	33.2716	33.1708	33.3642	0.0223404	-0.189643	0.234324	33.5868	0.222993	-6.55674	0.826298	0.925719	0	0	0.244694	0.0327108	0.456678	33.5868	2.44244	-3.92441	0.0262707	0.111883	0	0
49	tr|E9QNN1|E9QNN1_MOUSE RNA helicase OS=Mus musculus OX=10090 GN=Dhx9 PE=1 SV=1	E9QNN1_MOUSE	150 kDa	1	40	100%	NA	E9QNN1	Dhx9	RNA helicase	32.7679	32.6423	32.7538	32.7148	32.52	32.6166	32.8766	32.4319	33.2497	32.7968	32.6826	32.7747	-0.0807094	-0.365109	0.20369	32.5822	-0.600478	-6.39696	0.556407	0.771296	0	0	-0.184913	-0.469313	0.0994868	32.5822	-1.37575	-5.63083	0.187422	0.383756	0	0
50	sp|Q9JIK5|DDX21_MOUSE Nucleolar RNA helicase 2 OS=Mus musculus OX=10090 GN=Ddx21 PE=1 SV=3	DDX21_MOUSE	94 kDa	0.999999	43	98%	NA	Q9JIK5	Ddx21	Nucleolar RNA helicase 2	32.2523	32.4878	32.3178	32.373	32.4162	32.3112	32.7502	32.9999	32.6267	32.5349	32.6824	32.4123	-0.315112	-0.558066	-0.0721579	32.4142	-2.74437	-3.36991	0.0141751	0.0913649	0	0	-0.300937	-0.543891	-0.0579828	32.4142	-2.62092	-3.58922	0.0182805	0.0883137	0	0
51	sp|Q6PB66|LPPRC_MOUSE Leucine-rich PPR motif-containing protein, mitochondrial OS=Mus musculus OX=10090 GN=Lrpprc PE=1 SV=2	LPPRC_MOUSE	157 kDa	0.999998	44	100%	NA	Q6PB66	Lrpprc	Leucine-rich PPR motif-containing protein, mitochondrial	31.1226	31.1147	31.1398	31.123	31.0086	31.0504	31.7346	31.4171	32.0207	31.4179	31.3406	31.3033	-0.413301	-0.708163	-0.118439	31.268	-2.96585	-2.93452	0.00893002	0.0694292	0	0	-0.478402	-0.773264	-0.18354	31.268	-3.43302	-1.9728	0.00331797	0.0297819	0	0
52	tr|G5E898|G5E898_MOUSE Periplakin OS=Mus musculus OX=10090 GN=Ppl PE=1 SV=1	G5E898_MOUSE	204 kDa	0.999998	46	100%	NA	G5E898	Ppl	Periplakin	28.541	29.022	28.5873	28.7203	29.0287	28.7117	28.3861	28.7791	28.2533	30.3753	30.6956	30.3846	-0.762245	-1.73	0.20551	28.8098	-1.66713	-5.24836	0.114569	0.322193	0	0	-0.658748	-1.6265	0.309007	28.8098	-1.44077	-5.54608	0.168569	0.359724	0	0
53	sp|P23116|EIF3A_MOUSE Eukaryotic translation initiation factor 3 subunit A OS=Mus musculus OX=10090 GN=Eif3a PE=1 SV=5	EIF3A_MOUSE	162 kDa	0.999998	43	100%	NA	P23116	Eif3a	Eukaryotic translation initiation factor 3 subunit A	31.7624	31.6171	31.8135	31.8778	31.791	31.8801	31.4054	31.6404	31.4443	31.9298	31.8046	31.8875	0.0456891	-0.214008	0.305387	31.7951	0.372261	-6.51076	0.714472	0.867695	0	0	0.164321	-0.0953761	0.424019	31.7951	1.33884	-5.67758	0.198911	0.396458	0	0
54	sp|Q8CJF7|ELYS_MOUSE Protein ELYS OS=Mus musculus OX=10090 GN=Ahctf1 PE=1 SV=1	ELYS_MOUSE	248 kDa	0.999995	45	100%	NA	Q8CJF7	Ahctf1	Protein ELYS	29.6236	29.9268	29.6068	29.6628	29.6111	29.5941	30.1243	30.6726	30.037	30.1798	30.2285	30.0937	-0.503552	-0.770316	-0.236788	29.7469	-3.9941	-0.83083	0.00100253	0.0180663	0	0	-0.599965	-0.866729	-0.333201	29.7469	-4.75884	0.750602	0.000200747	0.00481528	0	0
55.1	sp|Q61656|DDX5_MOUSE Probable ATP-dependent RNA helicase DDX5 OS=Mus musculus OX=10090 GN=Ddx5 PE=1 SV=2	DDX5_MOUSE	69 kDa	1	38	66%	NA	Q61656	Ddx5	Probable ATP-dependent RNA helicase DDX5	33.2661	33.3681	33.3367	33.2545	33.3618	33.2552	33.6488	33.4946	33.6947	33.5229	33.542	33.426	-0.231176	-0.417087	-0.0452644	33.3138	-2.63111	-3.58802	0.0179025	0.104528	0	0	-0.264336	-0.450247	-0.078425	33.3138	-3.00852	-2.83217	0.00816383	0.0521051	0	0
55.2	tr|Q8BTS0|Q8BTS0_MOUSE Probable ATP-dependent RNA helicase DDX5 OS=Mus musculus OX=10090 GN=Ddx5 PE=1 SV=1	Q8BTS0_MOUSE	69 kDa	1	38	66%	NA	Q8BTS0	Ddx5	Probable ATP-dependent RNA helicase DDX5	33.2661	33.3681	33.3367	33.2545	33.3618	33.2552	33.6488	33.4946	33.6947	33.5229	33.542	33.426	-0.231176	-0.417087	-0.0452644	33.3138	-2.63111	-3.58802	0.0179025	0.104528	0	0	-0.264336	-0.450247	-0.078425	33.3138	-3.00852	-2.83217	0.00816383	0.0521051	0	0
56	sp|P14873|MAP1B_MOUSE Microtubule-associated protein 1B OS=Mus musculus OX=10090 GN=Map1b PE=1 SV=2	MAP1B_MOUSE	270 kDa	0.999998	44	100%	NA	P14873	Map1b	Microtubule-associated protein 1B	29.6307	29.4693	29.5174	29.6254	29.664	29.6583	28.7645	29.2839	28.5991	27.8249	27.7125	28.1201	1.15495	0.600279	1.70962	29.3691	4.40728	0.0145455	0.000421961	0.0098092	1	1	1.26506	0.710394	1.81973	29.3691	4.82747	0.880512	0.000176111	0.00448062	1	1
57	sp|P11679|K2C8_MOUSE Keratin, type II cytoskeletal 8 OS=Mus musculus OX=10090 GN=Krt8 PE=1 SV=4	K2C8_MOUSE	55 kDa	0.999996	39	85%	NA	P11679	Krt8	Keratin, type II cytoskeletal 8	33.3681	33.3234	33.3666	33.6039	33.5613	33.5461	29.9601	30.2939	29.9484	34.5046	34.4765	34.4246	1.08471	-0.923711	3.09314	33.1189	1.14314	-5.92853	0.26948	0.51787	0	0	1.30241	-0.706018	3.31083	33.1189	1.37256	-5.6349	0.188467	0.384541	0	0
58	sp|P63038|CH60_MOUSE 60 kDa heat shock protein, mitochondrial OS=Mus musculus OX=10090 GN=Hspd1 PE=1 SV=1	CH60_MOUSE	61 kDa	1	37	100%	NA	P63038	Hspd1	60 kDa heat shock protein, mitochondrial	33.8176	33.9096	33.813	33.7931	33.8407	33.7965	33.8794	34.1584	33.8618	34.779	34.4954	34.5757	-0.444892	-0.807921	-0.0818635	33.9423	-2.59331	-3.66034	0.0193557	0.109389	0	0	-0.481513	-0.844542	-0.118484	33.9423	-2.80678	-3.23097	0.0124631	0.0690614	0	0
59	sp|P38647|GRP75_MOUSE Stress-70 protein, mitochondrial OS=Mus musculus OX=10090 GN=Hspa9 PE=1 SV=3	GRP75_MOUSE	73 kDa	1	37	97%	NA	P38647	Hspa9	Stress-70 protein, mitochondrial	33.5947	33.6948	33.597	33.5062	33.5879	33.4794	33.9964	34.3985	33.8913	34.265	34.2134	34.1446	-0.522671	-0.749265	-0.296078	33.7149	-4.88071	0.985248	0.00015608	0.00556183	0	0	-0.627019	-0.853612	-0.400426	33.7149	-5.85511	2.90107	2.21975e-05	0.0014472	0	0
60	sp|Q01853|TERA_MOUSE Transitional endoplasmic reticulum ATPase OS=Mus musculus OX=10090 GN=Vcp PE=1 SV=4	TERA_MOUSE	89 kDa	1	40	100%	NA	Q01853	Vcp	Transitional endoplasmic reticulum ATPase	32.7209	32.8325	32.7668	32.7923	32.9486	32.8338	32.6747	32.6681	32.5771	32.7134	32.7719	32.7872	0.0746455	-0.131214	0.280505	32.8326	0.767245	-6.28163	0.453855	0.689082	0	0	0.159488	-0.0463713	0.365348	32.8326	1.6393	-5.26915	0.120214	0.296014	0	0
61	sp|P52480|KPYM_MOUSE Pyruvate kinase PKM OS=Mus musculus OX=10090 GN=Pkm PE=1 SV=4	KPYM_MOUSE	58 kDa	1	36	100%	NA	P52480	Pkm	Pyruvate kinase PKM	33.3906	33.2059	33.3638	33.4202	33.2996	33.4869	32.6126	32.2894	32.6076	33.2567	33.2031	33.3906	0.426779	-0.00411967	0.857678	33.6007	2.0962	-4.56147	0.0519814	0.197702	0	0	0.508903	0.0780042	0.939802	33.6007	2.49957	-3.81897	0.0234449	0.103819	0	0
62	sp|P07901|HS90A_MOUSE Heat shock protein HSP 90-alpha OS=Mus musculus OX=10090 GN=Hsp90aa1 PE=1 SV=4	HS90A_MOUSE	85 kDa	1	41	56%	NA	P07901	Hsp90aa1	Heat shock protein HSP 90-alpha	32.8842	32.6998	32.8673	33.0428	33.1032	33.0959	32.387	32.1572	32.3171	33.1295	33.2824	33.2249	0.0674025	-0.392749	0.527554	33.0232	0.310032	-6.53269	0.760461	0.892303	0	0	0.330949	-0.129202	0.791101	33.0232	1.52227	-5.43564	0.147085	0.33249	0	0
63	tr|Q3U2G2|Q3U2G2_MOUSE Heat shock 70 kDa protein 4 OS=Mus musculus OX=10090 GN=Hspa4 PE=1 SV=1	Q3U2G2_MOUSE	94 kDa	0.999998	36	92%	NA	Q3U2G2	Hspa4	Heat shock 70 kDa protein 4	31.6139	31.5481	31.6284	31.7063	31.7929	31.8913	30.9434	30.9356	30.7875	31.4274	31.4331	31.651	0.400486	0.0581143	0.742858	31.7493	2.47509	-3.88241	0.0245967	0.126502	0	0	0.600503	0.258131	0.942874	31.7493	3.71124	-1.40058	0.00183225	0.0206953	0	0
64	sp|Q5SWU9|ACACA_MOUSE Acetyl-CoA carboxylase 1 OS=Mus musculus OX=10090 GN=Acaca PE=1 SV=1	ACACA_MOUSE	265 kDa	0.999966	43	84%	NA	Q5SWU9	Acaca	Acetyl-CoA carboxylase 1	29.5419	29.1905	29.3969	29.6033	29.4638	29.5358	28.4948	28.1032	28.4774	29.1125	29.0186	29.3022	0.624976	0.198081	1.05187	29.3899	3.09837	-2.67089	0.00677086	0.0574453	0	0	0.782862	0.355967	1.20976	29.3899	3.88111	-1.05292	0.00128076	0.0167943	0	0
65	sp|Q8VIJ6|SFPQ_MOUSE Splicing factor, proline- and glutamine-rich OS=Mus musculus OX=10090 GN=Sfpq PE=1 SV=1	SFPQ_MOUSE	75 kDa	1	31	97%	NA	Q8VIJ6	Sfpq	Splicing factor, proline- and glutamine-rich	31.6615	31.9566	31.8392	31.686	31.8537	31.6268	32.2572	32.8194	32.2138	32.0027	31.9002	31.9094	-0.364645	-0.710473	-0.0188174	31.7973	-2.23107	-4.32617	0.0399811	0.170329	0	0	-0.461596	-0.807424	-0.115768	31.7973	-2.82425	-3.19635	0.0120083	0.0675017	0	0
66	sp|Q3U7R1|ESYT1_MOUSE Extended synaptotagmin-1 OS=Mus musculus OX=10090 GN=Esyt1 PE=1 SV=2	ESYT1_MOUSE	122 kDa	1	40	100%	NA	Q3U7R1	Esyt1	Extended synaptotagmin-1	31.5038	31.6771	31.6165	31.5047	31.3395	31.4744	32.7418	32.6265	32.7249	30.6998	30.8919	30.5307	-0.103475	-1.03163	0.824681	31.5256	-0.235969	-6.55364	0.816394	0.919498	0	0	-0.263095	-1.19125	0.665061	31.5256	-0.599974	-6.3762	0.556767	0.726798	0	0
67.1	sp|Q99NB9|SF3B1_MOUSE Splicing factor 3B subunit 1 OS=Mus musculus OX=10090 GN=Sf3b1 PE=1 SV=1	SF3B1_MOUSE	146 kDa	1	40	100%	NA	Q99NB9	Sf3b1	Splicing factor 3B subunit 1	31.5022	31.4565	31.5134	31.392	31.258	31.3492	31.5378	31.803	31.7107	31.5443	31.4388	31.4759	-0.094414	-0.306674	0.117846	31.3966	-0.941175	-6.13373	0.360291	0.606778	0	0	-0.252018	-0.464278	-0.0397583	31.3966	-2.51227	-3.79447	0.0228138	0.102868	0	0
67.2	tr|G5E866|G5E866_MOUSE Splicing factor 3B subunit 1 OS=Mus musculus OX=10090 GN=Sf3b1 PE=1 SV=1	G5E866_MOUSE	146 kDa	1	40	100%	NA	G5E866	Sf3b1	Splicing factor 3B subunit 1	31.5022	31.4565	31.5134	31.392	31.258	31.3492	31.5378	31.803	31.7107	31.5443	31.4388	31.4759	-0.094414	-0.306674	0.117846	31.3966	-0.941175	-6.13373	0.360291	0.606778	0	0	-0.252018	-0.464278	-0.0397583	31.3966	-2.51227	-3.79447	0.0228138	0.102868	0	0
68	sp|Q60597|ODO1_MOUSE 2-oxoglutarate dehydrogenase complex component E1 OS=Mus musculus OX=10090 GN=Ogdh PE=1 SV=3	ODO1_MOUSE	116 kDa	1	37	84%	NA	Q60597	Ogdh	2-oxoglutarate dehydrogenase complex component E1	31.6734	31.7299	31.6727	31.5941	31.4915	31.4462	31.5335	31.5543	31.6293	31.6437	31.4713	31.4834	0.139416	-0.0510048	0.329836	31.5464	1.54917	-5.4183	0.140446	0.360579	0	0	-0.0420007	-0.232421	0.14842	31.5464	-0.466708	-6.44887	0.646857	0.791354	0	0
69.1	sp|Q6URW6|MYH14_MOUSE Myosin-14 OS=Mus musculus OX=10090 GN=Myh14 PE=1 SV=1	MYH14_MOUSE	229 kDa	0.999983	42	86%	NA	Q6URW6	Myh14	Myosin-14	26.9967	27.4705	26.9132	27.7745	27.8669	28.055	27.1572	27.7293	27.0459	29.5758	29.4972	29.9817	-1.37107	-2.52848	-0.21366	27.8116	-2.50734	-3.82321	0.0230914	0.122281	-1	0	-0.599043	-1.75646	0.558369	27.8116	-1.0955	-5.95937	0.28921	0.492922	0	0
69.2	tr|K3W4R2|K3W4R2_MOUSE Myosin-14 OS=Mus musculus OX=10090 GN=Myh14 PE=1 SV=1	K3W4R2_MOUSE	229 kDa	0.999983	42	86%	NA	K3W4R2	Myh14	Myosin-14	26.9967	27.4705	26.9132	27.7745	27.8669	28.055	27.1572	27.7293	27.0459	29.5758	29.4972	29.9817	-1.37107	-2.52848	-0.21366	27.8116	-2.50734	-3.82321	0.0230914	0.122281	-1	0	-0.599043	-1.75646	0.558369	27.8116	-1.0955	-5.95937	0.28921	0.492922	0	0
70	sp|Q6P5E4|UGGG1_MOUSE UDP-glucose:glycoprotein glucosyltransferase 1 OS=Mus musculus OX=10090 GN=Uggt1 PE=1 SV=4	UGGG1_MOUSE	176 kDa	0.999999	41	100%	NA	Q6P5E4	Uggt1	UDP-glucose:glycoprotein glucosyltransferase 1	31.2445	31.1007	31.1297	31.0735	30.8304	30.8669	31.5122	31.3845	31.6167	30.7529	30.6058	30.6227	0.0758504	-0.358047	0.509748	31.003	0.369978	-6.51162	0.716154	0.868334	0	0	-0.15888	-0.592778	0.275017	31.003	-0.774975	-6.25468	0.449432	0.64339	0	0
71	sp|Q91ZW3|SMCA5_MOUSE SWI/SNF-related matrix-associated actin-dependent regulator of chromatin subfamily A member 5 OS=Mus musculus OX=10090 GN=Smarca5 PE=1 SV=1	SMCA5_MOUSE	122 kDa	0.999999	40	100%	NA	Q91ZW3	Smarca5	SWI/SNF-related matrix-associated actin-dependent regulator of chromatin subfamily A member 5	31.4658	31.6898	31.4781	31.5495	31.5912	31.4975	31.9451	32.0086	31.9678	31.6926	31.849	31.6824	-0.313036	-0.524249	-0.101823	31.5211	-3.136	-2.5936	0.00623786	0.0549911	0	0	-0.311504	-0.522717	-0.100292	31.5211	-3.12066	-2.60751	0.00644368	0.0443743	0	0
72.1	sp|Q5XG71|UTP20_MOUSE Small subunit processome component 20 homolog OS=Mus musculus OX=10090 GN=Utp20 PE=1 SV=2	UTP20_MOUSE	318 kDa	0.999995	41	100%	NA	Q5XG71	Utp20	Small subunit processome component 20 homolog	29.6558	29.6262	29.6595	29.7169	29.566	29.7274	29.733	29.381	30.0202	29.9483	29.8891	29.811	-0.149943	-0.430903	0.131017	29.7868	-1.12924	-5.94381	0.275067	0.523412	0	0	-0.126979	-0.407939	0.153981	29.7868	-0.956286	-6.09881	0.352831	0.560545	0	0
72.2	tr|E9QK83|E9QK83_MOUSE Small subunit processome component 20 homolog OS=Mus musculus OX=10090 GN=Utp20 PE=1 SV=1	E9QK83_MOUSE	318 kDa	0.999995	41	100%	NA	E9QK83	Utp20	Small subunit processome component 20 homolog	29.6558	29.6262	29.6595	29.7169	29.566	29.7274	29.733	29.381	30.0202	29.9483	29.8891	29.811	-0.149943	-0.430903	0.131017	29.7868	-1.12924	-5.94381	0.275067	0.523412	0	0	-0.126979	-0.407939	0.153981	29.7868	-0.956286	-6.09881	0.352831	0.560545	0	0
73	sp|Q01320|TOP2A_MOUSE DNA topoisomerase 2-alpha OS=Mus musculus OX=10090 GN=Top2a PE=1 SV=2	TOP2A_MOUSE	173 kDa	0.999994	38	76%	NA	Q01320	Top2a	DNA topoisomerase 2-alpha	29.8855	29.9794	29.985	30.119	30.2266	30.0087	29.6816	29.6547	29.8545	29.619	29.6315	29.6017	0.27613	-0.0420937	0.594354	29.873	1.83604	-4.98982	0.0845724	0.267647	0	0	0.44427	0.126046	0.762494	29.873	2.95404	-2.94054	0.00915432	0.0567145	0	0
74	sp|P27773|PDIA3_MOUSE Protein disulfide-isomerase A3 OS=Mus musculus OX=10090 GN=Pdia3 PE=1 SV=2	PDIA3_MOUSE	57 kDa	1	38	100%	NA	P27773	Pdia3	Protein disulfide-isomerase A3	34.2496	34.353	34.1886	34.0664	33.9897	33.9238	34.9712	35.6541	34.6875	34.0942	33.9146	33.8119	-0.258507	-0.896312	0.379298	33.9939	-0.857878	-6.20793	0.403389	0.646869	0	0	-0.528983	-1.16679	0.108822	33.9939	-1.75548	-5.09549	0.097936	0.264326	0	0
75	tr|F8VQC7|F8VQC7_MOUSE Kinectin OS=Mus musculus OX=10090 GN=Ktn1 PE=1 SV=1	F8VQC7_MOUSE	153 kDa	1	40	100%	NA	F8VQC7	Ktn1	Kinectin	30.2203	30.4558	30.2286	30.2068	30.2636	30.067	30.6689	31.0105	30.3951	30.3436	30.364	30.043	-0.169295	-0.512295	0.173706	30.2128	-1.04436	-6.03326	0.311489	0.562487	0	0	-0.291725	-0.634726	0.0512753	30.2128	-1.79962	-5.02717	0.090369	0.251507	0	0
76	sp|P05784|K1C18_MOUSE Keratin, type I cytoskeletal 18 OS=Mus musculus OX=10090 GN=Krt18 PE=1 SV=5	K1C18_MOUSE	48 kDa	0.999999	35	91%	NA	P05784	Krt18	Keratin, type I cytoskeletal 18	32.535	32.6285	32.5195	32.8141	32.76	32.7297	29.3107	29.9947	29.4259	33.6702	33.5741	33.628	0.960379	-0.895425	2.81618	32.2863	1.09535	-5.98019	0.289274	0.540278	0	0	1.16732	-0.688486	3.02312	32.2863	1.33137	-5.68689	0.201375	0.399657	0	0
77	sp|Q8BTI8|SRRM2_MOUSE Serine/arginine repetitive matrix protein 2 OS=Mus musculus OX=10090 GN=Srrm2 PE=1 SV=3	SRRM2_MOUSE	295 kDa	0.999999	36	100%	NA	Q8BTI8	Srrm2	Serine/arginine repetitive matrix protein 2	30.8261	31.4685	30.852	30.8624	31.4042	30.9458	32.349	33.5489	31.4202	31.0213	31.3053	30.8548	-0.701064	-1.61026	0.208129	31.3461	-1.63208	-5.2998	0.121814	0.334329	0	0	-0.679125	-1.58832	0.230068	31.3461	-1.58101	-5.35325	0.133069	0.313189	0	0
78	sp|P25206|MCM3_MOUSE DNA replication licensing factor MCM3 OS=Mus musculus OX=10090 GN=Mcm3 PE=1 SV=2	MCM3_MOUSE	92 kDa	0.999996	35	97%	NA	P25206	Mcm3	DNA replication licensing factor MCM3	31.7321	31.6331	31.8169	31.5357	31.4774	31.654	31.6612	31.8512	31.9427	31.0773	30.9329	31.1211	0.296269	-0.106061	0.6986	31.5812	1.55834	-5.40543	0.138296	0.358299	0	0	0.124613	-0.277718	0.526944	31.5812	0.655447	-6.34087	0.521295	0.697862	0	0
79.1	sp|P68033|ACTC_MOUSE Actin, alpha cardiac muscle 1 OS=Mus musculus OX=10090 GN=Actc1 PE=1 SV=1	ACTC_MOUSE	42 kDa	0.999986	24	21%	NA	P68033	Actc1	Actin, alpha cardiac muscle 1	34.1935	34.2221	33.9184	34.0718	34.0545	34.055	34.4555	34.3698	34.4784	34.5373	34.1939	34.754	-0.353475	-0.628571	-0.0783782	34.1859	-2.71879	-3.41947	0.0149454	0.0944745	0	0	-0.404409	-0.679506	-0.129313	34.1859	-3.11055	-2.62783	0.00658282	0.0450655	0	0
79.2	sp|P68134|ACTS_MOUSE Actin, alpha skeletal muscle OS=Mus musculus OX=10090 GN=Acta1 PE=1 SV=1	ACTS_MOUSE	42 kDa	0.999986	24	21%	NA	P68134	Acta1	Actin, alpha skeletal muscle	34.1935	34.2221	33.9184	34.0718	34.0545	34.055	34.4555	34.3698	34.4784	34.5373	34.1939	34.754	-0.353475	-0.628571	-0.0783782	34.1859	-2.71879	-3.41947	0.0149454	0.0944745	0	0	-0.404409	-0.679506	-0.129313	34.1859	-3.11055	-2.62783	0.00658282	0.0450655	0	0
80.1	tr|E9PVZ8|E9PVZ8_MOUSE Golgi autoantigen, golgin subfamily b, macrogolgin 1 OS=Mus musculus OX=10090 GN=Golgb1 PE=1 SV=1	E9PVZ8_MOUSE	370 kDa	0.999846	40	100%	NA	E9PVZ8	Golgb1	Golgi autoantigen, golgin subfamily b, macrogolgin 1	28.2428	28.696	28.2664	28.2088	28.3606	28.2439	28.8898	29.4821	28.407	28.653	28.9995	28.5104	-0.421876	-0.82533	-0.018422	28.3188	-2.21283	-4.35863	0.0414577	0.174172	0	0	-0.552518	-0.955972	-0.149064	28.3188	-2.89808	-3.05199	0.0103062	0.061345	0	0
80.2	tr|E9QAH1|E9QAH1_MOUSE Golgi autoantigen, golgin subfamily b, macrogolgin 1 OS=Mus musculus OX=10090 GN=Golgb1 PE=1 SV=1	E9QAH1_MOUSE	365 kDa	0.999846	40	100%	NA	E9QAH1	Golgb1	Golgi autoantigen, golgin subfamily b, macrogolgin 1	28.2428	28.696	28.2664	28.2088	28.3606	28.2439	28.8898	29.4821	28.407	28.653	28.9995	28.5104	-0.421876	-0.82533	-0.018422	28.3188	-2.21283	-4.35863	0.0414577	0.174172	0	0	-0.552518	-0.955972	-0.149064	28.3188	-2.89808	-3.05199	0.0103062	0.061345	0	0
81	sp|Q8BMK4|CKAP4_MOUSE Cytoskeleton-associated protein 4 OS=Mus musculus OX=10090 GN=Ckap4 PE=1 SV=2	CKAP4_MOUSE	64 kDa	1	36	97%	NA	Q8BMK4	Ckap4	Cytoskeleton-associated protein 4	31.473	31.7577	31.4092	31.3343	31.3661	31.2553	32.6791	33.336	32.3486	30.5656	30.5397	30.3266	-0.0859889	-1.1931	1.02112	31.3997	-0.164397	-6.56853	0.871439	0.944751	0	0	-0.314049	-1.42116	0.79306	31.3997	-0.60041	-6.37594	0.556484	0.726564	0	0
82	sp|Q8BHN3|GANAB_MOUSE Neutral alpha-glucosidase AB OS=Mus musculus OX=10090 GN=Ganab PE=1 SV=1	GANAB_MOUSE	107 kDa	1	37	100%	NA	Q8BHN3	Ganab	Neutral alpha-glucosidase AB	32.9353	33.1241	32.842	32.7908	32.8136	32.7045	33.423	33.1574	33.2565	32.9499	32.9995	32.6953	-0.113124	-0.424119	0.197871	32.782	-0.769665	-6.27976	0.452457	0.687908	0	0	-0.310615	-0.621611	0.000379609	32.782	-2.11335	-4.51245	0.0502491	0.169588	0	0
83.1	sp|B2RQC6|PYR1_MOUSE CAD protein OS=Mus musculus OX=10090 GN=Cad PE=1 SV=1	PYR1_MOUSE	243 kDa	0.999999	37	100%	NA	B2RQC6	Cad	CAD protein	30.6361	30.3529	30.4905	30.9758	30.7324	30.9976	30.7055	30.2033	30.6771	31.0298	30.9695	31.1913	-0.302957	-0.681031	0.0751164	30.9255	-1.69574	-5.20573	0.108887	0.312497	0	0	0.105848	-0.272226	0.483922	30.9255	0.592461	-6.38078	0.561645	0.73157	0	0
83.2	tr|E9QAI5|E9QAI5_MOUSE CAD protein OS=Mus musculus OX=10090 GN=Cad PE=1 SV=1	E9QAI5_MOUSE	236 kDa	0.999999	37	100%	NA	E9QAI5	Cad	CAD protein	30.6361	30.3529	30.4905	30.9758	30.7324	30.9976	30.7055	30.2033	30.6771	31.0298	30.9695	31.1913	-0.302957	-0.681031	0.0751164	30.9255	-1.69574	-5.20573	0.108887	0.312497	0	0	0.105848	-0.272226	0.483922	30.9255	0.592461	-6.38078	0.561645	0.73157	0	0
84	tr|E9QLK7|E9QLK7_MOUSE Transformation/transcription domain-associated protein OS=Mus musculus OX=10090 GN=Trrap PE=1 SV=1	E9QLK7_MOUSE	436 kDa	0.999963	39	100%	NA	E9QLK7	Trrap	Transformation/transcription domain-associated protein	28.7659	28.3966	28.7146	28.8117	28.3637	28.8207	28.7738	28.0489	29.301	29.1665	29.0117	29.1507	-0.283089	-0.747578	0.181399	28.8249	-1.28999	-5.7583	0.21504	0.460644	0	0	-0.243404	-0.707893	0.221084	28.8249	-1.10916	-5.94481	0.283447	0.486549	0	0
85	tr|E9QA15|E9QA15_MOUSE Caldesmon 1 OS=Mus musculus OX=10090 GN=Cald1 PE=1 SV=1	E9QA15_MOUSE	89 kDa	0.999956	34	6%	NA	E9QA15	Cald1	Caldesmon 1	27.9461	27.8795	28.3212	28.5064	28.4065	28.4753	27.6553	27.7677	28.1816	28.3457	28.0823	28.6921	-0.0718548	-0.561418	0.417708	27.7752	-0.310662	-6.53248	0.759992	0.892303	0	0	0.341957	-0.147606	0.83152	27.7752	1.47844	-5.49561	0.158339	0.346371	0	0
86.1	tr|E9QA16|E9QA16_MOUSE Caldesmon 1 OS=Mus musculus OX=10090 GN=Cald1 PE=1 SV=1	E9QA16_MOUSE	62 kDa	0.998973	35	9%	NA	E9QA16	Cald1	Caldesmon 1	22.669	22.752	23.0545	23.275	23.3132	23.4121	23.7908	25.5324	23.69	23.7415	23.3141	23.8525	-1.16171	-1.86799	-0.455433	23.2922	-3.48148	-1.89293	0.00300744	0.0331697	-1	-1	-0.653459	-1.35974	0.0528202	23.2922	-1.95832	-4.77343	0.06752	0.207224	0	0
86.2	tr|Q8VCQ8|Q8VCQ8_MOUSE Caldesmon 1 OS=Mus musculus OX=10090 GN=Cald1 PE=1 SV=1	Q8VCQ8_MOUSE	60 kDa	0.998973	35	9%	NA	Q8VCQ8	Cald1	Caldesmon 1	22.669	22.752	23.0545	23.275	23.3132	23.4121	23.7908	25.5324	23.69	23.7415	23.3141	23.8525	-1.16171	-1.86799	-0.455433	23.2922	-3.48148	-1.89293	0.00300744	0.0331697	-1	-1	-0.653459	-1.35974	0.0528202	23.2922	-1.95832	-4.77343	0.06752	0.207224	0	0
87	sp|P97311|MCM6_MOUSE DNA replication licensing factor MCM6 OS=Mus musculus OX=10090 GN=Mcm6 PE=1 SV=1	MCM6_MOUSE	93 kDa	1	35	100%	NA	P97311	Mcm6	DNA replication licensing factor MCM6	31.9076	31.9694	31.9708	31.7414	31.7498	31.8328	32.0491	31.8578	32.124	31.3753	31.4783	31.4226	0.231438	-0.090176	0.553052	31.8328	1.52265	-5.45526	0.146918	0.368962	0	0	0.0568137	-0.2648	0.378428	31.8328	0.373783	-6.48905	0.71336	0.834266	0	0
88	sp|P56480|ATPB_MOUSE ATP synthase subunit beta, mitochondrial OS=Mus musculus OX=10090 GN=Atp5f1b PE=1 SV=2	ATPB_MOUSE	56 kDa	1	29	100%	NA	P56480	Atp5f1b	ATP synthase subunit beta, mitochondrial	34.3166	34.8965	34.4807	34.2452	34.6933	34.5418	35.1257	35.0645	34.919	34.6132	35.0614	34.6696	-0.344269	-0.683741	-0.00479791	34.5901	-2.14584	-4.47559	0.0471965	0.187442	0	0	-0.41547	-0.754942	-0.075999	34.5901	-2.58964	-3.64868	0.019489	0.092428	0	0
89	sp|P49718|MCM5_MOUSE DNA replication licensing factor MCM5 OS=Mus musculus OX=10090 GN=Mcm5 PE=1 SV=2	MCM5_MOUSE	82 kDa	1	33	97%	NA	P49718	Mcm5	DNA replication licensing factor MCM5	32.4857	32.2794	32.4905	32.3004	32.1735	32.3257	32.2769	31.6339	32.7294	31.8393	31.7045	31.8853	0.40697	0.0187517	0.795189	32.2999	2.21841	-4.34879	0.0410073	0.17301	0	0	0.254999	-0.133219	0.643218	32.2999	1.39001	-5.6125	0.183159	0.37808	0	0
90	sp|O08810|U5S1_MOUSE 116 kDa U5 small nuclear ribonucleoprotein component OS=Mus musculus OX=10090 GN=Eftud2 PE=1 SV=1	U5S1_MOUSE	109 kDa	0.999999	36	97%	NA	O08810	Eftud2	116 kDa U5 small nuclear ribonucleoprotein component	31.7764	31.8496	31.7328	31.7743	31.7527	31.7858	31.7806	31.5923	31.8029	31.7736	31.7887	31.8122	0.0279002	-0.150385	0.206185	31.7246	0.331128	-6.5257	0.744747	0.885803	0	0	0.0125881	-0.165697	0.190873	31.7246	0.149399	-6.5498	0.883063	0.939856	0	0
91	tr|Q3UJB0|Q3UJB0_MOUSE Splicing factor 3b, subunit 2 OS=Mus musculus OX=10090 GN=Sf3b2 PE=1 SV=1	Q3UJB0_MOUSE	98 kDa	0.999999	35	100%	NA	Q3UJB0	Sf3b2	Splicing factor 3b, subunit 2	31.1137	31.5483	31.2525	31.0895	31.3489	31.1229	31.7743	32.4839	31.3077	31.3705	31.5631	31.2343	-0.317481	-0.760711	0.125748	31.2601	-1.51598	-5.46451	0.148642	0.371552	0	0	-0.435192	-0.878421	0.00803791	31.2601	-2.07805	-4.57312	0.0538191	0.178357	0	0
92	sp|Q8VDJ3|VIGLN_MOUSE Vigilin OS=Mus musculus OX=10090 GN=Hdlbp PE=1 SV=1	VIGLN_MOUSE	142 kDa	0.999997	37	100%	NA	Q8VDJ3	Hdlbp	Vigilin	31.6372	31.7383	31.5855	31.5972	31.7216	31.5765	31.6968	31.7635	31.537	31.5719	31.5397	31.4337	0.063241	-0.142684	0.269166	31.6299	0.649819	-6.36561	0.524819	0.748944	0	0	0.0413403	-0.164584	0.247265	31.6299	0.424783	-6.46807	0.676523	0.811874	0	0
93	tr|F7ACR9|F7ACR9_MOUSE Microtubule-actin cross-linking factor 1, isoforms 1/2/3/4 (Fragment) OS=Mus musculus OX=10090 GN=Macf1 PE=1 SV=1	F7ACR9_MOUSE	608 kDa	0.999996	38	97%	NA	F7ACR9	Macf1	Microtubule-actin cross-linking factor 1, isoforms 1/2/3/4 (Fragment)	27.4511	27.6733	27.4438	27.3773	27.5978	27.4455	27.9601	28.0608	27.6372	27.7192	27.8245	27.6093	-0.279131	-0.523611	-0.0346507	27.6191	-2.41583	-3.99218	0.0277138	0.136489	0	0	-0.328312	-0.572792	-0.0838318	27.6191	-2.84148	-3.1626	0.0115848	0.0661342	0	0
94	sp|Q03265|ATPA_MOUSE ATP synthase subunit alpha, mitochondrial OS=Mus musculus OX=10090 GN=Atp5f1a PE=1 SV=1	ATPA_MOUSE	60 kDa	1	33	100%	NA	Q03265	Atp5f1a	ATP synthase subunit alpha, mitochondrial	34.5996	34.8735	34.5431	34.4315	34.5048	34.3742	35.0447	35.4578	34.7837	34.7224	34.8392	34.5845	-0.233335	-0.564139	0.0974691	34.5762	-1.49249	-5.49674	0.154583	0.379136	0	0	-0.468586	-0.79939	-0.137782	34.5762	-2.99723	-2.85467	0.00836005	0.05326	0	0
95	sp|P09103|PDIA1_MOUSE Protein disulfide-isomerase OS=Mus musculus OX=10090 GN=P4hb PE=1 SV=2	PDIA1_MOUSE	57 kDa	1	33	100%	NA	P09103	P4hb	Protein disulfide-isomerase	33.5806	33.4843	33.4282	33.2281	33.1374	33.0438	33.6418	33.8866	33.5805	32.5704	32.5197	32.4035	0.39731	-0.202964	0.997584	33.0282	1.40095	-5.61868	0.179967	0.41164	0	0	0.0360355	-0.564238	0.636309	33.0282	0.127064	-6.55301	0.900443	0.951597	0	0
96	sp|Q78PY7|SND1_MOUSE Staphylococcal nuclease domain-containing protein 1 OS=Mus musculus OX=10090 GN=Snd1 PE=1 SV=1	SND1_MOUSE	102 kDa	1	37	100%	NA	Q78PY7	Snd1	Staphylococcal nuclease domain-containing protein 1	31.5439	31.9218	31.6349	31.6276	31.816	31.6679	31.824	31.6865	31.5881	31.7617	31.9492	31.6002	-0.0347628	-0.293884	0.224359	31.6495	-0.283866	-6.54074	0.78007	0.899208	0	0	-0.031116	-0.290237	0.228005	31.6495	-0.254087	-6.52789	0.802591	0.893247	0	0
97	tr|B9EJ54|B9EJ54_MOUSE Nucleoporin 205 OS=Mus musculus OX=10090 GN=Nup205 PE=1 SV=1	B9EJ54_MOUSE	227 kDa	0.999996	36	100%	NA	B9EJ54	Nup205	Nucleoporin 205	30.6846	30.4273	30.7523	30.7933	30.0585	30.8091	30.5268	29.9134	31.0653	30.9713	30.887	31.0044	-0.106659	-0.596603	0.383284	30.6065	-0.46078	-6.47276	0.65104	0.827474	0	0	-0.174398	-0.664342	0.315546	30.6065	-0.753419	-6.27121	0.461935	0.65351	0	0
98	tr|Q68FG2|Q68FG2_MOUSE Spectrin beta chain OS=Mus musculus OX=10090 GN=Sptbn2 PE=1 SV=1	Q68FG2_MOUSE	271 kDa	0.999855	36	78%	NA	Q68FG2	Sptbn2	Spectrin beta chain	27.0801	27.2352	27.0918	27.2951	27.4005	27.2443	26.6503	26.8441	26.797	28.6891	28.7825	28.7687	-0.619612	-1.60091	0.361682	27.0464	-1.33648	-5.70092	0.199737	0.440534	0	0	-0.442002	-1.4233	0.539292	27.0464	-0.953381	-6.10148	0.354312	0.56149	0	0
99	sp|Q99KI0|ACON_MOUSE Aconitate hydratase, mitochondrial OS=Mus musculus OX=10090 GN=Aco2 PE=1 SV=1	ACON_MOUSE	85 kDa	1	33	100%	NA	Q99KI0	Aco2	Aconitate hydratase, mitochondrial	33.3566	33.4933	33.3941	33.2163	33.2302	33.1177	33.3993	33.3916	33.4366	33.0919	33.0691	32.9288	0.195108	-0.0521041	0.442319	33.3534	1.66996	-5.24407	0.113925	0.320755	0	0	-0.0315146	-0.278726	0.215697	33.3534	-0.269739	-6.52364	0.79073	0.883712	0	0
100	sp|P70168|IMB1_MOUSE Importin subunit beta-1 OS=Mus musculus OX=10090 GN=Kpnb1 PE=1 SV=2	IMB1_MOUSE	97 kDa	1	31	100%	NA	P70168	Kpnb1	Importin subunit beta-1	32.2912	31.9734	32.3196	32.3244	32.032	32.2893	32.0272	31.7478	32.1789	32.2932	31.9949	32.1876	0.12316	-0.148657	0.394978	32.1722	0.95873	-6.11729	0.351635	0.598488	0	0	0.143638	-0.128179	0.415455	32.1722	1.11813	-5.93521	0.279643	0.48278	0	0
101	sp|Q8CAQ8|MIC60_MOUSE MICOS complex subunit Mic60 OS=Mus musculus OX=10090 GN=Immt PE=1 SV=1	MIC60_MOUSE	84 kDa	1	31	39%	NA	Q8CAQ8	Immt	MICOS complex subunit Mic60	30.7263	30.7526	30.7459	30.5924	30.4977	30.5477	30.8276	30.9105	31.0216	30.7322	30.6813	30.7457	-0.0781871	-0.277756	0.121382	30.5968	-0.828981	-6.23229	0.419033	0.659968	0	0	-0.273932	-0.473501	-0.0743634	30.5968	-2.90437	-3.03885	0.0101586	0.060843	0	0
102.1	sp|Q501J6|DDX17_MOUSE Probable ATP-dependent RNA helicase DDX17 OS=Mus musculus OX=10090 GN=Ddx17 PE=1 SV=1	DDX17_MOUSE	72 kDa	0.999999	32	62%	NA	Q501J6	Ddx17	Probable ATP-dependent RNA helicase DDX17	30.9145	31.0878	30.9787	30.8303	30.9989	30.8675	31.5552	31.7836	31.4692	30.6998	30.7966	30.6411	-0.163907	-0.615612	0.287799	31.0119	-0.767978	-6.28103	0.453464	0.688689	0	0	-0.258686	-0.710391	0.19302	31.0119	-1.21206	-5.83023	0.242737	0.445731	0	0
102.2	tr|Q3U741|Q3U741_MOUSE RNA helicase OS=Mus musculus OX=10090 GN=Ddx17 PE=1 SV=1	Q3U741_MOUSE	73 kDa	0.999999	32	62%	NA	Q3U741	Ddx17	RNA helicase	30.9145	31.0878	30.9787	30.8303	30.9989	30.8675	31.5552	31.7836	31.4692	30.6998	30.7966	30.6411	-0.163907	-0.615612	0.287799	31.0119	-0.767978	-6.28103	0.453464	0.688689	0	0	-0.258686	-0.710391	0.19302	31.0119	-1.21206	-5.83023	0.242737	0.445731	0	0
103	sp|Q99K48|NONO_MOUSE Non-POU domain-containing octamer-binding protein OS=Mus musculus OX=10090 GN=Nono PE=1 SV=3	NONO_MOUSE	55 kDa	0.999998	26	96%	NA	Q99K48	Nono	Non-POU domain-containing octamer-binding protein	31.0674	31.4687	31.1417	31.1121	31.2008	31.1109	31.6614	31.9033	31.5634	31.1875	31.3093	30.9533	-0.203773	-0.561381	0.153835	31.1595	-1.20579	-5.85804	0.245045	0.493773	0	0	-0.288446	-0.646054	0.0691627	31.1595	-1.70682	-5.16917	0.106757	0.273801	0	0
104	sp|P97310|MCM2_MOUSE DNA replication licensing factor MCM2 OS=Mus musculus OX=10090 GN=Mcm2 PE=1 SV=3	MCM2_MOUSE	102 kDa	0.999998	31	100%	NA	P97310	Mcm2	DNA replication licensing factor MCM2	32.2706	32.19	32.3164	32.1092	32.0902	32.142	32.2159	31.6767	32.5049	31.7468	31.6298	31.7995	0.330061	-0.00412932	0.664252	32.1221	2.08979	-4.57211	0.0525751	0.198947	0	0	0.184887	-0.149303	0.519078	32.1221	1.17062	-5.87745	0.258504	0.462773	0	0
105	sp|Q6NS46|RRP5_MOUSE Protein RRP5 homolog OS=Mus musculus OX=10090 GN=Pdcd11 PE=1 SV=2	RRP5_MOUSE	208 kDa	0.999997	35	100%	NA	Q6NS46	Pdcd11	Protein RRP5 homolog	30.0148	29.8694	29.9964	30.1398	29.842	30.0022	29.7934	29.7707	30.2527	30.4202	30.2937	30.4254	-0.199124	-0.533929	0.135681	29.83	-1.25844	-5.79634	0.225876	0.470338	0	0	-0.164663	-0.499468	0.170142	29.83	-1.04065	-6.01631	0.313156	0.519642	0	0
106	tr|G5E8B1|G5E8B1_MOUSE Tyrosine-protein phosphatase non-receptor type 13 OS=Mus musculus OX=10090 GN=Ptpn13 PE=1 SV=1	G5E8B1_MOUSE	270 kDa	0.999995	36	100%	NA	G5E8B1	Ptpn13	Tyrosine-protein phosphatase non-receptor type 13	28.214	28.096	27.9905	28.1649	28.135	28.1269	28.9064	29.337	28.8283	29.5045	29.3386	29.4198	-1.12228	-1.41857	-0.825991	28.2898	-8.01469	6.64786	4.60905e-07	0.000160718	-1	-1	-1.08015	-1.37644	-0.78386	28.2898	-7.71381	6.16341	7.61732e-07	0.000204378	-1	-1
107	sp|P80314|TCPB_MOUSE T-complex protein 1 subunit beta OS=Mus musculus OX=10090 GN=Cct2 PE=1 SV=4	TCPB_MOUSE	57 kDa	1	28	100%	NA	P80314	Cct2	T-complex protein 1 subunit beta	32.1924	32.0286	32.1998	32.3767	32.2997	32.4053	31.6732	31.3696	31.705	32.1077	31.9114	32.1566	0.319679	-0.00321187	0.642569	32.2967	2.09488	-4.56339	0.0520637	0.197702	0	0	0.539938	0.217048	0.862829	32.2967	3.53827	-1.75685	0.00265069	0.0265403	0	0
108	sp|Q6P5D8|SMHD1_MOUSE Structural maintenance of chromosomes flexible hinge domain-containing protein 1 OS=Mus musculus OX=10090 GN=Smchd1 PE=1 SV=2	SMHD1_MOUSE	226 kDa	1	35	100%	NA	Q6P5D8	Smchd1	Structural maintenance of chromosomes flexible hinge domain-containing protein 1	30.1176	30.2613	30.0732	30.0164	30.1147	29.9939	30.7502	30.7341	30.7859	29.5309	29.6331	29.5446	-0.0124246	-0.580813	0.555964	30.0599	-0.0462679	-6.58147	0.963658	0.985227	0	0	-0.121456	-0.689844	0.446933	30.0599	-0.452287	-6.45565	0.657019	0.798774	0	0
109.1	sp|Q8CIE6|COPA_MOUSE Coatomer subunit alpha OS=Mus musculus OX=10090 GN=Copa PE=1 SV=2	COPA_MOUSE	138 kDa	1	34	100%	NA	Q8CIE6	Copa	Coatomer subunit alpha	30.3146	30.1414	30.3136	30.3559	30.1945	30.4303	29.9107	29.6403	29.9507	30.1278	30.1862	30.2742	0.241605	-0.0275049	0.510715	30.3418	1.89967	-4.88822	0.075232	0.249367	0	0	0.311933	0.0428237	0.581043	30.3418	2.45264	-3.90552	0.0257363	0.110077	0	0
109.2	tr|F8WHL2|F8WHL2_MOUSE Coatomer subunit alpha OS=Mus musculus OX=10090 GN=Copa PE=1 SV=1	F8WHL2_MOUSE	139 kDa	1	34	100%	NA	F8WHL2	Copa	Coatomer subunit alpha	30.3146	30.1414	30.3136	30.3559	30.1945	30.4303	29.9107	29.6403	29.9507	30.1278	30.1862	30.2742	0.241605	-0.0275049	0.510715	30.3418	1.89967	-4.88822	0.075232	0.249367	0	0	0.311933	0.0428237	0.581043	30.3418	2.45264	-3.90552	0.0257363	0.110077	0	0
110	tr|A0A087WR50|A0A087WR50_MOUSE Fibronectin OS=Mus musculus OX=10090 GN=Fn1 PE=1 SV=1	A0A087WR50_MOUSE	263 kDa	0.999999	35	100%	NA	A0A087WR50	Fn1	Fibronectin	29.6586	30.0064	29.7001	29.8288	30.024	29.8272	31.3076	31.9637	31.0993	29.2799	29.4349	29.3224	-0.612957	-1.63491	0.408992	29.6754	-1.26953	-5.78304	0.222067	0.465614	0	0	-0.507956	-1.5299	0.513993	29.6754	-1.05205	-6.00464	0.308111	0.515439	0	0
111	sp|Q3U1J4|DDB1_MOUSE DNA damage-binding protein 1 OS=Mus musculus OX=10090 GN=Ddb1 PE=1 SV=2	DDB1_MOUSE	127 kDa	0.999999	35	100%	NA	Q3U1J4	Ddb1	DNA damage-binding protein 1	30.9692	30.847	31.0095	31.2184	30.9998	31.3433	30.8539	30.3202	31.0435	31.0601	31.2248	31.1165	0.00540903	-0.334408	0.345226	31.0222	0.0336803	-6.582	0.973539	0.989534	0	0	0.25069	-0.0891271	0.590508	31.0222	1.56097	-5.38157	0.137645	0.319537	0	0
112.1	sp|Q91V92|ACLY_MOUSE ATP-citrate synthase OS=Mus musculus OX=10090 GN=Acly PE=1 SV=1	ACLY_MOUSE	120 kDa	0.999999	33	100%	NA	Q91V92	Acly	ATP-citrate synthase	31.0305	30.7281	31.0193	31.0207	30.8996	31.0667	29.7926	29.4174	29.9145	30.7999	30.5892	30.9329	0.684859	0.135204	1.23451	30.9835	2.63726	-3.57753	0.017721	0.104204	0	0	0.754591	0.204935	1.30425	30.9835	2.90578	-3.03791	0.0101609	0.060843	0	0
112.2	tr|Q3V117|Q3V117_MOUSE ATP-citrate synthase OS=Mus musculus OX=10090 GN=Acly PE=1 SV=1	Q3V117_MOUSE	121 kDa	0.999999	33	100%	NA	Q3V117	Acly	ATP-citrate synthase	31.0305	30.7281	31.0193	31.0207	30.8996	31.0667	29.7926	29.4174	29.9145	30.7999	30.5892	30.9329	0.684859	0.135204	1.23451	30.9835	2.63726	-3.57753	0.017721	0.104204	0	0	0.754591	0.204935	1.30425	30.9835	2.90578	-3.03791	0.0101609	0.060843	0	0
113	sp|P26041|MOES_MOUSE Moesin OS=Mus musculus OX=10090 GN=Msn PE=1 SV=3	MOES_MOUSE	68 kDa	0.999998	31	74%	NA	P26041	Msn	Moesin	31.1785	30.9502	31.1773	30.9604	30.8832	31.0374	31.1097	31.3818	30.9187	30.7874	30.5509	30.8507	0.168822	-0.143636	0.48128	31.101	1.14324	-5.92847	0.269373	0.517846	0	0	0.0271465	-0.285311	0.339604	31.101	0.183833	-6.54384	0.856401	0.926384	0	0
114	sp|Q8VDN2|AT1A1_MOUSE Sodium/potassium-transporting ATPase subunit alpha-1 OS=Mus musculus OX=10090 GN=Atp1a1 PE=1 SV=1	AT1A1_MOUSE	113 kDa	0.999997	31	100%	NA	Q8VDN2	Atp1a1	Sodium/potassium-transporting ATPase subunit alpha-1	32.4837	32.8496	32.4987	32.3323	32.5975	32.3189	32.8176	32.9658	32.5543	32.2629	32.502	32.0357	0.0875859	-0.278018	0.45319	32.3943	0.506965	-6.44984	0.618947	0.809396	0	0	-0.106809	-0.472413	0.258795	32.3943	-0.618231	-6.36492	0.544938	0.719706	0	0
115	sp|G5E870|TRIPC_MOUSE E3 ubiquitin-protein ligase TRIP12 OS=Mus musculus OX=10090 GN=Trip12 PE=1 SV=1	TRIPC_MOUSE	224 kDa	0.99999	34	100%	NA	G5E870	Trip12	E3 ubiquitin-protein ligase TRIP12	29.048	29.1275	29.0293	29.0802	29.1236	29.0716	29.1684	29.412	29.2052	29.2312	29.2233	29.151	-0.163595	-0.348731	0.0215398	29.0997	-1.86975	-4.93627	0.0795031	0.257168	0	0	-0.140029	-0.325164	0.0451066	29.0997	-1.6004	-5.32548	0.128619	0.30529	0	0
116	sp|Q9CU62|SMC1A_MOUSE Structural maintenance of chromosomes protein 1A OS=Mus musculus OX=10090 GN=Smc1a PE=1 SV=4	SMC1A_MOUSE	143 kDa	0.999987	35	100%	NA	Q9CU62	Smc1a	Structural maintenance of chromosomes protein 1A	30.0108	30.0952	30.0676	29.9498	29.9608	29.9527	30.3252	30.8327	30.3695	29.9484	29.8638	29.9377	-0.15502	-0.50813	0.198089	29.9641	-0.928966	-6.14499	0.366404	0.614255	0	0	-0.258431	-0.61154	0.0946791	29.9641	-1.54866	-5.39888	0.14058	0.323125	0	0
117	sp|P26231|CTNA1_MOUSE Catenin alpha-1 OS=Mus musculus OX=10090 GN=Ctnna1 PE=1 SV=1	CTNA1_MOUSE	100 kDa	1	31	87%	NA	P26231	Ctnna1	Catenin alpha-1	31.191	31.3696	31.2711	31.2257	31.3377	31.229	31.3858	31.9735	31.3083	32.0255	32.0602	31.8757	-0.494253	-0.82155	-0.166957	31.097	-3.19529	-2.47374	0.00550154	0.0502605	0	0	-0.507364	-0.83466	-0.180067	31.097	-3.28005	-2.28501	0.00459545	0.0363056	0	0
118	tr|Q921K2|Q921K2_MOUSE Poly [ADP-ribose] polymerase OS=Mus musculus OX=10090 GN=Parp1 PE=1 SV=1	Q921K2_MOUSE	113 kDa	1	32	100%	NA	Q921K2	Parp1	Poly [ADP-ribose] polymerase	30.1181	30.0098	30.28	30.198	30.2526	30.3245	30.1755	30.1221	30.4586	30.1618	30.0037	30.2038	-0.051588	-0.274497	0.171321	30.2205	-0.489691	-6.45868	0.630847	0.817046	0	0	0.0708048	-0.152105	0.293714	30.2205	0.672103	-6.32969	0.510889	0.690289	0	0
119	sp|Q9Z277|BAZ1B_MOUSE Tyrosine-protein kinase BAZ1B OS=Mus musculus OX=10090 GN=Baz1b PE=1 SV=2	BAZ1B_MOUSE	171 kDa	1	34	100%	NA	Q9Z277	Baz1b	Tyrosine-protein kinase BAZ1B	30.4603	30.4548	30.307	30.4419	30.4105	30.3624	30.8995	30.783	31.1994	30.5739	30.5918	30.6042	-0.367932	-0.652369	-0.083494	30.2426	-2.73704	-3.38411	0.0143916	0.0923342	0	0	-0.370354	-0.654791	-0.0859161	30.2426	-2.75506	-3.3312	0.0138645	0.0742279	0	0
120	sp|Q8VEK3|HNRPU_MOUSE Heterogeneous nuclear ribonucleoprotein U OS=Mus musculus OX=10090 GN=Hnrnpu PE=1 SV=1	HNRPU_MOUSE	88 kDa	1	32	100%	NA	Q8VEK3	Hnrnpu	Heterogeneous nuclear ribonucleoprotein U	32.8905	32.7558	32.8095	32.7997	32.6308	32.6041	33.1153	33.633	33.126	32.9971	32.9672	32.9127	-0.306627	-0.585578	-0.027676	32.7822	-2.32586	-4.15644	0.0331642	0.151863	0	0	-0.446998	-0.725949	-0.168047	32.7822	-3.39062	-2.05955	0.00363176	0.0317126	0	0
121	sp|Q8BMS1|ECHA_MOUSE Trifunctional enzyme subunit alpha, mitochondrial OS=Mus musculus OX=10090 GN=Hadha PE=1 SV=1	ECHA_MOUSE	83 kDa	0.999999	28	100%	NA	Q8BMS1	Hadha	Trifunctional enzyme subunit alpha, mitochondrial	31.2401	31.1247	31.2484	31.1798	31.1174	31.064	32.0184	31.7348	32.2617	31.5226	31.3321	31.3806	-0.503962	-0.899259	-0.108665	31.0175	-2.69792	-3.46029	0.0156187	0.0964789	0	0	-0.587958	-0.983254	-0.192661	31.0175	-3.14759	-2.55419	0.00609583	0.0426525	0	0
122	sp|O70318|E41L2_MOUSE Band 4.1-like protein 2 OS=Mus musculus OX=10090 GN=Epb41l2 PE=1 SV=2	E41L2_MOUSE	110 kDa	0.999997	32	91%	NA	O70318	Epb41l2	Band 4.1-like protein 2	29.9483	30.3642	29.9449	29.8407	29.9964	29.835	30.1794	30.6946	29.7414	29.7535	29.8282	29.5519	0.127647	-0.28097	0.536265	30.0613	0.661078	-6.35811	0.517769	0.743847	0	0	-0.0674698	-0.476088	0.341148	30.0613	-0.349421	-6.49813	0.731232	0.844969	0	0
123	sp|B2RXS4|PLXB2_MOUSE Plexin-B2 OS=Mus musculus OX=10090 GN=Plxnb2 PE=1 SV=1	PLXB2_MOUSE	206 kDa	0.999995	34	100%	NA	B2RXS4	Plxnb2	Plexin-B2	30.215	30.3855	30.1901	30.1613	30.2576	30.1265	30.4759	30.5133	30.3737	30.0235	30.1789	29.8727	0.0238701	-0.278702	0.326443	30.0543	0.166927	-6.56809	0.869471	0.944353	0	0	-0.0578626	-0.360435	0.24471	30.0543	-0.404641	-6.47667	0.690977	0.819152	0	0
124.1	sp|Q6NZJ6|IF4G1_MOUSE Eukaryotic translation initiation factor 4 gamma 1 OS=Mus musculus OX=10090 GN=Eif4g1 PE=1 SV=1	IF4G1_MOUSE	176 kDa	0.999985	31	94%	NA	Q6NZJ6	Eif4g1	Eukaryotic translation initiation factor 4 gamma 1	31.2285	31.1229	31.2148	31.312	31.123	31.3291	30.8732	31.3503	30.6536	31.4718	31.4473	31.4964	-0.0266518	-0.373421	0.320117	31.3031	-0.162626	-6.56883	0.872803	0.944751	0	0	0.0392507	-0.307518	0.38602	31.3031	0.239502	-6.53162	0.813688	0.898289	0	0
124.2	tr|E9PVC5|E9PVC5_MOUSE Eukaryotic translation initiation factor 4 gamma 1 OS=Mus musculus OX=10090 GN=Eif4g1 PE=1 SV=1	E9PVC5_MOUSE	175 kDa	0.999985	31	94%	NA	E9PVC5	Eif4g1	Eukaryotic translation initiation factor 4 gamma 1	31.2285	31.1229	31.2148	31.312	31.123	31.3291	30.8732	31.3503	30.6536	31.4718	31.4473	31.4964	-0.0266518	-0.373421	0.320117	31.3031	-0.162626	-6.56883	0.872803	0.944751	0	0	0.0392507	-0.307518	0.38602	31.3031	0.239502	-6.53162	0.813688	0.898289	0	0
124.3	tr|E9PVC6|E9PVC6_MOUSE Eukaryotic translation initiation factor 4 gamma 1 OS=Mus musculus OX=10090 GN=Eif4g1 PE=1 SV=1	E9PVC6_MOUSE	171 kDa	0.999985	31	94%	NA	E9PVC6	Eif4g1	Eukaryotic translation initiation factor 4 gamma 1	31.2285	31.1229	31.2148	31.312	31.123	31.3291	30.8732	31.3503	30.6536	31.4718	31.4473	31.4964	-0.0266518	-0.373421	0.320117	31.3031	-0.162626	-6.56883	0.872803	0.944751	0	0	0.0392507	-0.307518	0.38602	31.3031	0.239502	-6.53162	0.813688	0.898289	0	0
124.4	tr|E9Q9E1|E9Q9E1_MOUSE Eukaryotic translation initiation factor 4 gamma 1 OS=Mus musculus OX=10090 GN=Eif4g1 PE=1 SV=1	E9Q9E1_MOUSE	175 kDa	0.999985	31	94%	NA	E9Q9E1	Eif4g1	Eukaryotic translation initiation factor 4 gamma 1	31.2285	31.1229	31.2148	31.312	31.123	31.3291	30.8732	31.3503	30.6536	31.4718	31.4473	31.4964	-0.0266518	-0.373421	0.320117	31.3031	-0.162626	-6.56883	0.872803	0.944751	0	0	0.0392507	-0.307518	0.38602	31.3031	0.239502	-6.53162	0.813688	0.898289	0	0
125	sp|P09405|NUCL_MOUSE Nucleolin OS=Mus musculus OX=10090 GN=Ncl PE=1 SV=2	NUCL_MOUSE	77 kDa	0.999942	33	100%	NA	P09405	Ncl	Nucleolin	34.5416	34.5827	34.5924	34.6755	34.6915	34.7473	34.6256	35.1294	34.5339	35.0004	35.0617	35.0165	-0.322345	-0.587471	-0.0572196	34.795	-2.57259	-3.6993	0.0201792	0.112043	0	0	-0.189829	-0.454954	0.0752967	34.795	-1.515	-5.44565	0.148833	0.334167	0	0
126	sp|P35564|CALX_MOUSE Calnexin OS=Mus musculus OX=10090 GN=Canx PE=1 SV=1	CALX_MOUSE	67 kDa	1	30	100%	NA	P35564	Canx	Calnexin	33.2408	33.2141	33.1844	32.9375	32.8476	32.8521	33.3625	33.3942	33.354	32.6524	32.6392	32.5728	0.217249	-0.169488	0.603986	32.8818	1.18877	-5.87751	0.251508	0.50259	0	0	-0.116784	-0.503521	0.269953	32.8818	-0.639033	-6.35164	0.531651	0.707246	0	0
127	sp|P60843|IF4A1_MOUSE Eukaryotic initiation factor 4A-I OS=Mus musculus OX=10090 GN=Eif4a1 PE=1 SV=1	IF4A1_MOUSE	46 kDa	1	25	56%	NA	P60843	Eif4a1	Eukaryotic initiation factor 4A-I	31.9428	31.564	31.8472	32.0031	31.8807	32.1297	30.9258	30.5601	31.0858	31.9155	31.8534	32.0777	0.38163	-0.17657	0.93983	31.8802	1.44708	-5.55797	0.166818	0.396369	0	0	0.601467	0.0432672	1.15967	31.8802	2.28067	-4.21952	0.0363247	0.138622	0	0
128	sp|Q921M3|SF3B3_MOUSE Splicing factor 3B subunit 3 OS=Mus musculus OX=10090 GN=Sf3b3 PE=1 SV=1	SF3B3_MOUSE	136 kDa	1	28	100%	NA	Q921M3	Sf3b3	Splicing factor 3B subunit 3	32.3862	32.2681	32.3891	32.3197	32.1999	32.2946	32.4262	31.9718	32.6956	32.5579	32.4418	32.4567	-0.0772111	-0.338674	0.184252	32.3162	-0.624844	-6.38177	0.540682	0.760941	0	0	-0.153588	-0.415051	0.107875	32.3162	-1.24293	-5.79423	0.231392	0.432218	0	0
129	sp|Q02053|UBA1_MOUSE Ubiquitin-like modifier-activating enzyme 1 OS=Mus musculus OX=10090 GN=Uba1 PE=1 SV=1	UBA1_MOUSE	118 kDa	1	30	100%	NA	Q02053	Uba1	Ubiquitin-like modifier-activating enzyme 1	31.0331	30.8317	31.1054	31.1414	31.2298	31.2587	30.5921	30.2606	30.5202	30.6775	30.5695	30.9318	0.398149	0.133161	0.663136	31.1558	3.17923	-2.50626	0.00569208	0.0514204	0	0	0.618041	0.353054	0.883029	31.1558	4.93508	1.10564	0.000139574	0.00399043	0	0
130	sp|Q8BU30|SYIC_MOUSE Isoleucine--tRNA ligase, cytoplasmic OS=Mus musculus OX=10090 GN=Iars1 PE=1 SV=2	SYIC_MOUSE	144 kDa	0.999999	31	100%	NA	Q8BU30	Iars1	Isoleucine--tRNA ligase, cytoplasmic	31.1365	30.9986	31.1212	31.2558	31.1425	31.3251	30.3912	29.7412	30.4388	30.3712	30.4025	30.5036	0.777401	0.482834	1.07197	31.0629	5.58423	2.37542	3.77261e-05	0.00224113	0	0	0.933068	0.638501	1.22763	31.0629	6.70241	4.45199	4.50218e-06	0.000634428	0	0
131	sp|Q60864|STIP1_MOUSE Stress-induced-phosphoprotein 1 OS=Mus musculus OX=10090 GN=Stip1 PE=1 SV=1	STIP1_MOUSE	63 kDa	0.999997	28	100%	NA	Q60864	Stip1	Stress-induced-phosphoprotein 1	32.2016	32.0614	32.2494	32.1903	32.2668	32.2187	31.6992	32.0521	31.4609	31.8313	31.7392	31.9018	0.390074	0.153068	0.627079	32.0803	3.48249	-1.88742	0.00298574	0.0331697	0	0	0.444522	0.207516	0.681527	32.0803	3.96859	-0.869103	0.00105847	0.0146506	0	0
132	sp|P13864|DNMT1_MOUSE DNA (cytosine-5)-methyltransferase 1 OS=Mus musculus OX=10090 GN=Dnmt1 PE=1 SV=5	DNMT1_MOUSE	183 kDa	0.999985	33	12%	NA	P13864	Dnmt1	DNA (cytosine-5)-methyltransferase 1	27.7579	28.0136	27.8503	27.8889	28.2651	27.9024	28.0625	28.5206	28.06	27.423	27.2967	27.5813	0.0499071	-0.420057	0.519872	27.8309	0.22477	-6.55632	0.82495	0.924654	0	0	0.19477	-0.275194	0.664735	27.8309	0.8772	-6.17041	0.393114	0.594651	0	0
133	sp|Q8JZQ9|EIF3B_MOUSE Eukaryotic translation initiation factor 3 subunit B OS=Mus musculus OX=10090 GN=Eif3b PE=1 SV=1	EIF3B_MOUSE	91 kDa	1	32	100%	NA	Q8JZQ9	Eif3b	Eukaryotic translation initiation factor 3 subunit B	31.3696	31.2645	31.2793	31.395	31.3109	31.3945	31.1731	31.2544	31.1534	31.536	31.5251	31.5758	-0.0651854	-0.29972	0.169349	31.4173	-0.588092	-6.40446	0.564492	0.776406	0	0	-0.00282612	-0.237361	0.231708	31.4173	-0.0254968	-6.56106	0.979967	0.989904	0	0
134	sp|O35286|DHX15_MOUSE ATP-dependent RNA helicase DHX15 OS=Mus musculus OX=10090 GN=Dhx15 PE=1 SV=2	DHX15_MOUSE	91 kDa	1	27	96%	NA	O35286	Dhx15	ATP-dependent RNA helicase DHX15	31.3354	31.3565	31.3111	31.4643	31.4354	31.4813	31.7434	31.566	31.8754	31.7858	31.8038	31.7404	-0.418146	-0.601909	-0.234383	31.5165	-4.81473	0.852066	0.00017883	0.0060501	0	0	-0.29214	-0.475903	-0.108377	31.5165	-3.36383	-2.11429	0.00384504	0.0325917	0	0
135.1	sp|A2AGT5|CKAP5_MOUSE Cytoskeleton-associated protein 5 OS=Mus musculus OX=10090 GN=Ckap5 PE=1 SV=1	CKAP5_MOUSE	226 kDa	1	32	100%	NA	A2AGT5	Ckap5	Cytoskeleton-associated protein 5	28.8978	28.5245	28.8449	29.0442	28.9449	29.0444	28.4004	28.1951	28.5481	29.3385	29.0949	29.4629	-0.0842392	-0.563793	0.395315	28.9067	-0.371807	-6.51091	0.714822	0.867695	0	0	0.171177	-0.308377	0.65073	28.9067	0.755524	-6.26961	0.460706	0.652433	0	0
135.2	tr|A0A0R4J0K2|A0A0R4J0K2_MOUSE Cytoskeleton-associated protein 5 OS=Mus musculus OX=10090 GN=Ckap5 PE=1 SV=1	A0A0R4J0K2_MOUSE	224 kDa	1	32	100%	NA	A0A0R4J0K2	Ckap5	Cytoskeleton-associated protein 5	28.8978	28.5245	28.8449	29.0442	28.9449	29.0444	28.4004	28.1951	28.5481	29.3385	29.0949	29.4629	-0.0842392	-0.563793	0.395315	28.9067	-0.371807	-6.51091	0.714822	0.867695	0	0	0.171177	-0.308377	0.65073	28.9067	0.755524	-6.26961	0.460706	0.652433	0	0
135.3	tr|K3W4R5|K3W4R5_MOUSE Cytoskeleton-associated protein 5 OS=Mus musculus OX=10090 GN=Ckap5 PE=1 SV=1	K3W4R5_MOUSE	226 kDa	1	32	100%	NA	K3W4R5	Ckap5	Cytoskeleton-associated protein 5	28.8978	28.5245	28.8449	29.0442	28.9449	29.0444	28.4004	28.1951	28.5481	29.3385	29.0949	29.4629	-0.0842392	-0.563793	0.395315	28.9067	-0.371807	-6.51091	0.714822	0.867695	0	0	0.171177	-0.308377	0.65073	28.9067	0.755524	-6.26961	0.460706	0.652433	0	0
135.4	tr|Z4YL78|Z4YL78_MOUSE Cytoskeleton-associated protein 5 OS=Mus musculus OX=10090 GN=Ckap5 PE=1 SV=1	Z4YL78_MOUSE	219 kDa	1	32	100%	NA	Z4YL78	Ckap5	Cytoskeleton-associated protein 5	28.8978	28.5245	28.8449	29.0442	28.9449	29.0444	28.4004	28.1951	28.5481	29.3385	29.0949	29.4629	-0.0842392	-0.563793	0.395315	28.9067	-0.371807	-6.51091	0.714822	0.867695	0	0	0.171177	-0.308377	0.65073	28.9067	0.755524	-6.26961	0.460706	0.652433	0	0
136	sp|Q8K310|MATR3_MOUSE Matrin-3 OS=Mus musculus OX=10090 GN=Matr3 PE=1 SV=1	MATR3_MOUSE	95 kDa	1	31	100%	NA	Q8K310	Matr3	Matrin-3	31.7044	31.7982	31.6662	31.5251	31.5496	31.5641	32.0017	32.3627	32.1669	32.0044	31.8048	31.8161	-0.30318	-0.562103	-0.0442559	31.5527	-2.47759	-3.87775	0.0244727	0.125957	0	0	-0.479847	-0.738771	-0.220924	31.5527	-3.92133	-0.966732	0.00117053	0.0159318	0	0
137.1	sp|P30999|CTND1_MOUSE Catenin delta-1 OS=Mus musculus OX=10090 GN=Ctnnd1 PE=1 SV=2	CTND1_MOUSE	105 kDa	1	30	100%	NA	P30999	Ctnnd1	Catenin delta-1	30.7945	31.0896	30.9327	30.8306	30.9157	30.8729	31.1274	31.7367	30.9551	31.4526	31.5479	31.3029	-0.414866	-0.727144	-0.102588	30.7247	-2.81105	-3.23998	0.012343	0.0853699	0	0	-0.480688	-0.792966	-0.16841	30.7247	-3.25704	-2.33175	0.00482568	0.0369934	0	0
137.2	tr|E9Q8Z6|E9Q8Z6_MOUSE Catenin delta-1 OS=Mus musculus OX=10090 GN=Ctnnd1 PE=1 SV=1	E9Q8Z6_MOUSE	107 kDa	1	30	100%	NA	E9Q8Z6	Ctnnd1	Catenin delta-1	30.7945	31.0896	30.9327	30.8306	30.9157	30.8729	31.1274	31.7367	30.9551	31.4526	31.5479	31.3029	-0.414866	-0.727144	-0.102588	30.7247	-2.81105	-3.23998	0.012343	0.0853699	0	0	-0.480688	-0.792966	-0.16841	30.7247	-3.25704	-2.33175	0.00482568	0.0369934	0	0
137.3	tr|E9Q8Z8|E9Q8Z8_MOUSE Catenin delta-1 OS=Mus musculus OX=10090 GN=Ctnnd1 PE=1 SV=1	E9Q8Z8_MOUSE	108 kDa	1	30	100%	NA	E9Q8Z8	Ctnnd1	Catenin delta-1	30.7945	31.0896	30.9327	30.8306	30.9157	30.8729	31.1274	31.7367	30.9551	31.4526	31.5479	31.3029	-0.414866	-0.727144	-0.102588	30.7247	-2.81105	-3.23998	0.012343	0.0853699	0	0	-0.480688	-0.792966	-0.16841	30.7247	-3.25704	-2.33175	0.00482568	0.0369934	0	0
137.4	tr|G3X9V2|G3X9V2_MOUSE Catenin delta-1 OS=Mus musculus OX=10090 GN=Ctnnd1 PE=1 SV=1	G3X9V2_MOUSE	104 kDa	1	30	100%	NA	G3X9V2	Ctnnd1	Catenin delta-1	30.7945	31.0896	30.9327	30.8306	30.9157	30.8729	31.1274	31.7367	30.9551	31.4526	31.5479	31.3029	-0.414866	-0.727144	-0.102588	30.7247	-2.81105	-3.23998	0.012343	0.0853699	0	0	-0.480688	-0.792966	-0.16841	30.7247	-3.25704	-2.33175	0.00482568	0.0369934	0	0
138	sp|Q61033|LAP2A_MOUSE Lamina-associated polypeptide 2, isoforms alpha/zeta OS=Mus musculus OX=10090 GN=Tmpo PE=1 SV=4	LAP2A_MOUSE	75 kDa	0.999999	32	56%	NA	Q61033	Tmpo	Lamina-associated polypeptide 2, isoforms alpha/zeta	30.9615	31.2116	30.9845	30.8789	31.006	30.9549	31.6156	31.9923	31.3519	31.595	31.7677	31.4899	-0.582873	-0.852127	-0.313619	31.0396	-4.58051	0.376146	0.000290885	0.0080516	0	0	-0.688792	-0.958046	-0.419538	31.0396	-5.41287	2.05127	5.3023e-05	0.00224175	0	0
139	sp|Q9EPU0|RENT1_MOUSE Regulator of nonsense transcripts 1 OS=Mus musculus OX=10090 GN=Upf1 PE=1 SV=2	RENT1_MOUSE	124 kDa	0.999999	32	100%	NA	Q9EPU0	Upf1	Regulator of nonsense transcripts 1	29.7787	29.7831	29.6867	29.8262	29.9212	29.7751	29.9335	29.9188	29.6799	30.1128	30.2487	30.2129	-0.268224	-0.513142	-0.0233054	29.9034	-2.31728	-4.17196	0.0337339	0.153164	0	0	-0.176928	-0.421846	0.0679898	29.9034	-1.52854	-5.42692	0.145459	0.32967	0	0
140	sp|Q9JKR6|HYOU1_MOUSE Hypoxia up-regulated protein 1 OS=Mus musculus OX=10090 GN=Hyou1 PE=1 SV=1	HYOU1_MOUSE	111 kDa	0.999999	29	100%	NA	Q9JKR6	Hyou1	Hypoxia up-regulated protein 1	30.9776	31.0307	30.9649	30.851	30.6428	30.6734	31.1752	31.4831	31.2426	30.6366	30.702	30.5969	0.0182994	-0.353321	0.389919	30.7464	0.104206	-6.57693	0.918273	0.965892	0	0	-0.250329	-0.621949	0.121291	30.7464	-1.4255	-5.56625	0.172821	0.365127	0	0
141	sp|Q9WTI7|MYO1C_MOUSE Unconventional myosin-Ic OS=Mus musculus OX=10090 GN=Myo1c PE=1 SV=2	MYO1C_MOUSE	122 kDa	0.999998	30	97%	NA	Q9WTI7	Myo1c	Unconventional myosin-Ic	31.1701	30.8982	30.9811	31.0418	30.9621	30.9621	30.586	30.0784	30.8701	30.6662	30.6786	30.687	0.422117	0.132732	0.711503	30.8541	3.08644	-2.69339	0.00692693	0.0583203	0	0	0.394297	0.104912	0.683683	30.8541	2.88303	-3.08094	0.0106225	0.0625056	0	0
142	sp|P42932|TCPQ_MOUSE T-complex protein 1 subunit theta OS=Mus musculus OX=10090 GN=Cct8 PE=1 SV=3	TCPQ_MOUSE	60 kDa	0.999997	27	100%	NA	P42932	Cct8	T-complex protein 1 subunit theta	32.5324	32.2834	32.4997	32.638	32.5314	32.6435	32.1982	31.9929	32.0632	32.5834	32.5433	32.6591	0.0984653	-0.228541	0.425471	32.6743	0.637131	-6.37389	0.532845	0.754353	0	0	0.264261	-0.0627451	0.591267	32.6743	1.70993	-5.16446	0.106153	0.273517	0	0
143	tr|H3BK24|H3BK24_MOUSE Homeobox protein cut-like OS=Mus musculus OX=10090 GN=Cux1 PE=1 SV=2	H3BK24_MOUSE	165 kDa	0.999997	32	59%	NA	H3BK24	Cux1	Homeobox protein cut-like	28.394	28.7222	28.5412	28.4335	28.6051	28.4481	29.45	30.2878	29.3673	28.8241	28.857	28.7288	-0.700054	-1.25062	-0.149491	28.4742	-2.69132	-3.47385	0.0158577	0.0972464	0	0	-0.756922	-1.30748	-0.206359	28.4742	-2.90995	-3.02967	0.0100726	0.0605745	0	0
144.1	sp|Q6PFD9|NUP98_MOUSE Nuclear pore complex protein Nup98-Nup96 OS=Mus musculus OX=10090 GN=Nup98 PE=1 SV=2	NUP98_MOUSE	197 kDa	0.999997	32	100%	NA	Q6PFD9	Nup98	Nuclear pore complex protein Nup98-Nup96	30.3228	30.271	30.3284	30.2775	30.1466	30.2636	30.4589	30.4446	30.6192	30.7658	30.6568	30.6446	-0.290917	-0.490361	-0.091472	30.2988	-3.08637	-2.69353	0.00692795	0.0583203	0	0	-0.369065	-0.56851	-0.16962	30.2988	-3.91546	-0.978862	0.00118526	0.016024	0	0
144.2	tr|A0A1B0GSX7|A0A1B0GSX7_MOUSE Nuclear pore complex protein Nup98-Nup96 OS=Mus musculus OX=10090 GN=Nup98 PE=1 SV=1	A0A1B0GSX7_MOUSE	197 kDa	0.999997	32	100%	NA	A0A1B0GSX7	Nup98	Nuclear pore complex protein Nup98-Nup96	30.3228	30.271	30.3284	30.2775	30.1466	30.2636	30.4589	30.4446	30.6192	30.7658	30.6568	30.6446	-0.290917	-0.490361	-0.091472	30.2988	-3.08637	-2.69353	0.00692795	0.0583203	0	0	-0.369065	-0.56851	-0.16962	30.2988	-3.91546	-0.978862	0.00118526	0.016024	0	0
145.1	sp|P21619|LMNB2_MOUSE Lamin-B2 OS=Mus musculus OX=10090 GN=Lmnb2 PE=1 SV=2	LMNB2_MOUSE	67 kDa	0.999996	30	80%	NA	P21619	Lmnb2	Lamin-B2	30.5247	30.6729	30.5442	30.263	30.5028	30.2424	30.9369	31.3862	30.8059	30.0488	30.3011	30.0065	-0.000300252	-0.492694	0.492093	30.3909	-0.00129067	-6.58258	0.998986	0.999646	0	0	-0.244864	-0.737257	0.24753	30.3909	-1.05257	-6.0041	0.307879	0.515298	0	0
145.2	tr|A0A0R4J0Q5|A0A0R4J0Q5_MOUSE Lamin-B2 OS=Mus musculus OX=10090 GN=Lmnb2 PE=1 SV=1	A0A0R4J0Q5_MOUSE	69 kDa	0.999996	30	80%	NA	A0A0R4J0Q5	Lmnb2	Lamin-B2	30.5247	30.6729	30.5442	30.263	30.5028	30.2424	30.9369	31.3862	30.8059	30.0488	30.3011	30.0065	-0.000300252	-0.492694	0.492093	30.3909	-0.00129067	-6.58258	0.998986	0.999646	0	0	-0.244864	-0.737257	0.24753	30.3909	-1.05257	-6.0041	0.307879	0.515298	0	0
146	sp|Q9CW03|SMC3_MOUSE Structural maintenance of chromosomes protein 3 OS=Mus musculus OX=10090 GN=Smc3 PE=1 SV=2	SMC3_MOUSE	142 kDa	0.99998	31	100%	NA	Q9CW03	Smc3	Structural maintenance of chromosomes protein 3	30.6848	30.6511	30.6793	30.6648	30.6343	30.6113	30.7651	30.9904	30.9652	30.5472	30.4757	30.6784	-0.0652812	-0.310456	0.179894	30.5485	-0.563396	-6.41896	0.580797	0.787265	0	0	-0.100186	-0.34536	0.144989	30.5485	-0.864631	-6.18134	0.399728	0.598827	0	0
147	sp|Q9CZN7|GLYM_MOUSE Serine hydroxymethyltransferase, mitochondrial OS=Mus musculus OX=10090 GN=Shmt2 PE=1 SV=1	GLYM_MOUSE	56 kDa	1	26	96%	NA	Q9CZN7	Shmt2	Serine hydroxymethyltransferase, mitochondrial	32.1583	32.3169	32.1646	32.2207	32.1711	32.1451	32.3522	32.5222	32.2914	32.7816	32.7645	32.5723	-0.334083	-0.579785	-0.0883802	32.4736	-2.87704	-3.11037	0.0107561	0.0770948	0	0	-0.368458	-0.614161	-0.122756	32.4736	-3.17308	-2.50182	0.00576681	0.0411342	0	0
148	sp|Q8R0G9|NU133_MOUSE Nuclear pore complex protein Nup133 OS=Mus musculus OX=10090 GN=Nup133 PE=1 SV=2	NU133_MOUSE	129 kDa	1	31	100%	NA	Q8R0G9	Nup133	Nuclear pore complex protein Nup133	29.9955	29.9641	30.0217	30.0138	29.78	30.052	30.1899	29.9955	30.3037	30.5306	30.4637	30.4032	-0.320699	-0.563852	-0.0775457	30.0711	-2.79074	-3.27966	0.0128752	0.0862912	0	0	-0.365846	-0.608999	-0.122693	30.0711	-3.18362	-2.48052	0.0056394	0.0405752	0	0
149	sp|Q8VDM4|PSMD2_MOUSE 26S proteasome non-ATPase regulatory subunit 2 OS=Mus musculus OX=10090 GN=Psmd2 PE=1 SV=1	PSMD2_MOUSE	100 kDa	1	30	100%	NA	Q8VDM4	Psmd2	26S proteasome non-ATPase regulatory subunit 2	30.6026	30.6627	30.7432	30.8877	30.8028	30.8762	30.2685	30.0773	30.3312	30.7607	30.6897	30.7775	0.185308	-0.112841	0.483457	30.8036	1.31511	-5.72753	0.206588	0.450589	0	0	0.371406	0.0732574	0.669555	30.8036	2.63583	-3.56077	0.0177297	0.08613	0	0
150	sp|P49717|MCM4_MOUSE DNA replication licensing factor MCM4 OS=Mus musculus OX=10090 GN=Mcm4 PE=1 SV=1	MCM4_MOUSE	97 kDa	0.999999	30	100%	NA	P49717	Mcm4	DNA replication licensing factor MCM4	31.4766	31.3991	31.6737	31.4306	31.4088	31.4116	31.5853	31.2852	31.823	31.0675	30.9305	31.2091	0.199705	-0.128412	0.527822	31.3843	1.28784	-5.76095	0.215701	0.461153	0	0	0.100222	-0.227895	0.428338	31.3843	0.646301	-6.34692	0.527038	0.703793	0	0
151	sp|E9Q236|MRP4_MOUSE ATP-binding cassette sub-family C member 4 OS=Mus musculus OX=10090 GN=Abcc4 PE=1 SV=1	MRP4_MOUSE	149 kDa	0.999999	30	100%	NA	E9Q236	Abcc4	ATP-binding cassette sub-family C member 4	30.1733	30.0647	30.2439	30.1976	30.0185	30.1537	30.8062	30.1636	31.0915	30.9542	30.9192	30.8176	-0.631413	-0.996075	-0.266751	29.9369	-3.66414	-1.51457	0.00203005	0.0271218	0	0	-0.668776	-1.03344	-0.304115	29.9369	-3.88097	-1.05175	0.00127855	0.0167943	0	0
152	sp|Q9CQN1|TRAP1_MOUSE Heat shock protein 75 kDa, mitochondrial OS=Mus musculus OX=10090 GN=Trap1 PE=1 SV=1	TRAP1_MOUSE	80 kDa	0.999998	27	100%	NA	Q9CQN1	Trap1	Heat shock protein 75 kDa, mitochondrial	31.7279	31.5944	31.6905	31.6918	31.6344	31.5895	31.7057	31.3544	31.9574	32.1188	32.0007	32.0559	-0.194534	-0.557111	0.168044	31.5441	-1.13535	-5.93712	0.272586	0.520826	0	0	-0.22692	-0.589497	0.135657	31.5441	-1.32437	-5.69562	0.203583	0.401425	0	0
153	sp|P10126|EF1A1_MOUSE Elongation factor 1-alpha 1 OS=Mus musculus OX=10090 GN=Eef1a1 PE=1 SV=3	EF1A1_MOUSE	50 kDa	0.999998	24	54%	NA	P10126	Eef1a1	Elongation factor 1-alpha 1	33.6807	33.4072	33.6321	33.7716	33.4465	33.866	33.2291	32.7013	33.2167	33.5648	33.4402	33.5987	0.281545	-0.101964	0.665054	33.7533	1.55356	-5.41216	0.139428	0.359206	0	0	0.402902	0.0193925	0.786411	33.7533	2.2232	-4.32126	0.040625	0.14875	0	0
154	sp|Q62167|DDX3X_MOUSE ATP-dependent RNA helicase DDX3X OS=Mus musculus OX=10090 GN=Ddx3x PE=1 SV=3	DDX3X_MOUSE	73 kDa	0.999991	28	29%	NA	Q62167	Ddx3x	ATP-dependent RNA helicase DDX3X	30.0088	29.6209	29.8787	29.9279	29.9901	30.0503	29.4855	28.873	29.8302	30.2431	29.9463	30.1578	0.0801632	-0.395014	0.555341	29.8949	0.357076	-6.51646	0.725613	0.873993	0	0	0.233432	-0.241745	0.70861	29.8949	1.03979	-6.01713	0.313604	0.520015	0	0
155	sp|O55143|AT2A2_MOUSE Sarcoplasmic/endoplasmic reticulum calcium ATPase 2 OS=Mus musculus OX=10090 GN=Atp2a2 PE=1 SV=2	AT2A2_MOUSE	115 kDa	0.999991	28	100%	NA	O55143	Atp2a2	Sarcoplasmic/endoplasmic reticulum calcium ATPase 2	30.9958	31.177	30.9607	30.9965	30.9304	30.9116	31.7728	31.3892	31.6757	31.343	31.4718	31.128	-0.418923	-0.68164	-0.156205	31.0468	-3.37402	-2.10983	0.00376255	0.0381396	0	0	-0.517266	-0.779984	-0.254549	31.0468	-4.16608	-0.461498	0.000695834	0.0115232	0	0
156	sp|P68372|TBB4B_MOUSE Tubulin beta-4B chain OS=Mus musculus OX=10090 GN=Tubb4b PE=1 SV=1	TBB4B_MOUSE	50 kDa	0.999989	26	19%	NA	P68372	Tubb4b	Tubulin beta-4B chain	31.5361	31.3821	31.5442	31.5728	31.5864	31.5849	30.7685	30.8618	30.575	31.5017	31.2336	31.6739	0.385051	-0.0245792	0.794681	31.4973	1.98922	-4.74171	0.0636738	0.226562	0	0	0.478964	0.0693341	0.888594	31.4973	2.47439	-3.86554	0.0246514	0.106945	0	0
157	sp|O88569|ROA2_MOUSE Heterogeneous nuclear ribonucleoproteins A2/B1 OS=Mus musculus OX=10090 GN=Hnrnpa2b1 PE=1 SV=2	ROA2_MOUSE	37 kDa	1	26	92%	NA	O88569	Hnrnpa2b1	Heterogeneous nuclear ribonucleoproteins A2/B1	33.8563	33.8467	33.8097	32.7967	33.6314	33.6063	34.1672	35.3312	34.3038	34.0972	34.0236	34.0278	-0.487581	-1.08031	0.105151	33.6769	-1.74112	-5.13728	0.100486	0.297169	0	0	-0.980314	-1.57305	-0.387581	33.6769	-3.50064	-1.83763	0.00288714	0.027785	0	0
158	sp|Q61881|MCM7_MOUSE DNA replication licensing factor MCM7 OS=Mus musculus OX=10090 GN=Mcm7 PE=1 SV=1	MCM7_MOUSE	81 kDa	1	28	100%	NA	Q61881	Mcm7	DNA replication licensing factor MCM7	32.1754	32.2225	32.2268	32.0219	32.142	32.0896	32.3402	31.7466	32.5016	31.703	31.7179	31.7317	0.251425	-0.0906496	0.5935	32.0689	1.55521	-5.40982	0.139005	0.359206	0	0	0.127696	-0.214379	0.469771	32.0689	0.789873	-6.24304	0.440889	0.63696	0	0
159	sp|P11983|TCPA_MOUSE T-complex protein 1 subunit alpha OS=Mus musculus OX=10090 GN=Tcp1 PE=1 SV=3	TCPA_MOUSE	60 kDa	1	27	96%	NA	P11983	Tcp1	T-complex protein 1 subunit alpha	30.7779	30.5327	30.6104	30.8815	30.8077	30.8401	30.4622	30.3645	30.4081	30.5945	30.4908	30.5651	0.159458	-0.0732403	0.392157	30.8949	1.44996	-5.55413	0.16595	0.396004	0	0	0.362251	0.129552	0.594949	30.8949	3.29395	-2.25674	0.00446161	0.0358161	0	0
160	sp|P26443|DHE3_MOUSE Glutamate dehydrogenase 1, mitochondrial OS=Mus musculus OX=10090 GN=Glud1 PE=1 SV=1	DHE3_MOUSE	61 kDa	0.999999	25	100%	NA	P26443	Glud1	Glutamate dehydrogenase 1, mitochondrial	32.364	32.3105	32.3232	32.1072	32.0512	32.0055	32.3133	32.3227	32.4167	31.8048	31.7916	31.6966	0.275006	-0.0492329	0.599245	32.1661	1.79465	-5.05471	0.0911874	0.281141	0	0	-0.00293978	-0.327179	0.321299	32.1661	-0.0191845	-6.56121	0.984926	0.99132	0	0
161	sp|Q62095|DDX3Y_MOUSE ATP-dependent RNA helicase DDX3Y OS=Mus musculus OX=10090 GN=Ddx3y PE=1 SV=2	DDX3Y_MOUSE	73 kDa	0.999998	27	26%	NA	Q62095	Ddx3y	ATP-dependent RNA helicase DDX3Y	28.3276	27.9663	28.2485	28.2829	28.2702	28.2407	27.845	27.2514	28.0473	28.5196	28.242	28.4251	0.12575	-0.320102	0.571601	28.1862	0.596927	-6.3991	0.558742	0.773148	0	0	0.209537	-0.236315	0.655389	28.1862	0.994663	-6.062	0.334412	0.543047	0	0
162	sp|Q9DBG3|AP2B1_MOUSE AP-2 complex subunit beta OS=Mus musculus OX=10090 GN=Ap2b1 PE=1 SV=1	AP2B1_MOUSE	105 kDa	0.999997	27	63%	NA	Q9DBG3	Ap2b1	AP-2 complex subunit beta	29.9677	29.9064	30.1915	30.1394	29.524	30.0477	29.801	29.3775	30.0699	30.2296	30.1698	30.1457	0.0562547	-0.326401	0.438911	29.9542	0.311104	-6.53235	0.759652	0.892303	0	0	-0.061903	-0.444559	0.320753	29.9542	-0.34234	-6.50066	0.736455	0.847849	0	0
163	sp|P80318|TCPG_MOUSE T-complex protein 1 subunit gamma OS=Mus musculus OX=10090 GN=Cct3 PE=1 SV=1	TCPG_MOUSE	61 kDa	0.999994	26	100%	NA	P80318	Cct3	T-complex protein 1 subunit gamma	32.0134	31.8143	31.9796	32.1503	32.0514	32.1722	31.5333	31.1677	31.5935	31.7304	31.593	31.7863	0.368375	0.09567	0.64108	32.1037	2.85824	-3.1474	0.0111869	0.0796419	0	0	0.557271	0.284566	0.829976	32.1037	4.32389	-0.136708	0.000498453	0.00897292	0	0
164	tr|D3Z2H9|D3Z2H9_MOUSE Tropomyosin 3, related sequence 7 OS=Mus musculus OX=10090 GN=Tpm3-rs7 PE=3 SV=1	D3Z2H9_MOUSE	29 kDa	0.999989	25	20%	NA	D3Z2H9	Tpm3-rs7	Tropomyosin 3, related sequence 7	27.8968	28.2778	28.0601	28.1589	28.6309	28.2108	28.3391	29.4538	27.9579	27.5347	27.3083	27.4905	0.0641905	-0.638858	0.767239	28.1432	0.193253	-6.56316	0.849146	0.935462	0	0	0.319466	-0.383583	1.02251	28.1432	0.96179	-6.09355	0.350196	0.558649	0	0
165	sp|P99024|TBB5_MOUSE Tubulin beta-5 chain OS=Mus musculus OX=10090 GN=Tubb5 PE=1 SV=1	TBB5_MOUSE	50 kDa	0.999968	25	20%	NA	P99024	Tubb5	Tubulin beta-5 chain	30.8761	30.5699	30.7603	30.8832	30.7375	30.7751	30.8918	30.9484	30.8289	30.2415	30.2902	30.7632	0.0747598	-0.25111	0.40063	30.9348	0.485429	-6.46081	0.633802	0.819233	0	0	0.137957	-0.187913	0.463827	30.9348	0.895781	-6.15413	0.383347	0.58503	0	0
166	tr|J3QNW0|J3QNW0_MOUSE DNA (cytosine-5)-methyltransferase OS=Mus musculus OX=10090 GN=Dnmt1 PE=1 SV=1	J3QNW0_MOUSE	170 kDa	0.999928	30	3%	NA	J3QNW0	Dnmt1	DNA (cytosine-5)-methyltransferase	25.9218	25.6218	25.9023	25.8388	25.5006	25.893	25.769	25.7525	26.2093	25.3158	25.3964	25.6068	0.140331	-0.212877	0.493538	25.6334	0.840705	-6.22251	0.412626	0.65476	0	0	0.0691155	-0.284092	0.422323	25.6334	0.414063	-6.4727	0.684203	0.816054	0	0
168	tr|A0A0G2JGW9|A0A0G2JGW9_MOUSE Far upstream element-binding protein 1 OS=Mus musculus OX=10090 GN=Fubp1 PE=1 SV=1	A0A0G2JGW9_MOUSE	68 kDa	0.993863	25	4%	NA	A0A0G2JGW9	Fubp1	Far upstream element-binding protein 1	24.1928	25.0371	24.5086	24.5749	24.8739	24.6966	25.1536	25.6365	24.4637	24.4907	24.8867	24.5172	-0.278589	-0.811334	0.254155	24.5946	-1.10685	-5.96794	0.284417	0.534066	0	0	-0.142943	-0.675687	0.389802	24.5946	-0.567917	-6.39527	0.577826	0.744672	0	0
169	sp|P80316|TCPE_MOUSE T-complex protein 1 subunit epsilon OS=Mus musculus OX=10090 GN=Cct5 PE=1 SV=1	TCPE_MOUSE	60 kDa	1	26	100%	NA	P80316	Cct5	T-complex protein 1 subunit epsilon	31.3581	31.1052	31.2864	31.3785	31.3474	31.3638	30.7928	30.3517	30.6958	31.1656	30.9658	31.167	0.393462	0.0635403	0.723384	31.3473	2.52344	-3.79198	0.0223023	0.119423	0	0	0.506802	0.17688	0.836724	31.3473	3.25034	-2.34536	0.00489489	0.0373597	0	0
170.1	sp|Q3U0V1|FUBP2_MOUSE Far upstream element-binding protein 2 OS=Mus musculus OX=10090 GN=Khsrp PE=1 SV=2	FUBP2_MOUSE	77 kDa	1	27	96%	NA	Q3U0V1	Khsrp	Far upstream element-binding protein 2	31.4122	31.9828	31.6412	31.5112	31.9279	31.6258	32.6437	33.0828	32.0347	31.4672	31.7979	31.4249	-0.396449	-1.00303	0.210136	31.9122	-1.38336	-5.64141	0.185195	0.420289	0	0	-0.38688	-0.993466	0.219705	31.9122	-1.34998	-5.66356	0.19546	0.39283	0	0
170.2	tr|A0A3B2WCD8|A0A3B2WCD8_MOUSE Far upstream element-binding protein 2 OS=Mus musculus OX=10090 GN=Khsrp PE=1 SV=1	A0A3B2WCD8_MOUSE	74 kDa	1	27	96%	NA	A0A3B2WCD8	Khsrp	Far upstream element-binding protein 2	31.4122	31.9828	31.6412	31.5112	31.9279	31.6258	32.6437	33.0828	32.0347	31.4672	31.7979	31.4249	-0.396449	-1.00303	0.210136	31.9122	-1.38336	-5.64141	0.185195	0.420289	0	0	-0.38688	-0.993466	0.219705	31.9122	-1.34998	-5.66356	0.19546	0.39283	0	0
171	sp|Q9Z110|P5CS_MOUSE Delta-1-pyrroline-5-carboxylate synthase OS=Mus musculus OX=10090 GN=Aldh18a1 PE=1 SV=2	P5CS_MOUSE	87 kDa	1	26	100%	NA	Q9Z110	Aldh18a1	Delta-1-pyrroline-5-carboxylate synthase	31.4946	31.4231	31.4638	31.4712	31.3089	31.3722	31.388	31.1768	31.5951	32.2624	32.2587	32.1629	-0.346846	-0.78091	0.087218	31.4233	-1.69117	-5.21261	0.109798	0.314225	0	0	-0.423213	-0.857277	0.0108513	31.4233	-2.06353	-4.59779	0.0553329	0.180926	0	0
172	sp|P19001|K1C19_MOUSE Keratin, type I cytoskeletal 19 OS=Mus musculus OX=10090 GN=Krt19 PE=1 SV=1	K1C19_MOUSE	45 kDa	1	27	78%	NA	P19001	Krt19	Keratin, type I cytoskeletal 19	30.2472	30.2762	30.285	30.665	30.7985	30.625	28.9937	28.9401	28.4417	32.79	32.5611	32.7923	-0.483714	-2.2826	1.31517	30.4605	-0.569149	-6.4156	0.577008	0.785335	0	0	-0.0569723	-1.85586	1.74191	30.4605	-0.067035	-6.55907	0.947369	0.975187	0	0
173.1	sp|Q99P88|NU155_MOUSE Nuclear pore complex protein Nup155 OS=Mus musculus OX=10090 GN=Nup155 PE=1 SV=1	NU155_MOUSE	155 kDa	1	28	100%	NA	Q99P88	Nup155	Nuclear pore complex protein Nup155	30.7495	30.6159	30.8056	30.8657	30.5496	30.839	30.7981	30.0988	30.997	31.1013	31.0768	31.0093	-0.123239	-0.510667	0.26419	30.7955	-0.673147	-6.34995	0.510256	0.737913	0	0	-0.0954428	-0.482871	0.291986	30.7955	-0.521322	-6.42121	0.609131	0.767575	0	0
173.2	tr|A0A2R8VHH1|A0A2R8VHH1_MOUSE Nuclear pore complex protein Nup155 OS=Mus musculus OX=10090 GN=Nup155 PE=1 SV=1	A0A2R8VHH1_MOUSE	150 kDa	1	28	100%	NA	A0A2R8VHH1	Nup155	Nuclear pore complex protein Nup155	30.7495	30.6159	30.8056	30.8657	30.5496	30.839	30.7981	30.0988	30.997	31.1013	31.0768	31.0093	-0.123239	-0.510667	0.26419	30.7955	-0.673147	-6.34995	0.510256	0.737913	0	0	-0.0954428	-0.482871	0.291986	30.7955	-0.521322	-6.42121	0.609131	0.767575	0	0
174	tr|S4R2J9|S4R2J9_MOUSE Protein PRRC2C OS=Mus musculus OX=10090 GN=Prrc2c PE=1 SV=1	S4R2J9_MOUSE	302 kDa	1	27	100%	NA	S4R2J9	Prrc2c	Protein PRRC2C	28.3691	29.2074	28.5198	28.4087	29.0088	28.5391	29.3127	30.2077	28.4427	28.9099	29.408	28.6549	-0.457211	-1.0994	0.184982	28.9132	-1.50693	-5.47699	0.15095	0.374619	0	0	-0.5038	-1.14599	0.138393	28.9132	-1.66048	-5.23818	0.115915	0.289622	0	0
175	sp|A2AN08|UBR4_MOUSE E3 ubiquitin-protein ligase UBR4 OS=Mus musculus OX=10090 GN=Ubr4 PE=1 SV=1	UBR4_MOUSE	572 kDa	0.999999	29	100%	NA	A2AN08	Ubr4	E3 ubiquitin-protein ligase UBR4	26.983	26.7178	27.0246	27.309	26.7109	27.1459	26.3355	26.074	26.4376	26.8707	26.6146	26.8937	0.370775	0.00334421	0.738206	26.9602	2.13545	-4.49377	0.048178	0.18876	0	0	0.517588	0.150157	0.885019	26.9602	2.98101	-2.88773	0.00866128	0.0547292	0	0
176	sp|Q922B2|SYDC_MOUSE Aspartate--tRNA ligase, cytoplasmic OS=Mus musculus OX=10090 GN=Dars1 PE=1 SV=2	SYDC_MOUSE	57 kDa	0.999999	27	100%	NA	Q922B2	Dars1	Aspartate--tRNA ligase, cytoplasmic	31.2863	31.0056	31.1916	31.3536	31.2366	31.3732	30.5435	30.1207	30.7378	31.2366	31.2326	31.3132	0.297085	-0.14865	0.74282	31.2213	1.41061	-5.60609	0.177124	0.407544	0	0	0.457086	0.0113507	0.902821	31.2213	2.17033	-4.41421	0.0450556	0.158023	0	0
177	tr|E9Q852|E9Q852_MOUSE Afadin OS=Mus musculus OX=10090 GN=Afdn PE=1 SV=2	E9Q852_MOUSE	205 kDa	0.999999	28	100%	NA	E9Q852	Afdn	Afadin	29.5512	29.5754	29.5124	29.5212	29.58	29.5718	30.0596	30.562	29.871	30.0862	30.0164	30.1203	-0.572909	-0.826428	-0.319389	29.6934	-4.78163	0.785104	0.000191495	0.00638987	0	0	-0.56161	-0.815129	-0.30809	29.6934	-4.68733	0.605716	0.000232854	0.00537877	0	0
178	sp|Q62318|TIF1B_MOUSE Transcription intermediary factor 1-beta OS=Mus musculus OX=10090 GN=Trim28 PE=1 SV=3	TIF1B_MOUSE	89 kDa	0.999999	26	100%	NA	Q62318	Trim28	Transcription intermediary factor 1-beta	32.1775	32.3564	32.2312	32.0294	32.2084	32.0682	32.5199	32.8611	32.2954	32.1519	32.3453	32.1988	-0.140356	-0.419414	0.138701	32.2802	-1.06424	-6.01285	0.302658	0.553879	0	0	-0.293398	-0.572455	-0.0143403	32.2802	-2.22467	-4.31844	0.0404852	0.14841	0	0
179	sp|Q05D44|IF2P_MOUSE Eukaryotic translation initiation factor 5B OS=Mus musculus OX=10090 GN=Eif5b PE=1 SV=2	IF2P_MOUSE	138 kDa	0.999999	28	100%	NA	Q05D44	Eif5b	Eukaryotic translation initiation factor 5B	29.0508	28.7717	28.9716	29.0485	29.1128	28.9759	28.775	28.4839	28.7677	29.4982	29.3574	29.5629	-0.142821	-0.560156	0.274514	29.1162	-0.724209	-6.3139	0.479172	0.711978	0	0	-0.0284627	-0.445798	0.388872	29.1162	-0.144327	-6.55057	0.887006	0.942393	0	0
180.1	tr|A0A0R4J1Q0|A0A0R4J1Q0_MOUSE Enhancer of mRNA-decapping protein 4 OS=Mus musculus OX=10090 GN=Edc4 PE=1 SV=1	A0A0R4J1Q0_MOUSE	151 kDa	0.999999	29	100%	NA	A0A0R4J1Q0	Edc4	Enhancer of mRNA-decapping protein 4	29.7438	29.7888	29.8542	29.7625	29.7277	29.7881	29.7639	29.804	29.9518	29.8674	29.6712	29.8384	-0.0205351	-0.203436	0.162366	29.8644	-0.237566	-6.55326	0.815164	0.919281	0	0	-0.0566718	-0.239573	0.126229	29.8644	-0.655621	-6.34077	0.521172	0.69783	0	0
180.2	tr|G5E896|G5E896_MOUSE Enhancer of mRNA-decapping protein 4 OS=Mus musculus OX=10090 GN=Edc4 PE=1 SV=1	G5E896_MOUSE	152 kDa	0.999999	29	100%	NA	G5E896	Edc4	Enhancer of mRNA-decapping protein 4	29.7438	29.7888	29.8542	29.7625	29.7277	29.7881	29.7639	29.804	29.9518	29.8674	29.6712	29.8384	-0.0205351	-0.203436	0.162366	29.8644	-0.237566	-6.55326	0.815164	0.919281	0	0	-0.0566718	-0.239573	0.126229	29.8644	-0.655621	-6.34077	0.521172	0.69783	0	0
181	sp|Q3TXS7|PSMD1_MOUSE 26S proteasome non-ATPase regulatory subunit 1 OS=Mus musculus OX=10090 GN=Psmd1 PE=1 SV=1	PSMD1_MOUSE	106 kDa	0.999999	27	100%	NA	Q3TXS7	Psmd1	26S proteasome non-ATPase regulatory subunit 1	30.0747	29.6792	29.8884	30.0986	29.8914	30.069	29.3206	28.7759	29.5268	29.4399	29.4032	29.6719	0.524324	0.200467	0.848181	29.9053	3.42569	-2.004	0.00337023	0.0361279	0	0	0.66327	0.339413	0.987128	29.9053	4.3335	-0.116969	0.000488456	0.00886414	0	0
182	sp|Q91YQ5|RPN1_MOUSE Dolichyl-diphosphooligosaccharide--protein glycosyltransferase subunit 1 OS=Mus musculus OX=10090 GN=Rpn1 PE=1 SV=1	RPN1_MOUSE	69 kDa	0.999999	29	100%	NA	Q91YQ5	Rpn1	Dolichyl-diphosphooligosaccharide--protein glycosyltransferase subunit 1	32.7842	32.7519	32.7485	32.5842	32.479	32.5802	33.04	33.0572	33.2168	32.7704	32.7208	32.6148	-0.141795	-0.407926	0.124336	32.5729	-1.12737	-5.94584	0.275831	0.524297	0	0	-0.355558	-0.621689	-0.0894268	32.5729	-2.82694	-3.19109	0.0119413	0.0671794	0	0
183	sp|Q922F4|TBB6_MOUSE Tubulin beta-6 chain OS=Mus musculus OX=10090 GN=Tubb6 PE=1 SV=1	TBB6_MOUSE	50 kDa	0.999997	22	55%	NA	Q922F4	Tubb6	Tubulin beta-6 chain	30.1818	29.8554	30.1184	30.3136	30.2828	30.3207	28.9714	28.5276	29.0075	29.4746	29.2219	29.7107	0.899575	0.505885	1.29326	30.0876	4.83546	0.89061	0.000172063	0.00585348	0	0	1.15341	0.759719	1.5471	30.0876	6.19989	3.53891	1.15416e-05	0.00104564	1	1
184	sp|P58871|TB182_MOUSE 182 kDa tankyrase-1-binding protein OS=Mus musculus OX=10090 GN=Tnks1bp1 PE=1 SV=2	TB182_MOUSE	182 kDa	0.999984	29	100%	NA	P58871	Tnks1bp1	182 kDa tankyrase-1-binding protein	29.0523	29.4535	28.9449	29.0294	29.3178	28.9796	29.4916	30.2685	28.7415	29.1493	29.1757	29.0692	-0.165744	-0.676277	0.344788	29.1163	-0.687159	-6.34028	0.501636	0.732868	0	0	-0.207022	-0.717555	0.30351	29.1163	-0.858292	-6.18672	0.403167	0.60186	0	0
185	tr|A0A087WQS0|A0A087WQS0_MOUSE Tensin 1 OS=Mus musculus OX=10090 GN=Tns1 PE=1 SV=1	A0A087WQS0_MOUSE	199 kDa	0.999984	29	97%	NA	A0A087WQS0	Tns1	Tensin 1	28.7476	29.0067	28.7937	28.2703	28.5697	28.3974	29.4622	30.2028	29.2395	27.4435	27.3684	27.4481	0.321911	-0.796259	1.44008	28.2105	0.609353	-6.39146	0.550684	0.767878	0	0	-0.114945	-1.23311	1.00322	28.2105	-0.217582	-6.53681	0.830453	0.910939	0	0
186	sp|Q9DCV7|K2C7_MOUSE Keratin, type II cytoskeletal 7 OS=Mus musculus OX=10090 GN=Krt7 PE=1 SV=1	K2C7_MOUSE	51 kDa	0.999942	28	79%	NA	Q9DCV7	Krt7	Keratin, type II cytoskeletal 7	29.8535	29.8899	29.9491	30.5525	30.4795	30.4828	27.8177	28.3018	27.2507	33.0839	33.109	33.0988	-0.546164	-2.99099	1.89866	29.4242	-0.472844	-6.46698	0.64259	0.822916	0	0	0.0612921	-2.38353	2.50611	29.4242	0.0530638	-6.55994	0.958325	0.98028	0	0
187	tr|Q8BP43|Q8BP43_MOUSE Tropomyosin alpha-1 chain OS=Mus musculus OX=10090 GN=Tpm1 PE=1 SV=1	Q8BP43_MOUSE	33 kDa	0.999636	29	10%	NA	Q8BP43	Tpm1	Tropomyosin alpha-1 chain	29.208	29.3644	29.3863	29.3822	29.4322	29.184	30.4053	31.5799	30.0839	29.9347	29.8233	29.931	-0.973456	-1.57031	-0.376603	29.4187	-3.45215	-1.95305	0.0032012	0.034559	0	0	-0.960236	-1.55709	-0.363383	29.4187	-3.40527	-2.03278	0.00353709	0.0309595	0	0
188	tr|B2M1R6|B2M1R6_MOUSE Heterogeneous nuclear ribonucleoprotein K OS=Mus musculus OX=10090 GN=Hnrnpk PE=1 SV=1	B2M1R6_MOUSE	49 kDa	1	24	100%	NA	B2M1R6	Hnrnpk	Heterogeneous nuclear ribonucleoprotein K	31.9737	32.346	32.427	32.2134	32.3059	32.426	33.0264	34.0443	32.4248	32.2944	32.5942	32.1409	-0.505271	-1.13553	0.124993	32.4138	-1.69685	-5.20415	0.108721	0.31241	0	0	-0.439089	-1.06935	0.191175	32.4138	-1.47459	-5.50081	0.159361	0.347842	0	0
189	sp|P29341|PABP1_MOUSE Polyadenylate-binding protein 1 OS=Mus musculus OX=10090 GN=Pabpc1 PE=1 SV=2	PABP1_MOUSE	71 kDa	1	27	78%	NA	P29341	Pabpc1	Polyadenylate-binding protein 1	32.2484	32.4404	32.2358	32.306	32.4995	32.3333	32.3614	32.4756	31.9488	32.3982	32.5171	32.3734	-0.0375225	-0.296116	0.221071	32.3943	-0.307027	-6.53366	0.762692	0.892303	0	0	0.0338641	-0.224729	0.292457	32.3943	0.277092	-6.52156	0.785176	0.879706	0	0
190	tr|G5E924|G5E924_MOUSE Heterogeneous nuclear ribonucleoprotein L (Fragment) OS=Mus musculus OX=10090 GN=Hnrnpl PE=1 SV=1	G5E924_MOUSE	67 kDa	1	23	100%	NA	G5E924	Hnrnpl	Heterogeneous nuclear ribonucleoprotein L (Fragment)	31.7717	31.8728	31.7436	31.4069	31.7204	31.5901	32.1587	32.3201	32.2809	31.8661	31.7719	31.8768	-0.249694	-0.533427	0.0340395	31.6117	-1.86208	-4.94851	0.0806319	0.259855	0	0	-0.473273	-0.757006	-0.18954	31.6117	-3.52942	-1.77503	0.00270121	0.0265403	0	0
191.1	sp|Q9JMH9|MY18A_MOUSE Unconventional myosin-XVIIIa OS=Mus musculus OX=10090 GN=Myo18a PE=1 SV=2	MY18A_MOUSE	233 kDa	1	28	100%	NA	Q9JMH9	Myo18a	Unconventional myosin-XVIIIa	28.3279	28.3716	28.3937	27.9892	28.2036	28.0782	28.0035	28.3677	27.8731	28.3155	28.3788	28.4234	0.137412	-0.128634	0.403458	28.1762	1.09287	-5.98287	0.290264	0.541401	0	0	-0.136657	-0.402703	0.129389	28.1762	-1.08687	-5.96854	0.292833	0.497153	0	0
191.2	tr|B2RRE2|B2RRE2_MOUSE Myo18a protein OS=Mus musculus OX=10090 GN=Myo18a PE=1 SV=1	B2RRE2_MOUSE	232 kDa	1	28	100%	NA	B2RRE2	Myo18a	Myo18a protein	28.3279	28.3716	28.3937	27.9892	28.2036	28.0782	28.0035	28.3677	27.8731	28.3155	28.3788	28.4234	0.137412	-0.128634	0.403458	28.1762	1.09287	-5.98287	0.290264	0.541401	0	0	-0.136657	-0.402703	0.129389	28.1762	-1.08687	-5.96854	0.292833	0.497153	0	0
191.3	tr|E9QAX2|E9QAX2_MOUSE Unconventional myosin-XVIIIa OS=Mus musculus OX=10090 GN=Myo18a PE=1 SV=1	E9QAX2_MOUSE	236 kDa	1	28	100%	NA	E9QAX2	Myo18a	Unconventional myosin-XVIIIa	28.3279	28.3716	28.3937	27.9892	28.2036	28.0782	28.0035	28.3677	27.8731	28.3155	28.3788	28.4234	0.137412	-0.128634	0.403458	28.1762	1.09287	-5.98287	0.290264	0.541401	0	0	-0.136657	-0.402703	0.129389	28.1762	-1.08687	-5.96854	0.292833	0.497153	0	0
191.4	tr|K3W4L0|K3W4L0_MOUSE Unconventional myosin-XVIIIa OS=Mus musculus OX=10090 GN=Myo18a PE=1 SV=1	K3W4L0_MOUSE	231 kDa	1	28	100%	NA	K3W4L0	Myo18a	Unconventional myosin-XVIIIa	28.3279	28.3716	28.3937	27.9892	28.2036	28.0782	28.0035	28.3677	27.8731	28.3155	28.3788	28.4234	0.137412	-0.128634	0.403458	28.1762	1.09287	-5.98287	0.290264	0.541401	0	0	-0.136657	-0.402703	0.129389	28.1762	-1.08687	-5.96854	0.292833	0.497153	0	0
192	sp|P30416|FKBP4_MOUSE Peptidyl-prolyl cis-trans isomerase FKBP4 OS=Mus musculus OX=10090 GN=Fkbp4 PE=1 SV=5	FKBP4_MOUSE	52 kDa	1	27	100%	NA	P30416	Fkbp4	Peptidyl-prolyl cis-trans isomerase FKBP4	29.9031	29.5461	29.8149	29.987	29.7526	30.0475	29.0973	28.7681	29.109	30.3547	30.2847	30.5247	0.0649162	-0.638037	0.76787	30.016	0.195464	-6.56272	0.847443	0.935059	0	0	0.239298	-0.463655	0.942252	30.016	0.720533	-6.29559	0.481395	0.669278	0	0
193.1	sp|P17710|HXK1_MOUSE Hexokinase-1 OS=Mus musculus OX=10090 GN=Hk1 PE=1 SV=3	HXK1_MOUSE	108 kDa	1	27	74%	NA	P17710	Hk1	Hexokinase-1	30.0602	29.7193	29.9744	29.8631	29.8265	29.8337	29.5541	29.8486	30.0063	29.8985	29.669	29.7218	0.134919	-0.118104	0.387943	29.8013	1.12827	-5.94486	0.275461	0.523737	0	0	0.0580502	-0.194973	0.311074	29.8013	0.48545	-6.43972	0.633787	0.786388	0	0
193.2	tr|G3UVV4|G3UVV4_MOUSE Hexokinase OS=Mus musculus OX=10090 GN=Hk1 PE=1 SV=1	G3UVV4_MOUSE	102 kDa	1	27	74%	NA	G3UVV4	Hk1	Hexokinase	30.0602	29.7193	29.9744	29.8631	29.8265	29.8337	29.5541	29.8486	30.0063	29.8985	29.669	29.7218	0.134919	-0.118104	0.387943	29.8013	1.12827	-5.94486	0.275461	0.523737	0	0	0.0580502	-0.194973	0.311074	29.8013	0.48545	-6.43972	0.633787	0.786388	0	0
194	sp|Q9D6Z1|NOP56_MOUSE Nucleolar protein 56 OS=Mus musculus OX=10090 GN=Nop56 PE=1 SV=2	NOP56_MOUSE	64 kDa	1	26	100%	NA	Q9D6Z1	Nop56	Nucleolar protein 56	31.69	31.6527	31.6016	31.6112	31.5048	31.5901	31.6362	31.7184	31.8357	31.7565	31.6843	31.8138	-0.0927623	-0.287094	0.101569	31.5617	-1.01002	-6.06772	0.327175	0.576774	0	0	-0.172139	-0.36647	0.0221927	31.5617	-1.87429	-4.90933	0.0788413	0.230653	0	0
195	sp|Q9Z1Q9|SYVC_MOUSE Valine--tRNA ligase OS=Mus musculus OX=10090 GN=Vars1 PE=1 SV=1	SYVC_MOUSE	140 kDa	0.999999	28	100%	NA	Q9Z1Q9	Vars1	Valine--tRNA ligase	30.4018	30.2931	30.3768	30.52	30.7012	30.7004	30.4879	30.5048	30.4778	30.6831	30.7279	30.8688	-0.267857	-0.513825	-0.0218881	30.8215	-2.30422	-4.1955	0.0346174	0.155056	0	0	0.015515	-0.230453	0.261484	30.8215	0.133467	-6.55214	0.89545	0.948044	0	0
196	tr|E9Q586|E9Q586_MOUSE Dynactin subunit 1 OS=Mus musculus OX=10090 GN=Dctn1 PE=1 SV=1	E9Q586_MOUSE	137 kDa	0.999999	28	100%	NA	E9Q586	Dctn1	Dynactin subunit 1	29.1343	28.8271	29.0769	29.0775	28.925	29.0512	28.6349	28.5802	28.5466	28.4783	28.3245	28.5457	0.494394	0.283563	0.705224	28.8517	4.96182	1.14837	0.000132123	0.00509076	0	0	0.499556	0.288725	0.710386	28.8517	5.01363	1.26288	0.000118827	0.00360408	0	0
197	sp|Q61598|GDIB_MOUSE Rab GDP dissociation inhibitor beta OS=Mus musculus OX=10090 GN=Gdi2 PE=1 SV=1	GDIB_MOUSE	51 kDa	0.999997	24	83%	NA	Q61598	Gdi2	Rab GDP dissociation inhibitor beta	31.1236	30.8328	31.0828	31.2239	30.9581	31.2481	30.3582	29.7216	30.4705	30.2667	30.0236	30.4817	0.792655	0.466245	1.11906	30.9928	5.13834	1.501	9.21664e-05	0.00377931	0	0	0.922979	0.59657	1.24939	30.9928	5.98316	3.14214	1.73333e-05	0.00127281	0	0
198.1	sp|O08528|HXK2_MOUSE Hexokinase-2 OS=Mus musculus OX=10090 GN=Hk2 PE=1 SV=1	HXK2_MOUSE	103 kDa	0.999997	26	73%	NA	O08528	Hk2	Hexokinase-2	29.1481	29.1766	29.0026	29.2284	29.3564	29.1157	28.8944	28.4212	29.1033	30.0002	29.8997	29.863	-0.254541	-0.829491	0.320408	28.9558	-0.937065	-6.13748	0.362393	0.609435	0	0	-0.130142	-0.705092	0.444808	28.9558	-0.479103	-6.44283	0.638225	0.788852	0	0
198.2	tr|E9Q5B5|E9Q5B5_MOUSE Hexokinase OS=Mus musculus OX=10090 GN=Hk2 PE=1 SV=1	E9Q5B5_MOUSE	99 kDa	0.999997	26	73%	NA	E9Q5B5	Hk2	Hexokinase	29.1481	29.1766	29.0026	29.2284	29.3564	29.1157	28.8944	28.4212	29.1033	30.0002	29.8997	29.863	-0.254541	-0.829491	0.320408	28.9558	-0.937065	-6.13748	0.362393	0.609435	0	0	-0.130142	-0.705092	0.444808	28.9558	-0.479103	-6.44283	0.638225	0.788852	0	0
199	sp|Q62351|TFR1_MOUSE Transferrin receptor protein 1 OS=Mus musculus OX=10090 GN=Tfrc PE=1 SV=1	TFR1_MOUSE	86 kDa	0.999995	24	100%	NA	Q62351	Tfrc	Transferrin receptor protein 1	31.1182	31.1454	31.2812	31.2781	31.1337	31.2758	31.3432	31.3973	31.7017	31.4473	31.3556	31.2593	-0.235783	-0.491389	0.0198234	30.9593	-1.95183	-4.80331	0.0682727	0.235406	0	0	-0.188212	-0.443818	0.0673944	30.9593	-1.55804	-5.3857	0.138336	0.319821	0	0
200	sp|Q3V3R1|C1TM_MOUSE Monofunctional C1-tetrahydrofolate synthase, mitochondrial OS=Mus musculus OX=10090 GN=Mthfd1l PE=1 SV=2	C1TM_MOUSE	106 kDa	0.999994	27	96%	NA	Q3V3R1	Mthfd1l	Monofunctional C1-tetrahydrofolate synthase, mitochondrial	30.4071	30.3323	30.3368	30.4188	30.3539	30.2819	30.3313	30.3056	30.4947	31.0153	30.8964	30.9553	-0.307748	-0.64263	0.0271345	30.6541	-1.94448	-4.81536	0.0692167	0.236975	0	0	-0.314916	-0.649798	0.0199666	30.6541	-1.98977	-4.72118	0.0635799	0.1997	0	0
201	sp|Q6P5F9|XPO1_MOUSE Exportin-1 OS=Mus musculus OX=10090 GN=Xpo1 PE=1 SV=1	XPO1_MOUSE	123 kDa	0.99999	25	100%	NA	Q6P5F9	Xpo1	Exportin-1	29.7485	29.5321	29.8264	29.9694	29.2556	30.0249	29.6242	28.9448	29.8754	30.0382	30.0715	30.0423	-0.0637424	-0.564676	0.437191	29.8827	-0.269333	-6.5449	0.791051	0.904836	0	0	-0.0161127	-0.517046	0.484821	29.8827	-0.0680816	-6.55899	0.946548	0.975062	0	0
202	sp|Q9WVK4|EHD1_MOUSE EH domain-containing protein 1 OS=Mus musculus OX=10090 GN=Ehd1 PE=1 SV=1	EHD1_MOUSE	61 kDa	0.999981	26	88%	NA	Q9WVK4	Ehd1	EH domain-containing protein 1	30.3544	30.2976	30.2383	30.3898	30.4985	30.4847	29.8024	29.4274	29.7358	30.1422	30.2293	30.2534	0.365015	0.0303692	0.69966	30.1883	2.30795	-4.18878	0.0343627	0.154014	0	0	0.525873	0.191227	0.860518	30.1883	3.32505	-2.19341	0.00417601	0.0345164	0	0
203	sp|Q8CHI8|EP400_MOUSE E1A-binding protein p400 OS=Mus musculus OX=10090 GN=Ep400 PE=1 SV=3	EP400_MOUSE	337 kDa	0.99998	28	75%	NA	Q8CHI8	Ep400	E1A-binding protein p400	26.8509	26.9078	26.7775	26.703	26.8505	26.7394	27.3304	28.1779	27.3454	27.5661	27.4567	27.5019	-0.717665	-1.02909	-0.406244	27.0735	-4.87614	0.976037	0.000157556	0.00556183	0	0	-0.798779	-1.1102	-0.487358	27.0735	-5.42727	2.07933	5.15213e-05	0.00221006	0	0
204	tr|A0A0R4J2D3|A0A0R4J2D3_MOUSE Transport and Golgi organization protein 1 homolog OS=Mus musculus OX=10090 GN=Mia3 PE=1 SV=3	A0A0R4J2D3_MOUSE	214 kDa	0.999967	28	100%	NA	A0A0R4J2D3	Mia3	Transport and Golgi organization protein 1 homolog	27.6981	28.2824	27.7706	27.4879	27.9066	27.5095	28.5971	29.0776	28.0023	27.6887	28.0689	27.3221	-0.209086	-0.798738	0.380566	27.7902	-0.750533	-6.29433	0.463623	0.699131	0	0	-0.491477	-1.08113	0.0981753	27.7902	-1.7642	-5.08211	0.0964135	0.261603	0	0
205	sp|P40142|TKT_MOUSE Transketolase OS=Mus musculus OX=10090 GN=Tkt PE=1 SV=1	TKT_MOUSE	68 kDa	1	24	100%	NA	P40142	Tkt	Transketolase	31.6956	31.5253	31.7694	31.6379	31.6702	31.8106	31.1979	31.0829	31.0678	30.7971	30.8333	31.2293	0.62874	0.363863	0.893616	31.8001	5.02261	1.27019	0.000116667	0.0046107	0	0	0.671511	0.406635	0.936388	31.8001	5.36428	1.95634	5.8435e-05	0.00233168	0	0
206	sp|Q62383|SPT6H_MOUSE Transcription elongation factor SPT6 OS=Mus musculus OX=10090 GN=Supt6h PE=1 SV=2	SPT6H_MOUSE	199 kDa	1	27	100%	NA	Q62383	Supt6h	Transcription elongation factor SPT6	29.1727	29.197	29.2727	29.1605	29.2978	29.2384	29.261	29.1713	29.4062	29.0677	28.8941	29.0197	0.0774559	-0.153211	0.308123	29.2536	0.710512	-6.32383	0.487382	0.718802	0	0	0.0955321	-0.135135	0.326199	29.2536	0.876327	-6.17123	0.393524	0.594977	0	0
207.1	sp|Q64521|GPDM_MOUSE Glycerol-3-phosphate dehydrogenase, mitochondrial OS=Mus musculus OX=10090 GN=Gpd2 PE=1 SV=2	GPDM_MOUSE	81 kDa	1	24	100%	NA	Q64521	Gpd2	Glycerol-3-phosphate dehydrogenase, mitochondrial	30.4725	30.4931	30.4661	30.3436	30.2509	30.2248	30.2151	30.0246	30.3595	30.662	30.4857	30.4776	0.106484	-0.158783	0.371752	30.1656	0.849383	-6.21521	0.407913	0.651803	0	0	-0.0976771	-0.362944	0.16759	30.1656	-0.779132	-6.25148	0.447014	0.641942	0	0
207.2	tr|A2AQR0|A2AQR0_MOUSE Glycerol-3-phosphate dehydrogenase OS=Mus musculus OX=10090 GN=Gpd2 PE=1 SV=1	A2AQR0_MOUSE	83 kDa	1	24	100%	NA	A2AQR0	Gpd2	Glycerol-3-phosphate dehydrogenase	30.4725	30.4931	30.4661	30.3436	30.2509	30.2248	30.2151	30.0246	30.3595	30.662	30.4857	30.4776	0.106484	-0.158783	0.371752	30.1656	0.849383	-6.21521	0.407913	0.651803	0	0	-0.0976771	-0.362944	0.16759	30.1656	-0.779132	-6.25148	0.447014	0.641942	0	0
208	sp|Q7TT50|MRCKB_MOUSE Serine/threonine-protein kinase MRCK beta OS=Mus musculus OX=10090 GN=Cdc42bpb PE=1 SV=2	MRCKB_MOUSE	195 kDa	0.999999	26	100%	NA	Q7TT50	Cdc42bpb	Serine/threonine-protein kinase MRCK beta	27.8319	27.8334	27.6434	27.7129	27.6856	27.7317	27.9189	28.0497	27.4344	27.9971	28.0075	28.0856	-0.145986	-0.414043	0.12207	27.8517	-1.15236	-5.91841	0.265717	0.515971	0	0	-0.205497	-0.473554	0.0625592	27.8517	-1.62211	-5.29416	0.123868	0.300977	0	0
209	sp|Q91VC3|IF4A3_MOUSE Eukaryotic initiation factor 4A-III OS=Mus musculus OX=10090 GN=Eif4a3 PE=1 SV=3	IF4A3_MOUSE	47 kDa	0.999999	22	77%	NA	Q91VC3	Eif4a3	Eukaryotic initiation factor 4A-III	31.2805	31.3157	31.3734	31.3874	31.2938	31.4327	31.4849	31.0627	31.6437	31.5423	31.7715	31.4852	-0.175162	-0.44753	0.097205	31.381	-1.36078	-5.6703	0.192016	0.42841	0	0	-0.12708	-0.399448	0.145287	31.381	-0.987245	-6.06925	0.337884	0.545746	0	0
210.1	sp|Q6A4J8|UBP7_MOUSE Ubiquitin carboxyl-terminal hydrolase 7 OS=Mus musculus OX=10090 GN=Usp7 PE=1 SV=1	UBP7_MOUSE	128 kDa	0.999998	27	100%	NA	Q6A4J8	Usp7	Ubiquitin carboxyl-terminal hydrolase 7	28.3639	28.5005	28.4125	28.4637	28.6441	28.5464	28.9207	28.2828	28.9059	28.5831	28.7113	28.5533	-0.233876	-0.517665	0.0499126	28.4878	-1.74378	-5.13308	0.0999337	0.296569	0	0	-0.108084	-0.391873	0.175705	28.4878	-0.805875	-6.23026	0.431861	0.62717	0	0
210.2	tr|E9PXY8|E9PXY8_MOUSE Ubiquitin carboxyl-terminal hydrolase 7 OS=Mus musculus OX=10090 GN=Usp7 PE=1 SV=1	E9PXY8_MOUSE	133 kDa	0.999998	27	100%	NA	E9PXY8	Usp7	Ubiquitin carboxyl-terminal hydrolase 7	28.3639	28.5005	28.4125	28.4637	28.6441	28.5464	28.9207	28.2828	28.9059	28.5831	28.7113	28.5533	-0.233876	-0.517665	0.0499126	28.4878	-1.74378	-5.13308	0.0999337	0.296569	0	0	-0.108084	-0.391873	0.175705	28.4878	-0.805875	-6.23026	0.431861	0.62717	0	0
210.3	tr|F8VPX1|F8VPX1_MOUSE Ubiquitin carboxyl-terminal hydrolase 7 OS=Mus musculus OX=10090 GN=Usp7 PE=1 SV=1	F8VPX1_MOUSE	128 kDa	0.999998	27	100%	NA	F8VPX1	Usp7	Ubiquitin carboxyl-terminal hydrolase 7	28.3639	28.5005	28.4125	28.4637	28.6441	28.5464	28.9207	28.2828	28.9059	28.5831	28.7113	28.5533	-0.233876	-0.517665	0.0499126	28.4878	-1.74378	-5.13308	0.0999337	0.296569	0	0	-0.108084	-0.391873	0.175705	28.4878	-0.805875	-6.23026	0.431861	0.62717	0	0
211	sp|Q8BMJ2|SYLC_MOUSE Leucine--tRNA ligase, cytoplasmic OS=Mus musculus OX=10090 GN=Lars1 PE=1 SV=2	SYLC_MOUSE	134 kDa	0.999997	27	100%	NA	Q8BMJ2	Lars1	Leucine--tRNA ligase, cytoplasmic	31.0257	30.7506	30.972	31.1084	31.0261	31.0855	30.0468	29.4608	30.2706	30.5475	30.3844	30.7334	0.675519	0.264665	1.08637	30.9246	3.47943	-1.89509	0.00301143	0.0331697	0	0	0.832752	0.421898	1.24361	30.9246	4.28929	-0.210373	0.000538016	0.00945389	0	0
212.1	sp|P08003|PDIA4_MOUSE Protein disulfide-isomerase A4 OS=Mus musculus OX=10090 GN=Pdia4 PE=1 SV=3	PDIA4_MOUSE	72 kDa	0.999997	22	100%	NA	P08003	Pdia4	Protein disulfide-isomerase A4	32.0939	32.295	32.0423	31.8566	32.1389	31.8387	32.6211	32.5552	32.4205	31.9401	31.9268	31.6736	-0.0458112	-0.490433	0.39881	31.8296	-0.218065	-6.55786	0.83008	0.927334	0	0	-0.244832	-0.689454	0.199789	31.8296	-1.16542	-5.88323	0.26059	0.464692	0	0
212.2	tr|A0A0R4J0Z1|A0A0R4J0Z1_MOUSE Protein disulfide-isomerase A4 OS=Mus musculus OX=10090 GN=Pdia4 PE=1 SV=1	A0A0R4J0Z1_MOUSE	72 kDa	0.999997	22	100%	NA	A0A0R4J0Z1	Pdia4	Protein disulfide-isomerase A4	32.0939	32.295	32.0423	31.8566	32.1389	31.8387	32.6211	32.5552	32.4205	31.9401	31.9268	31.6736	-0.0458112	-0.490433	0.39881	31.8296	-0.218065	-6.55786	0.83008	0.927334	0	0	-0.244832	-0.689454	0.199789	31.8296	-1.16542	-5.88323	0.26059	0.464692	0	0
213	sp|Q7TSC1|PRC2A_MOUSE Protein PRRC2A OS=Mus musculus OX=10090 GN=Prrc2a PE=1 SV=1	PRC2A_MOUSE	229 kDa	0.999995	27	100%	NA	Q7TSC1	Prrc2a	Protein PRRC2A	27.5055	27.7913	27.6404	27.6517	27.8482	27.5118	28.5774	29.7489	27.9625	28.0078	28.0625	27.9491	-0.738992	-1.36688	-0.111106	28.0329	-2.49115	-3.85346	0.0238601	0.124297	0	0	-0.714114	-1.342	-0.086228	28.0329	-2.40729	-3.99006	0.0282456	0.1168	0	0
214	sp|Q9Z315|SNUT1_MOUSE U4/U6.U5 tri-snRNP-associated protein 1 OS=Mus musculus OX=10090 GN=Sart1 PE=1 SV=1	SNUT1_MOUSE	91 kDa	0.999993	26	100%	NA	Q9Z315	Sart1	U4/U6.U5 tri-snRNP-associated protein 1	29.81	30.0151	29.839	29.7088	29.6574	29.6262	30.0147	31.1023	29.8662	29.8835	29.7587	29.8051	-0.183711	-0.644709	0.277287	29.7491	-0.843473	-6.22015	0.41116	0.654063	0	0	-0.40763	-0.868628	0.0533672	29.7491	-1.87156	-4.91393	0.0793095	0.231588	0	0
215	sp|Q6PR54|RIF1_MOUSE Telomere-associated protein RIF1 OS=Mus musculus OX=10090 GN=Rif1 PE=1 SV=2	RIF1_MOUSE	266 kDa	0.999992	27	100%	NA	Q6PR54	Rif1	Telomere-associated protein RIF1	29.0112	29.1305	29.0222	28.9265	28.9362	28.9222	29.439	29.974	29.3572	29.2657	29.0837	29.111	-0.317127	-0.642158	0.0079037	28.929	-2.06448	-4.61522	0.0551825	0.206461	0	0	-0.443483	-0.768514	-0.118453	28.929	-2.88705	-3.07301	0.0105334	0.0621555	0	0
216	tr|F8WIT2|F8WIT2_MOUSE Annexin OS=Mus musculus OX=10090 GN=Anxa6 PE=1 SV=1	F8WIT2_MOUSE	75 kDa	0.999985	26	4%	NA	F8WIT2	Anxa6	Annexin	26.5551	25.7593	26.8769	26.5356	25.8343	26.8039	25.2419	24.8375	25.8904	25.737	25.6976	26.8251	0.69219	-0.0210709	1.40545	26.2827	2.05408	-4.63324	0.056355	0.209424	0	0	0.686352	-0.0269091	1.39961	26.2827	2.03676	-4.64307	0.0582416	0.187925	0	0
217	sp|P17182|ENOA_MOUSE Alpha-enolase OS=Mus musculus OX=10090 GN=Eno1 PE=1 SV=3	ENOA_MOUSE	47 kDa	0.999977	22	82%	NA	P17182	Eno1	Alpha-enolase	32.5445	32.1956	32.5249	32.6515	32.5916	32.5839	31.6862	31.4804	31.7427	32.2043	31.911	32.6134	0.481988	0.0889068	0.87507	32.5468	2.59483	-3.65758	0.0193003	0.109321	0	0	0.669341	0.276259	1.06242	32.5468	3.60346	-1.6242	0.00231123	0.0242818	0	0
218	sp|P37040|NCPR_MOUSE NADPH--cytochrome P450 reductase OS=Mus musculus OX=10090 GN=Por PE=1 SV=2	NCPR_MOUSE	77 kDa	0.999951	27	100%	NA	P37040	Por	NADPH--cytochrome P450 reductase	30.6265	30.9443	30.6458	30.7204	31.0552	30.662	31.5786	31.5324	31.4535	31.4174	31.448	31.2982	-0.715786	-0.9655	-0.466073	30.9224	-6.06517	3.28933	1.4811e-05	0.00127238	0	0	-0.642159	-0.891872	-0.392445	30.9224	-5.44129	2.10666	5.00998e-05	0.00221006	0	0
219	sp|Q80WE4|KI20B_MOUSE Kinesin-like protein KIF20B OS=Mus musculus OX=10090 GN=Kif20b PE=1 SV=3	KI20B_MOUSE	204 kDa	0.999896	27	96%	NA	Q80WE4	Kif20b	Kinesin-like protein KIF20B	27.998	27.9725	27.9476	27.9627	27.9088	28.0123	28.1716	27.976	28.2304	27.9025	27.7751	27.6374	0.0238637	-0.2291	0.276827	27.8185	0.199609	-6.56187	0.844243	0.933231	0	0	0.0124318	-0.240532	0.265395	27.8185	0.103987	-6.55578	0.918443	0.960094	0	0
220	sp|Q9CWF2|TBB2B_MOUSE Tubulin beta-2B chain OS=Mus musculus OX=10090 GN=Tubb2b PE=1 SV=1	TBB2B_MOUSE	50 kDa	0.999894	21	5%	NA	Q9CWF2	Tubb2b	Tubulin beta-2B chain	27.9173	27.8367	27.9774	28.0351	28.1145	28.1249	27.1621	24.2222	27.5877	26.912	26.9373	27.0359	1.26759	0.245486	2.2897	27.5583	2.62497	-3.60097	0.0181726	0.10518	1	0	1.44862	0.426511	2.47073	27.5583	2.99984	-2.85153	0.00834291	0.0531994	1	1
221	sp|Q7TMM9|TBB2A_MOUSE Tubulin beta-2A chain OS=Mus musculus OX=10090 GN=Tubb2a PE=1 SV=1	TBB2A_MOUSE	50 kDa	0.999856	21	5%	NA	Q7TMM9	Tubb2a	Tubulin beta-2A chain	25.8165	25.5329	25.8474	25.8931	25.8359	25.922	25.057	24.809	24.967	25.3149	25.126	25.2016	0.653011	0.395724	0.910299	25.7676	5.37037	1.95909	5.7727e-05	0.00275745	0	0	0.804406	0.547119	1.06169	25.7676	6.61544	4.29766	5.27945e-06	0.000657669	0	0
222.1	sp|Q91ZU6|DYST_MOUSE Dystonin OS=Mus musculus OX=10090 GN=Dst PE=1 SV=2	DYST_MOUSE	834 kDa	0.999421	27	96%	NA	Q91ZU6	Dst	Dystonin	25.8896	26.3991	26.0012	26.0516	26.2233	26.3109	26.1758	26.7907	26.2056	25.8088	25.9609	25.7348	-0.0161315	-0.413514	0.381251	26.118	-0.0859053	-6.57874	0.932585	0.974864	0	0	0.0825237	-0.314859	0.479907	26.118	0.439465	-6.46154	0.666077	0.803345	0	0
222.2	tr|E9Q9X1|E9Q9X1_MOUSE Dystonin OS=Mus musculus OX=10090 GN=Dst PE=1 SV=2	E9Q9X1_MOUSE	836 kDa	0.999421	27	96%	NA	E9Q9X1	Dst	Dystonin	25.8896	26.3991	26.0012	26.0516	26.2233	26.3109	26.1758	26.7907	26.2056	25.8088	25.9609	25.7348	-0.0161315	-0.413514	0.381251	26.118	-0.0859053	-6.57874	0.932585	0.974864	0	0	0.0825237	-0.314859	0.479907	26.118	0.439465	-6.46154	0.666077	0.803345	0	0
222.3	tr|S4R1P5|S4R1P5_MOUSE Dystonin OS=Mus musculus OX=10090 GN=Dst PE=1 SV=1	S4R1P5_MOUSE	871 kDa	0.999421	27	96%	NA	S4R1P5	Dst	Dystonin	25.8896	26.3991	26.0012	26.0516	26.2233	26.3109	26.1758	26.7907	26.2056	25.8088	25.9609	25.7348	-0.0161315	-0.413514	0.381251	26.118	-0.0859053	-6.57874	0.932585	0.974864	0	0	0.0825237	-0.314859	0.479907	26.118	0.439465	-6.46154	0.666077	0.803345	0	0
223	sp|P14824|ANXA6_MOUSE Annexin A6 OS=Mus musculus OX=10090 GN=Anxa6 PE=1 SV=3	ANXA6_MOUSE	76 kDa	0.996953	26	4%	NA	P14824	Anxa6	Annexin A6	21.3313	22.2468	22.2667	21.3505	21.2421	21.4808	21.4448	21.9807	21.1843	21.643	21.2674	21.0949	0.512388	-0.0994574	1.12423	21.7471	1.77255	-5.0891	0.0949763	0.287824	0	0	-0.0780466	-0.689892	0.533798	21.7471	-0.269994	-6.52356	0.790551	0.883654	0	0
224	sp|P08249|MDHM_MOUSE Malate dehydrogenase, mitochondrial OS=Mus musculus OX=10090 GN=Mdh2 PE=1 SV=3	MDHM_MOUSE	36 kDa	1	24	100%	NA	P08249	Mdh2	Malate dehydrogenase, mitochondrial	34.3827	34.3404	34.492	34.3535	34.2786	34.3469	35.1385	35.129	35.1697	35.1583	34.9885	35.0563	-0.701673	-0.882981	-0.520364	34.4891	-8.18877	6.92055	3.46478e-07	0.000134241	0	0	-0.780406	-0.961714	-0.599097	34.4891	-9.10761	8.27835	8.17142e-08	4.75032e-05	0	0
225	sp|Q4VA53|PDS5B_MOUSE Sister chromatid cohesion protein PDS5 homolog B OS=Mus musculus OX=10090 GN=Pds5b PE=1 SV=1	PDS5B_MOUSE	164 kDa	1	26	100%	NA	Q4VA53	Pds5b	Sister chromatid cohesion protein PDS5 homolog B	29.6788	29.6715	29.7688	29.6778	29.5388	29.6874	30.5555	30.7393	30.6286	30.1814	30.1014	30.148	-0.685994	-0.973607	-0.398381	29.7409	-5.04676	1.31848	0.000111052	0.004451	0	0	-0.757716	-1.04533	-0.470102	29.7409	-5.57441	2.3647	3.8465e-05	0.00191665	0	0
226	sp|P07356|ANXA2_MOUSE Annexin A2 OS=Mus musculus OX=10090 GN=Anxa2 PE=1 SV=2	ANXA2_MOUSE	39 kDa	1	25	100%	NA	P07356	Anxa2	Annexin A2	33.2713	32.3415	33.1394	33.4272	33.3366	33.6152	32.6156	32.7253	32.6048	33.378	33.3154	33.6263	-0.126821	-0.624349	0.370707	33.2249	-0.539529	-6.43238	0.596811	0.795601	0	0	0.415414	-0.0821143	0.912942	33.2249	1.76728	-5.07738	0.0958819	0.260464	0	0
227	sp|Q9D0I9|SYRC_MOUSE Arginine--tRNA ligase, cytoplasmic OS=Mus musculus OX=10090 GN=Rars1 PE=1 SV=2	SYRC_MOUSE	76 kDa	1	24	100%	NA	Q9D0I9	Rars1	Arginine--tRNA ligase, cytoplasmic	30.7925	30.5101	30.723	30.8677	30.789	30.853	29.9624	29.5011	30.0879	30.2651	30.1597	30.449	0.604357	0.277825	0.930889	30.6204	3.91624	-0.991927	0.00118328	0.0199328	0	0	0.765711	0.439179	1.09224	30.6204	4.96182	1.15924	0.000132123	0.003889	0	0
228	sp|Q8K4Z5|SF3A1_MOUSE Splicing factor 3A subunit 1 OS=Mus musculus OX=10090 GN=Sf3a1 PE=1 SV=1	SF3A1_MOUSE	89 kDa	1	24	100%	NA	Q8K4Z5	Sf3a1	Splicing factor 3A subunit 1	31.0608	31.2062	31.0258	30.9221	30.9777	30.8625	31.2657	31.5726	31.1704	31.0543	30.9386	30.9733	-0.0648979	-0.331269	0.201473	30.9784	-0.515521	-6.44537	0.613078	0.805883	0	0	-0.241703	-0.508073	0.0246678	30.9784	-1.91998	-4.83573	0.0724499	0.217474	0	0
229	sp|P62196|PRS8_MOUSE 26S proteasome regulatory subunit 8 OS=Mus musculus OX=10090 GN=Psmc5 PE=1 SV=1	PRS8_MOUSE	46 kDa	1	23	100%	NA	P62196	Psmc5	26S proteasome regulatory subunit 8	30.2496	30.2689	30.2242	30.32	30.3826	30.359	29.8497	29.4363	29.7795	29.8202	29.9399	29.909	0.458478	0.236189	0.680766	30.2476	4.36419	-0.0671145	0.000457874	0.0105387	0	0	0.564768	0.34248	0.787057	30.2476	5.37595	1.97916	5.70856e-05	0.00232537	0	0
230	tr|D3YWX2|D3YWX2_MOUSE YLP motif-containing protein 1 OS=Mus musculus OX=10090 GN=Ylpm1 PE=1 SV=2	D3YWX2_MOUSE	241 kDa	1	25	100%	NA	D3YWX2	Ylpm1	YLP motif-containing protein 1	28.7916	28.892	28.7679	28.5688	28.586	28.5971	29.2605	29.6457	29.2111	28.734	28.7094	28.6988	-0.226067	-0.593633	0.141499	28.709	-1.30154	-5.74422	0.211112	0.45579	0	0	-0.459289	-0.826855	-0.0917234	28.709	-2.64427	-3.54514	0.0174414	0.0853459	0	0
231	sp|Q8CG48|SMC2_MOUSE Structural maintenance of chromosomes protein 2 OS=Mus musculus OX=10090 GN=Smc2 PE=1 SV=2	SMC2_MOUSE	134 kDa	1	25	100%	NA	Q8CG48	Smc2	Structural maintenance of chromosomes protein 2	29.476	29.5947	29.5094	29.4729	29.6265	29.5826	29.3941	29.3308	29.2077	29.219	29.2265	29.3317	0.241733	0.0581216	0.425345	29.5538	2.78572	-3.28945	0.0130101	0.0868596	0	0	0.275693	0.0920809	0.459304	29.5538	3.17707	-2.49375	0.00571824	0.0408295	0	0
232	sp|Q61029|LAP2B_MOUSE Lamina-associated polypeptide 2, isoforms beta/delta/epsilon/gamma OS=Mus musculus OX=10090 GN=Tmpo PE=1 SV=4	LAP2B_MOUSE	50 kDa	0.999999	25	44%	NA	Q61029	Tmpo	Lamina-associated polypeptide 2, isoforms beta/delta/epsilon/gamma	31.8597	32.203	31.8713	31.732	31.803	31.6827	32.8432	33.2046	32.6158	32.139	32.1052	31.9718	-0.501944	-0.951796	-0.0520924	32.0083	-2.36153	-4.09228	0.0309347	0.145083	0	0	-0.740684	-1.19054	-0.290832	32.0083	-3.48474	-1.86937	0.00298286	0.028006	0	0
233.1	sp|Q9Z0U1|ZO2_MOUSE Tight junction protein ZO-2 OS=Mus musculus OX=10090 GN=Tjp2 PE=1 SV=2	ZO2_MOUSE	131 kDa	0.999999	25	100%	NA	Q9Z0U1	Tjp2	Tight junction protein ZO-2	29.6091	30.0406	29.6494	29.5854	29.843	29.6503	30.1371	31.2184	29.6049	30.0504	30.229	29.9091	-0.425136	-0.947147	0.096875	29.7034	-1.72381	-5.16357	0.103639	0.30318	0	0	-0.49858	-1.02059	0.0234312	29.7034	-2.0216	-4.66849	0.0599386	0.191387	0	0
233.2	tr|A0A3B2WCN9|A0A3B2WCN9_MOUSE Tight junction protein ZO-2 OS=Mus musculus OX=10090 GN=Tjp2 PE=1 SV=1	A0A3B2WCN9_MOUSE	134 kDa	0.999999	25	100%	NA	A0A3B2WCN9	Tjp2	Tight junction protein ZO-2	29.6091	30.0406	29.6494	29.5854	29.843	29.6503	30.1371	31.2184	29.6049	30.0504	30.229	29.9091	-0.425136	-0.947147	0.096875	29.7034	-1.72381	-5.16357	0.103639	0.30318	0	0	-0.49858	-1.02059	0.0234312	29.7034	-2.0216	-4.66849	0.0599386	0.191387	0	0
234.1	sp|P97496|SMRC1_MOUSE SWI/SNF complex subunit SMARCC1 OS=Mus musculus OX=10090 GN=Smarcc1 PE=1 SV=2	SMRC1_MOUSE	123 kDa	0.999999	26	77%	NA	P97496	Smarcc1	SWI/SNF complex subunit SMARCC1	29.305	29.247	29.2423	29.1938	29.2143	29.1697	29.6146	29.6967	29.7202	29.1108	29.078	29.1624	-0.132333	-0.44751	0.182844	29.0458	-0.888413	-6.18149	0.38718	0.632296	0	0	-0.204521	-0.519698	0.110656	29.0458	-1.37304	-5.63429	0.188246	0.384376	0	0
234.2	tr|Q3UNN4|Q3UNN4_MOUSE SWI/SNF complex subunit SMARCC1 OS=Mus musculus OX=10090 GN=Smarcc1 PE=1 SV=1	Q3UNN4_MOUSE	123 kDa	0.999999	26	77%	NA	Q3UNN4	Smarcc1	SWI/SNF complex subunit SMARCC1	29.305	29.247	29.2423	29.1938	29.2143	29.1697	29.6146	29.6967	29.7202	29.1108	29.078	29.1624	-0.132333	-0.44751	0.182844	29.0458	-0.888413	-6.18149	0.38718	0.632296	0	0	-0.204521	-0.519698	0.110656	29.0458	-1.37304	-5.63429	0.188246	0.384376	0	0
235	sp|Q569Z6|TR150_MOUSE Thyroid hormone receptor-associated protein 3 OS=Mus musculus OX=10090 GN=Thrap3 PE=1 SV=1	TR150_MOUSE	108 kDa	0.999998	23	96%	NA	Q569Z6	Thrap3	Thyroid hormone receptor-associated protein 3	29.8506	30.3833	29.9403	29.9974	30.1683	29.9592	30.6983	31.4023	30.2923	30.5756	30.6523	30.3982	-0.611763	-1.01667	-0.206855	30.1665	-3.1973	-2.4707	0.00548706	0.0502605	0	0	-0.628202	-1.03311	-0.223293	30.1665	-3.28322	-2.2797	0.00457257	0.036248	0	0
236	sp|Q9ERK4|XPO2_MOUSE Exportin-2 OS=Mus musculus OX=10090 GN=Cse1l PE=1 SV=1	XPO2_MOUSE	110 kDa	0.999998	24	100%	NA	Q9ERK4	Cse1l	Exportin-2	30.4587	30.2427	30.4951	30.5217	30.2555	30.6238	30.1871	29.5656	30.1117	30.8158	30.7301	30.8231	0.0265674	-0.4443	0.497435	30.556	0.119424	-6.57516	0.906398	0.960857	0	0	0.0947466	-0.376121	0.565614	30.556	0.425898	-6.46756	0.675748	0.811224	0	0
237	sp|P50580|PA2G4_MOUSE Proliferation-associated protein 2G4 OS=Mus musculus OX=10090 GN=Pa2g4 PE=1 SV=3	PA2G4_MOUSE	44 kDa	0.999997	21	100%	NA	P50580	Pa2g4	Proliferation-associated protein 2G4	31.7442	31.8361	31.8214	31.9653	32.0205	32.001	31.5467	31.5766	31.3121	31.7167	31.8784	31.7033	0.178251	-0.0885594	0.44506	31.9963	1.41361	-5.60217	0.176201	0.406923	0	0	0.373313	0.106503	0.640123	31.9963	2.96055	-2.92761	0.00902994	0.0561433	0	0
238.1	sp|Q99PL5|RRBP1_MOUSE Ribosome-binding protein 1 OS=Mus musculus OX=10090 GN=Rrbp1 PE=1 SV=2	RRBP1_MOUSE	173 kDa	0.999996	25	100%	NA	Q99PL5	Rrbp1	Ribosome-binding protein 1	30.0345	30.2722	29.9499	29.8658	29.9996	29.8446	30.341	30.6279	30.129	29.6036	29.6202	29.4694	0.120334	-0.337226	0.577894	29.7775	0.556633	-6.4228	0.585332	0.788508	0	0	-0.061876	-0.519436	0.395684	29.7775	-0.286222	-6.51889	0.77831	0.874595	0	0
238.2	tr|A2AVJ7|A2AVJ7_MOUSE Ribosome-binding protein 1 OS=Mus musculus OX=10090 GN=Rrbp1 PE=1 SV=1	A2AVJ7_MOUSE	158 kDa	0.999996	25	100%	NA	A2AVJ7	Rrbp1	Ribosome-binding protein 1	30.0345	30.2722	29.9499	29.8658	29.9996	29.8446	30.341	30.6279	30.129	29.6036	29.6202	29.4694	0.120334	-0.337226	0.577894	29.7775	0.556633	-6.4228	0.585332	0.788508	0	0	-0.061876	-0.519436	0.395684	29.7775	-0.286222	-6.51889	0.77831	0.874595	0	0
239	tr|E9Q7Q3|E9Q7Q3_MOUSE Tropomyosin alpha-3 chain OS=Mus musculus OX=10090 GN=Tpm3 PE=1 SV=1	E9Q7Q3_MOUSE	29 kDa	0.999993	25	20%	NA	E9Q7Q3	Tpm3	Tropomyosin alpha-3 chain	27.9953	28.2484	27.9774	28.0137	28.4589	28.0231	28.6055	30.0712	27.8707	28.0732	27.9573	28.1443	-0.379987	-1.11648	0.356503	28.0293	-1.09205	-5.98368	0.290677	0.541627	0	0	-0.288437	-1.02493	0.448052	28.0293	-0.828945	-6.21138	0.4191	0.618283	0	0
240	sp|P46935|NEDD4_MOUSE E3 ubiquitin-protein ligase NEDD4 OS=Mus musculus OX=10090 GN=Nedd4 PE=1 SV=3	NEDD4_MOUSE	103 kDa	0.999992	25	84%	NA	P46935	Nedd4	E3 ubiquitin-protein ligase NEDD4	29.2406	28.888	29.1728	29.2484	29.2799	29.181	28.5982	28.2808	28.7778	28.7744	28.5795	29.0223	0.428324	0.14363	0.713017	29.1427	3.18344	-2.49774	0.00564153	0.0510299	0	0	0.564301	0.279608	0.848995	29.1427	4.19407	-0.403822	0.000655785	0.010997	0	0
241	sp|Q61768|KINH_MOUSE Kinesin-1 heavy chain OS=Mus musculus OX=10090 GN=Kif5b PE=1 SV=3	KINH_MOUSE	110 kDa	0.999989	26	100%	NA	Q61768	Kif5b	Kinesin-1 heavy chain	29.0993	29.2575	29.1186	29.183	29.386	29.1798	29.342	29.8599	28.8893	29.4491	29.5504	29.6226	-0.293763	-0.626505	0.0389796	29.4595	-1.86806	-4.93897	0.0797512	0.257851	0	0	-0.202575	-0.535317	0.130168	29.4595	-1.28819	-5.74006	0.215584	0.417289	0	0
242	tr|E9Q3G8|E9Q3G8_MOUSE Nucleoporin 153 OS=Mus musculus OX=10090 GN=Nup153 PE=1 SV=1	E9Q3G8_MOUSE	152 kDa	0.999985	25	100%	NA	E9Q3G8	Nup153	Nucleoporin 153	29.7099	30.0454	29.7587	29.74	29.7751	29.48	30.2775	31.0911	29.9481	29.7233	29.8578	29.4394	-0.218217	-0.765866	0.329431	29.7608	-0.843391	-6.22021	0.411207	0.654063	0	0	-0.391187	-0.938836	0.156461	29.7608	-1.5119	-5.44995	0.149689	0.335348	0	0
243	sp|Q9Z1Z0|USO1_MOUSE General vesicular transport factor p115 OS=Mus musculus OX=10090 GN=Uso1 PE=1 SV=2	USO1_MOUSE	107 kDa	0.999983	25	100%	NA	Q9Z1Z0	Uso1	General vesicular transport factor p115	28.6846	28.5858	28.7439	28.774	28.7054	28.8181	28.6843	28.6511	29.0169	29.1986	29.2877	29.2558	-0.344291	-0.645885	-0.0426978	28.7528	-2.41549	-3.9928	0.0277324	0.136489	0	0	-0.249904	-0.551498	0.051689	28.7528	-1.75329	-5.09868	0.0982454	0.264326	0	0
244	sp|Q8C9B9|DIDO1_MOUSE Death-inducer obliterator 1 OS=Mus musculus OX=10090 GN=Dido1 PE=1 SV=4	DIDO1_MOUSE	247 kDa	0.999982	26	100%	NA	Q8C9B9	Dido1	Death-inducer obliterator 1	28.0586	28.5247	28.1131	27.8194	28.2834	27.8628	28.8968	29.7364	28.4762	28.0353	28.1022	27.7428	-0.266145	-0.935081	0.402791	28.0429	-0.842122	-6.22128	0.411896	0.654312	0	0	-0.50973	-1.17867	0.159205	28.0429	-1.61286	-5.30762	0.125951	0.303082	0	0
245.1	sp|P46471|PRS7_MOUSE 26S proteasome regulatory subunit 7 OS=Mus musculus OX=10090 GN=Psmc2 PE=1 SV=5	PRS7_MOUSE	49 kDa	0.999976	24	100%	NA	P46471	Psmc2	26S proteasome regulatory subunit 7	30.4336	30.6703	30.5244	30.5717	30.6966	30.4693	30.4885	30.3522	30.1232	30.2946	30.6218	30.4583	0.153008	-0.0799467	0.385963	30.6012	1.38978	-5.63316	0.1832	0.41644	0	0	0.189421	-0.0435338	0.422376	30.6012	1.72051	-5.14851	0.104173	0.271525	0	0
245.2	tr|Q8BVQ9|Q8BVQ9_MOUSE 26S proteasome regulatory subunit 7 OS=Mus musculus OX=10090 GN=Psmc2 PE=1 SV=1	Q8BVQ9_MOUSE	53 kDa	0.999976	24	100%	NA	Q8BVQ9	Psmc2	26S proteasome regulatory subunit 7	30.4336	30.6703	30.5244	30.5717	30.6966	30.4693	30.4885	30.3522	30.1232	30.2946	30.6218	30.4583	0.153008	-0.0799467	0.385963	30.6012	1.38978	-5.63316	0.1832	0.41644	0	0	0.189421	-0.0435338	0.422376	30.6012	1.72051	-5.14851	0.104173	0.271525	0	0
246.1	tr|A0A1L1SQU7|A0A1L1SQU7_MOUSE FAT atypical cadherin 1 OS=Mus musculus OX=10090 GN=Fat1 PE=1 SV=1	A0A1L1SQU7_MOUSE	512 kDa	0.999967	26	100%	NA	A0A1L1SQU7	Fat1	FAT atypical cadherin 1	27.1636	27.4665	27.143	27.2694	27.3668	27.1596	27.8831	28.022	27.7609	27.0132	27.065	26.6418	-0.139936	-0.697545	0.417673	26.8769	-0.531178	-6.43695	0.602454	0.800703	0	0	-0.132412	-0.690021	0.425197	26.8769	-0.502619	-6.431	0.62195	0.777101	0	0
246.2	tr|A0A087WRT4|A0A087WRT4_MOUSE FAT atypical cadherin 1 OS=Mus musculus OX=10090 GN=Fat1 PE=1 SV=2	A0A087WRT4_MOUSE	508 kDa	0.999967	26	100%	NA	A0A087WRT4	Fat1	FAT atypical cadherin 1	27.1636	27.4665	27.143	27.2694	27.3668	27.1596	27.8831	28.022	27.7609	27.0132	27.065	26.6418	-0.139936	-0.697545	0.417673	26.8769	-0.531178	-6.43695	0.602454	0.800703	0	0	-0.132412	-0.690021	0.425197	26.8769	-0.502619	-6.431	0.62195	0.777101	0	0
246.3	tr|F2Z4A3|F2Z4A3_MOUSE FAT atypical cadherin 1 OS=Mus musculus OX=10090 GN=Fat1 PE=1 SV=1	F2Z4A3_MOUSE	506 kDa	0.999967	26	100%	NA	F2Z4A3	Fat1	FAT atypical cadherin 1	27.1636	27.4665	27.143	27.2694	27.3668	27.1596	27.8831	28.022	27.7609	27.0132	27.065	26.6418	-0.139936	-0.697545	0.417673	26.8769	-0.531178	-6.43695	0.602454	0.800703	0	0	-0.132412	-0.690021	0.425197	26.8769	-0.502619	-6.431	0.62195	0.777101	0	0
247.1	sp|Q6ZQ08|CNOT1_MOUSE CCR4-NOT transcription complex subunit 1 OS=Mus musculus OX=10090 GN=Cnot1 PE=1 SV=2	CNOT1_MOUSE	267 kDa	0.999917	26	100%	NA	Q6ZQ08	Cnot1	CCR4-NOT transcription complex subunit 1	27.6856	27.4112	27.561	27.5836	27.4323	27.4847	27.4895	27.3025	27.2242	27.5802	27.5775	27.536	0.10096	-0.139719	0.341638	27.6352	0.887591	-6.18221	0.38761	0.632296	0	0	0.0485452	-0.192133	0.289224	27.6352	0.426786	-6.4672	0.675092	0.810855	0	0
247.2	tr|A0A1D5RMJ8|A0A1D5RMJ8_MOUSE CCR4-NOT transcription complex subunit 1 OS=Mus musculus OX=10090 GN=Cnot1 PE=1 SV=1	A0A1D5RMJ8_MOUSE	266 kDa	0.999917	26	100%	NA	A0A1D5RMJ8	Cnot1	CCR4-NOT transcription complex subunit 1	27.6856	27.4112	27.561	27.5836	27.4323	27.4847	27.4895	27.3025	27.2242	27.5802	27.5775	27.536	0.10096	-0.139719	0.341638	27.6352	0.887591	-6.18221	0.38761	0.632296	0	0	0.0485452	-0.192133	0.289224	27.6352	0.426786	-6.4672	0.675092	0.810855	0	0
247.3	tr|B7ZWL1|B7ZWL1_MOUSE CCR4-NOT transcription complex subunit 1 OS=Mus musculus OX=10090 GN=Cnot1 PE=1 SV=1	B7ZWL1_MOUSE	261 kDa	0.999917	26	100%	NA	B7ZWL1	Cnot1	CCR4-NOT transcription complex subunit 1	27.6856	27.4112	27.561	27.5836	27.4323	27.4847	27.4895	27.3025	27.2242	27.5802	27.5775	27.536	0.10096	-0.139719	0.341638	27.6352	0.887591	-6.18221	0.38761	0.632296	0	0	0.0485452	-0.192133	0.289224	27.6352	0.426786	-6.4672	0.675092	0.810855	0	0
248	sp|P68369|TBA1A_MOUSE Tubulin alpha-1A chain OS=Mus musculus OX=10090 GN=Tuba1a PE=1 SV=1	TBA1A_MOUSE	50 kDa	0.999858	23	4%	NA	P68369	Tuba1a	Tubulin alpha-1A chain	28.1393	27.5885	28.2941	28.3887	27.6153	28.4408	27.9603	27.5466	28.2704	28.2221	27.7554	28.1359	0.0255231	-0.451565	0.502611	28.1789	0.113234	-6.57591	0.911227	0.963446	0	0	0.1665	-0.310588	0.643588	28.1789	0.738682	-6.28226	0.470596	0.660938	0	0
249.1	sp|P08775|RPB1_MOUSE DNA-directed RNA polymerase II subunit RPB1 OS=Mus musculus OX=10090 GN=Polr2a PE=1 SV=3	RPB1_MOUSE	217 kDa	0.999747	26	100%	NA	P08775	Polr2a	DNA-directed RNA polymerase II subunit RPB1	29.0536	28.9979	29.0655	28.9853	28.9381	28.9359	29.0355	29.2834	29.1421	28.8381	29.0036	28.9829	-0.00858797	-0.21833	0.201154	28.978	-0.0866379	-6.57868	0.93201	0.974864	0	0	-0.0944982	-0.30424	0.115243	28.978	-0.953324	-6.10159	0.354285	0.56149	0	0
249.2	tr|A0A0R4J0V5|A0A0R4J0V5_MOUSE DNA-directed RNA polymerase subunit OS=Mus musculus OX=10090 GN=Polr2a PE=1 SV=1	A0A0R4J0V5_MOUSE	213 kDa	0.999747	26	100%	NA	A0A0R4J0V5	Polr2a	DNA-directed RNA polymerase subunit	29.0536	28.9979	29.0655	28.9853	28.9381	28.9359	29.0355	29.2834	29.1421	28.8381	29.0036	28.9829	-0.00858797	-0.21833	0.201154	28.978	-0.0866379	-6.57868	0.93201	0.974864	0	0	-0.0944982	-0.30424	0.115243	28.978	-0.953324	-6.10159	0.354285	0.56149	0	0
250.1	tr|B1AR17|B1AR17_MOUSE DNA helicase OS=Mus musculus OX=10090 GN=Chd3 PE=1 SV=1	B1AR17_MOUSE	233 kDa	0.999717	26	58%	NA	B1AR17	Chd3	DNA helicase	26.334	26.7931	26.3695	25.9828	26.6608	26.2222	26.4351	26.4563	26.2069	25.5509	25.9973	25.2723	0.512442	-0.130206	1.15509	25.9826	1.68777	-5.21772	0.11048	0.315516	0	0	0.302155	-0.340494	0.944803	25.9826	0.99517	-6.06149	0.334188	0.543047	0	0
250.2	tr|E9Q614|E9Q614_MOUSE DNA helicase OS=Mus musculus OX=10090 GN=Chd3 PE=1 SV=1	E9Q614_MOUSE	229 kDa	0.999717	26	58%	NA	E9Q614	Chd3	DNA helicase	26.334	26.7931	26.3695	25.9828	26.6608	26.2222	26.4351	26.4563	26.2069	25.5509	25.9973	25.2723	0.512442	-0.130206	1.15509	25.9826	1.68777	-5.21772	0.11048	0.315516	0	0	0.302155	-0.340494	0.944803	25.9826	0.99517	-6.06149	0.334188	0.543047	0	0
250.3	tr|F7C528|F7C528_MOUSE DNA helicase (Fragment) OS=Mus musculus OX=10090 GN=Chd3 PE=1 SV=1	F7C528_MOUSE	214 kDa	0.999717	26	58%	NA	F7C528	Chd3	DNA helicase (Fragment)	26.334	26.7931	26.3695	25.9828	26.6608	26.2222	26.4351	26.4563	26.2069	25.5509	25.9973	25.2723	0.512442	-0.130206	1.15509	25.9826	1.68777	-5.21772	0.11048	0.315516	0	0	0.302155	-0.340494	0.944803	25.9826	0.99517	-6.06149	0.334188	0.543047	0	0
251	tr|F8WID5|F8WID5_MOUSE Tropomyosin alpha-1 chain OS=Mus musculus OX=10090 GN=Tpm1 PE=1 SV=1	F8WID5_MOUSE	37 kDa	0.999702	26	8%	NA	F8WID5	Tpm1	Tropomyosin alpha-1 chain	23.5676	24.5543	23.3854	23.517	24.1721	23.794	25.5383	26.7982	24.649	22.6962	23.3443	22.661	-0.445405	-1.90205	1.01124	23.6906	-0.647206	-6.36729	0.526502	0.750578	0	0	-0.453434	-1.91008	1.00321	23.6906	-0.658874	-6.33856	0.51917	0.695416	0	0
253	sp|Q80U72|SCRIB_MOUSE Protein scribble homolog OS=Mus musculus OX=10090 GN=Scrib PE=1 SV=2	SCRIB_MOUSE	174 kDa	1	24	92%	NA	Q80U72	Scrib	Protein scribble homolog	28.8768	29.1648	28.9169	28.7628	28.9809	28.7156	28.7771	28.9487	28.5937	29.1455	29.1008	28.9973	0.0589886	-0.223866	0.341843	28.8464	0.441272	-6.48183	0.664786	0.837298	0	0	-0.107396	-0.390251	0.175459	28.8464	-0.803388	-6.23226	0.433256	0.628748	0	0
254	sp|Q99P72|RTN4_MOUSE Reticulon-4 OS=Mus musculus OX=10090 GN=Rtn4 PE=1 SV=2	RTN4_MOUSE	127 kDa	1	24	100%	NA	Q99P72	Rtn4	Reticulon-4	32.2072	32.9601	32.2839	32.1889	32.4986	32.1746	33.5634	33.8338	32.7113	32.5195	33.195	32.3034	-0.537358	-1.14689	0.0721704	32.3614	-1.866	-4.9425	0.0801274	0.25882	0	0	-0.733696	-1.34322	-0.124168	32.3614	-2.54779	-3.72886	0.0212722	0.098015	0	0
255	sp|Q6ZQ38|CAND1_MOUSE Cullin-associated NEDD8-dissociated protein 1 OS=Mus musculus OX=10090 GN=Cand1 PE=1 SV=2	CAND1_MOUSE	136 kDa	1	23	100%	NA	Q6ZQ38	Cand1	Cullin-associated NEDD8-dissociated protein 1	30.5165	30.3178	30.5994	30.788	30.5989	30.8957	30.3087	29.6673	30.4925	30.2876	30.1253	30.5227	0.243858	-0.0976604	0.585376	30.7136	1.51086	-5.47155	0.149876	0.372933	0	0	0.526832	0.185313	0.86835	30.7136	3.26407	-2.31748	0.00475417	0.0369733	0	0
256	sp|Q9D8E6|RL4_MOUSE 60S ribosomal protein L4 OS=Mus musculus OX=10090 GN=Rpl4 PE=1 SV=3	RL4_MOUSE	47 kDa	1	23	100%	NA	Q9D8E6	Rpl4	60S ribosomal protein L4	33.3245	33.088	33.238	33.3522	33.2	33.2918	32.5409	31.9541	32.8291	33.3544	33.2993	33.3695	0.325645	-0.176308	0.827598	33.2383	1.37317	-5.6545	0.188283	0.424522	0	0	0.390114	-0.111839	0.892067	33.2383	1.64501	-5.26089	0.119097	0.294141	0	0
257.1	sp|Q6A026|PDS5A_MOUSE Sister chromatid cohesion protein PDS5 homolog A OS=Mus musculus OX=10090 GN=Pds5a PE=1 SV=3	PDS5A_MOUSE	150 kDa	0.999999	25	100%	NA	Q6A026	Pds5a	Sister chromatid cohesion protein PDS5 homolog A	27.9918	27.7228	28.1851	28.1918	27.9523	28.3123	28.2816	28.5004	28.5519	28.6815	28.6574	28.7828	-0.609352	-0.894027	-0.324676	28.2631	-4.52918	0.271265	0.000323829	0.0084742	0	0	-0.423797	-0.708473	-0.139122	28.2631	-3.15	-2.5484	0.00605575	0.0424572	0	0
257.2	tr|E9QPI5|E9QPI5_MOUSE Sister chromatid cohesion protein PDS5 homolog A OS=Mus musculus OX=10090 GN=Pds5a PE=1 SV=1	E9QPI5_MOUSE	150 kDa	0.999999	25	100%	NA	E9QPI5	Pds5a	Sister chromatid cohesion protein PDS5 homolog A	27.9918	27.7228	28.1851	28.1918	27.9523	28.3123	28.2816	28.5004	28.5519	28.6815	28.6574	28.7828	-0.609352	-0.894027	-0.324676	28.2631	-4.52918	0.271265	0.000323829	0.0084742	0	0	-0.423797	-0.708473	-0.139122	28.2631	-3.15	-2.5484	0.00605575	0.0424572	0	0
258	sp|Q8BKC5|IPO5_MOUSE Importin-5 OS=Mus musculus OX=10090 GN=Ipo5 PE=1 SV=3	IPO5_MOUSE	124 kDa	0.999999	23	100%	NA	Q8BKC5	Ipo5	Importin-5	30.1032	29.7483	30.1231	30.2397	29.9259	30.2781	29.482	28.823	29.6653	29.8692	29.7929	30.0607	0.375999	-0.0883767	0.840375	30.1657	1.71379	-5.17871	0.105503	0.306011	0	0	0.532376	0.068	0.996752	30.1657	2.42654	-3.95464	0.0271754	0.113903	0	0
259.1	sp|Q3TKT4|SMCA4_MOUSE Transcription activator BRG1 OS=Mus musculus OX=10090 GN=Smarca4 PE=1 SV=1	SMCA4_MOUSE	181 kDa	0.999998	25	100%	NA	Q3TKT4	Smarca4	Transcription activator BRG1	30.7882	30.7566	30.6973	30.5425	30.5368	30.5244	31.1411	31.1636	31.2815	30.331	30.2137	30.4004	-0.00786039	-0.451476	0.435755	30.4585	-0.0375009	-6.58185	0.97054	0.987713	0	0	-0.220687	-0.664302	0.222929	30.4585	-1.05287	-6.00382	0.307732	0.515298	0	0
259.2	tr|A0A0R4J170|A0A0R4J170_MOUSE Transcription activator BRG1 OS=Mus musculus OX=10090 GN=Smarca4 PE=1 SV=1	A0A0R4J170_MOUSE	182 kDa	0.999998	25	100%	NA	A0A0R4J170	Smarca4	Transcription activator BRG1	30.7882	30.7566	30.6973	30.5425	30.5368	30.5244	31.1411	31.1636	31.2815	30.331	30.2137	30.4004	-0.00786039	-0.451476	0.435755	30.4585	-0.0375009	-6.58185	0.97054	0.987713	0	0	-0.220687	-0.664302	0.222929	30.4585	-1.05287	-6.00382	0.307732	0.515298	0	0
260	sp|P05202|AATM_MOUSE Aspartate aminotransferase, mitochondrial OS=Mus musculus OX=10090 GN=Got2 PE=1 SV=1	AATM_MOUSE	47 kDa	0.999998	23	100%	NA	P05202	Got2	Aspartate aminotransferase, mitochondrial	32.9602	32.9491	33.0731	32.1062	32.8135	32.9001	32.8415	32.7123	33.2209	33.2025	33.0552	33.0307	-0.0163779	-0.348453	0.315697	32.8524	-0.104358	-6.57692	0.918153	0.965892	0	0	-0.4039	-0.735975	-0.0718249	32.8524	-2.57359	-3.67906	0.0201382	0.0944535	0	0
261.1	sp|Q9ESZ8|GTF2I_MOUSE General transcription factor II-I OS=Mus musculus OX=10090 GN=Gtf2i PE=1 SV=3	GTF2I_MOUSE	112 kDa	0.999997	24	100%	NA	Q9ESZ8	Gtf2i	General transcription factor II-I	29.7329	29.7586	29.7342	29.6467	29.8627	29.6821	30.449	30.4493	30.6206	30.0826	30.0757	30.0265	-0.542048	-0.843152	-0.240944	29.7192	-3.80911	-1.21359	0.0014869	0.0226907	0	0	-0.553472	-0.854576	-0.252369	29.7192	-3.88939	-1.03271	0.00125295	0.0165856	0	0
261.2	tr|Q3UHU8|Q3UHU8_MOUSE General transcription factor II-I OS=Mus musculus OX=10090 GN=Gtf2i PE=1 SV=1	Q3UHU8_MOUSE	108 kDa	0.999997	24	100%	NA	Q3UHU8	Gtf2i	General transcription factor II-I	29.7329	29.7586	29.7342	29.6467	29.8627	29.6821	30.449	30.4493	30.6206	30.0826	30.0757	30.0265	-0.542048	-0.843152	-0.240944	29.7192	-3.80911	-1.21359	0.0014869	0.0226907	0	0	-0.553472	-0.854576	-0.252369	29.7192	-3.88939	-1.03271	0.00125295	0.0165856	0	0
262	sp|Q91YR7|PRP6_MOUSE Pre-mRNA-processing factor 6 OS=Mus musculus OX=10090 GN=Prpf6 PE=1 SV=1	PRP6_MOUSE	107 kDa	0.999996	25	100%	NA	Q91YR7	Prpf6	Pre-mRNA-processing factor 6	30.1795	30.3232	30.1681	30.0369	30.1589	30.0391	30.2474	30.3215	30.2048	30.216	30.2822	30.1134	-0.00727987	-0.195043	0.180483	30.0413	-0.0820382	-6.57908	0.935611	0.976642	0	0	-0.15258	-0.340343	0.0351825	30.0413	-1.71945	-5.15011	0.10437	0.271525	0	0
263	sp|Q64514|TPP2_MOUSE Tripeptidyl-peptidase 2 OS=Mus musculus OX=10090 GN=Tpp2 PE=1 SV=3	TPP2_MOUSE	140 kDa	0.999994	24	100%	NA	Q64514	Tpp2	Tripeptidyl-peptidase 2	29.5458	29.4454	29.4572	29.5776	29.4536	29.5301	29.6802	29.4497	29.7617	29.7973	29.8559	29.7359	-0.23066	-0.440414	-0.0209062	29.5943	-2.32683	-4.15469	0.0331008	0.151672	0	0	-0.192999	-0.402753	0.0167548	29.5943	-1.94691	-4.79182	0.0689033	0.209351	0	0
264	sp|P62259|1433E_MOUSE 14-3-3 protein epsilon OS=Mus musculus OX=10090 GN=Ywhae PE=1 SV=1	1433E_MOUSE	29 kDa	0.999994	19	84%	NA	P62259	Ywhae	14-3-3 protein epsilon	32.5816	32.3284	32.6034	32.5995	32.3122	32.636	32.1434	32.6802	32.0166	32.1835	32.0085	32.4124	0.263696	-0.0473649	0.574757	32.5222	1.79374	-5.05611	0.0913368	0.281477	0	0	0.275138	-0.0359235	0.586199	32.5222	1.87157	-4.91369	0.0792376	0.231475	0	0
265	sp|Q8CGK3|LONM_MOUSE Lon protease homolog, mitochondrial OS=Mus musculus OX=10090 GN=Lonp1 PE=1 SV=2	LONM_MOUSE	106 kDa	0.999992	24	100%	NA	Q8CGK3	Lonp1	Lon protease homolog, mitochondrial	30.6047	30.4451	30.5848	30.4395	30.4381	30.3171	30.7894	30.5412	31.0183	30.4679	30.2944	30.3676	-0.0348886	-0.34937	0.279593	30.6604	-0.234742	-6.55395	0.817319	0.920221	0	0	-0.181537	-0.496018	0.132945	30.6604	-1.22144	-5.8194	0.239212	0.441116	0	0
266	sp|Q8BH74|NU107_MOUSE Nuclear pore complex protein Nup107 OS=Mus musculus OX=10090 GN=Nup107 PE=1 SV=1	NU107_MOUSE	107 kDa	0.999966	23	100%	NA	Q8BH74	Nup107	Nuclear pore complex protein Nup107	30.0482	29.9357	30.0008	30.0379	29.8142	29.9902	30.0504	29.8209	30.3099	30.4347	30.3685	30.3057	-0.22014	-0.48432	0.0440398	30.0182	-1.7632	-5.10334	0.0965123	0.290871	0	0	-0.267594	-0.531774	-0.00341457	30.0182	-2.14328	-4.46081	0.0474304	0.163718	0	0
267	tr|G3XA17|G3XA17_MOUSE Eukaryotic translation initiation factor 4 gamma 2 OS=Mus musculus OX=10090 GN=Eif4g2 PE=1 SV=1	G3XA17_MOUSE	102 kDa	0.999833	24	4%	NA	G3XA17	Eif4g2	Eukaryotic translation initiation factor 4 gamma 2	26.2534	26.013	26.1833	26.1841	25.9372	26.1299	26.3103	26.4621	25.8675	26.2827	26.0616	26.3892	-0.0790284	-0.351356	0.193299	26.1352	-0.614035	-6.38858	0.547627	0.767206	0	0	-0.145155	-0.417483	0.127172	26.1352	-1.12783	-5.92471	0.275644	0.47925	0	0
268	sp|Q62448|IF4G2_MOUSE Eukaryotic translation initiation factor 4 gamma 2 OS=Mus musculus OX=10090 GN=Eif4g2 PE=1 SV=2	IF4G2_MOUSE	102 kDa	0.999425	24	4%	NA	Q62448	Eif4g2	Eukaryotic translation initiation factor 4 gamma 2	25.8544	25.655	25.8531	25.7626	25.5931	25.696	25.9627	27.1793	25.7135	25.8283	25.5012	25.9685	-0.238101	-0.776057	0.299855	25.8668	-0.936819	-6.13771	0.362515	0.609494	0	0	-0.341696	-0.879652	0.196261	25.8668	-1.34442	-5.67056	0.197212	0.394538	0	0
269	sp|Q02257|PLAK_MOUSE Junction plakoglobin OS=Mus musculus OX=10090 GN=Jup PE=1 SV=3	PLAK_MOUSE	82 kDa	1	23	87%	NA	Q02257	Jup	Junction plakoglobin	28.7542	28.8898	28.8504	29.0729	29.1316	29.0354	28.3553	28.7422	28.4095	29.713	29.7015	29.5399	-0.245406	-0.828078	0.337266	28.5127	-0.891461	-6.17874	0.385643	0.631184	0	0	0.00308689	-0.579585	0.585758	28.5127	0.0112134	-6.56134	0.991189	0.99547	0	0
270.1	sp|Q8BG05|ROA3_MOUSE Heterogeneous nuclear ribonucleoprotein A3 OS=Mus musculus OX=10090 GN=Hnrnpa3 PE=1 SV=1	ROA3_MOUSE	40 kDa	1	21	90%	NA	Q8BG05	Hnrnpa3	Heterogeneous nuclear ribonucleoprotein A3	33.3741	33.3082	33.1601	33.2089	33.0637	33.0133	33.8928	34.0641	33.9363	33.5902	33.5914	33.5937	-0.497278	-0.766775	-0.227781	33.0982	-3.90434	-1.01656	0.00121368	0.0201695	0	0	-0.6828	-0.952297	-0.413303	33.0982	-5.36095	1.94981	5.88268e-05	0.00233168	0	0
270.2	tr|A2AL12|A2AL12_MOUSE Heterogeneous nuclear ribonucleoprotein A3 OS=Mus musculus OX=10090 GN=Hnrnpa3 PE=1 SV=1	A2AL12_MOUSE	34 kDa	1	21	90%	NA	A2AL12	Hnrnpa3	Heterogeneous nuclear ribonucleoprotein A3	33.3741	33.3082	33.1601	33.2089	33.0637	33.0133	33.8928	34.0641	33.9363	33.5902	33.5914	33.5937	-0.497278	-0.766775	-0.227781	33.0982	-3.90434	-1.01656	0.00121368	0.0201695	0	0	-0.6828	-0.952297	-0.413303	33.0982	-5.36095	1.94981	5.88268e-05	0.00233168	0	0
271.1	sp|P49312|ROA1_MOUSE Heterogeneous nuclear ribonucleoprotein A1 OS=Mus musculus OX=10090 GN=Hnrnpa1 PE=1 SV=2	ROA1_MOUSE	34 kDa	1	22	86%	NA	P49312	Hnrnpa1	Heterogeneous nuclear ribonucleoprotein A1	33.7064	33.952	33.5446	33.6247	33.697	33.438	34.0526	34.9044	33.9506	33.4829	32.6161	33.3504	0.0081532	-0.942608	0.958914	33.4637	0.0181509	-6.58241	0.985739	0.994635	0	0	-0.139591	-1.09035	0.81117	33.4637	-0.310761	-6.51131	0.759918	0.861567	0	0
271.2	tr|Q5EBP8|Q5EBP8_MOUSE Heterogeneous nuclear ribonucleoprotein A1 OS=Mus musculus OX=10090 GN=Hnrnpa1 PE=1 SV=1	Q5EBP8_MOUSE	39 kDa	1	22	86%	NA	Q5EBP8	Hnrnpa1	Heterogeneous nuclear ribonucleoprotein A1	33.7064	33.952	33.5446	33.6247	33.697	33.438	34.0526	34.9044	33.9506	33.4829	32.6161	33.3504	0.0081532	-0.942608	0.958914	33.4637	0.0181509	-6.58241	0.985739	0.994635	0	0	-0.139591	-1.09035	0.81117	33.4637	-0.310761	-6.51131	0.759918	0.861567	0	0
272	tr|B1AU75|B1AU75_MOUSE Nuclear autoantigenic sperm protein OS=Mus musculus OX=10090 GN=Nasp PE=1 SV=1	B1AU75_MOUSE	84 kDa	1	22	100%	NA	B1AU75	Nasp	Nuclear autoantigenic sperm protein	29.3847	29.583	29.5595	29.5349	29.7768	29.7665	29.3766	29.9576	28.9872	29.0968	29.1145	29.32	0.200245	-0.167719	0.568209	29.5853	1.15163	-5.9192	0.266034	0.515971	0	0	0.383906	0.0159427	0.75187	29.5853	2.20788	-4.34826	0.0418593	0.15091	0	0
273.1	sp|Q68FL6|SYMC_MOUSE Methionine--tRNA ligase, cytoplasmic OS=Mus musculus OX=10090 GN=Mars1 PE=1 SV=1	SYMC_MOUSE	101 kDa	1	24	100%	NA	Q68FL6	Mars1	Methionine--tRNA ligase, cytoplasmic	30.2659	30.1361	30.2775	30.4042	30.2963	30.4061	29.5599	29.1103	29.5705	29.6419	29.8037	29.7615	0.65184	0.369419	0.934261	30.2295	4.88367	0.991208	0.000155133	0.00556183	0	0	0.794203	0.511782	1.07662	30.2295	5.95027	3.08043	1.84666e-05	0.00130611	0	0
273.2	tr|E9QB02|E9QB02_MOUSE Methionine--tRNA ligase, cytoplasmic OS=Mus musculus OX=10090 GN=Mars1 PE=1 SV=1	E9QB02_MOUSE	102 kDa	1	24	100%	NA	E9QB02	Mars1	Methionine--tRNA ligase, cytoplasmic	30.2659	30.1361	30.2775	30.4042	30.2963	30.4061	29.5599	29.1103	29.5705	29.6419	29.8037	29.7615	0.65184	0.369419	0.934261	30.2295	4.88367	0.991208	0.000155133	0.00556183	0	0	0.794203	0.511782	1.07662	30.2295	5.95027	3.08043	1.84666e-05	0.00130611	0	0
274	sp|Q6DFW4|NOP58_MOUSE Nucleolar protein 58 OS=Mus musculus OX=10090 GN=Nop58 PE=1 SV=1	NOP58_MOUSE	60 kDa	1	20	100%	NA	Q6DFW4	Nop58	Nucleolar protein 58	30.8028	30.7238	30.6879	30.7696	30.5548	30.7958	30.5329	30.2281	30.933	30.9034	30.8235	30.898	0.0183558	-0.286737	0.323449	30.6554	0.127304	-6.57415	0.900249	0.958086	0	0	-0.0131064	-0.3182	0.291987	30.6554	-0.0908978	-6.55711	0.928676	0.965278	0	0
275	sp|Q5SUR0|PUR4_MOUSE Phosphoribosylformylglycinamidine synthase OS=Mus musculus OX=10090 GN=Pfas PE=1 SV=1	PUR4_MOUSE	145 kDa	1	23	100%	NA	Q5SUR0	Pfas	Phosphoribosylformylglycinamidine synthase	29.091	29.0114	29.1355	29.1868	29.4048	29.3139	28.1009	27.8721	27.9096	28.3279	28.3643	28.6945	0.867726	0.53665	1.1988	29.1412	5.5457	2.30085	4.07135e-05	0.00226663	0	0	1.09029	0.759216	1.42137	29.1412	6.96814	4.91645	2.78542e-06	0.000521491	1	1
276.1	sp|O35643|AP1B1_MOUSE AP-1 complex subunit beta-1 OS=Mus musculus OX=10090 GN=Ap1b1 PE=1 SV=2	AP1B1_MOUSE	104 kDa	1	23	57%	NA	O35643	Ap1b1	AP-1 complex subunit beta-1	27.3077	27.2606	27.5789	27.6133	26.8852	27.5278	27.2085	27.1035	27.3143	27.4274	27.4525	27.0399	0.124729	-0.253622	0.50308	27.4402	0.697633	-6.33298	0.495207	0.726304	0	0	0.0844336	-0.293918	0.462785	27.4402	0.472253	-6.44619	0.642987	0.79002	0	0
276.2	tr|Q5SVG4|Q5SVG4_MOUSE AP complex subunit beta OS=Mus musculus OX=10090 GN=Ap1b1 PE=1 SV=1	Q5SVG4_MOUSE	102 kDa	1	23	57%	NA	Q5SVG4	Ap1b1	AP complex subunit beta	27.3077	27.2606	27.5789	27.6133	26.8852	27.5278	27.2085	27.1035	27.3143	27.4274	27.4525	27.0399	0.124729	-0.253622	0.50308	27.4402	0.697633	-6.33298	0.495207	0.726304	0	0	0.0844336	-0.293918	0.462785	27.4402	0.472253	-6.44619	0.642987	0.79002	0	0
276.3	tr|Q5SVG5|Q5SVG5_MOUSE AP complex subunit beta OS=Mus musculus OX=10090 GN=Ap1b1 PE=1 SV=1	Q5SVG5_MOUSE	101 kDa	1	23	57%	NA	Q5SVG5	Ap1b1	AP complex subunit beta	27.3077	27.2606	27.5789	27.6133	26.8852	27.5278	27.2085	27.1035	27.3143	27.4274	27.4525	27.0399	0.124729	-0.253622	0.50308	27.4402	0.697633	-6.33298	0.495207	0.726304	0	0	0.0844336	-0.293918	0.462785	27.4402	0.472253	-6.44619	0.642987	0.79002	0	0
277	sp|P60122|RUVB1_MOUSE RuvB-like 1 OS=Mus musculus OX=10090 GN=Ruvbl1 PE=1 SV=1	RUVB1_MOUSE	50 kDa	0.999999	22	100%	NA	P60122	Ruvbl1	RuvB-like 1	30.5323	30.6045	30.5199	30.5166	30.6419	30.5409	30.5084	30.6934	30.6153	30.7801	30.8482	30.7842	-0.152701	-0.356846	0.0514441	30.6816	-1.58272	-5.37086	0.132602	0.34848	0	0	-0.138459	-0.342604	0.0656854	30.6816	-1.43511	-5.55357	0.170076	0.361134	0	0
278	sp|Q9CZU3|MTREX_MOUSE Exosome RNA helicase MTR4 OS=Mus musculus OX=10090 GN=Mtrex PE=1 SV=1	MTREX_MOUSE	118 kDa	0.999999	23	100%	NA	Q9CZU3	Mtrex	Exosome RNA helicase MTR4	30.168	30.176	30.2423	30.2265	30.0385	30.2825	30.1703	30.1394	30.282	30.1432	30.2334	30.1817	0.00378504	-0.191569	0.199139	30.2303	0.0409967	-6.58171	0.967794	0.986033	0	0	-0.00916798	-0.204522	0.186186	30.2303	-0.0993007	-6.55628	0.922105	0.962151	0	0
279	sp|Q91VR5|DDX1_MOUSE ATP-dependent RNA helicase DDX1 OS=Mus musculus OX=10090 GN=Ddx1 PE=1 SV=1	DDX1_MOUSE	82 kDa	0.999999	22	100%	NA	Q91VR5	Ddx1	ATP-dependent RNA helicase DDX1	29.9791	29.7998	29.9775	29.9846	29.9867	30.1193	29.8928	29.4179	29.894	29.7255	29.6349	29.8338	0.185665	-0.0457016	0.417031	29.9769	1.69797	-5.20235	0.108428	0.311827	0	0	0.297098	0.0657322	0.528464	29.9769	2.71708	-3.40474	0.0149982	0.0776747	0	0
280	sp|Q8BML9|SYQ_MOUSE Glutamine--tRNA ligase OS=Mus musculus OX=10090 GN=Qars1 PE=1 SV=1	SYQ_MOUSE	88 kDa	0.999999	23	100%	NA	Q8BML9	Qars1	Glutamine--tRNA ligase	29.9156	29.6771	29.8673	30.0188	30.011	30.0118	29.1126	28.984	29.4285	29.8682	29.689	30.0566	0.296843	-0.0947412	0.688428	29.8757	1.60419	-5.34013	0.127808	0.342294	0	0	0.490678	0.0990933	0.882263	29.8757	2.65171	-3.53092	0.0171771	0.0847438	0	0
281	sp|Q02819|NUCB1_MOUSE Nucleobindin-1 OS=Mus musculus OX=10090 GN=Nucb1 PE=1 SV=2	NUCB1_MOUSE	53 kDa	0.999998	24	100%	NA	Q02819	Nucb1	Nucleobindin-1	30.1101	30.5058	30.2646	29.9791	30.1852	29.8724	30.9838	31.8963	30.5431	30.1329	30.2069	29.7748	-0.29614	-0.973214	0.380934	30.0823	-0.925768	-6.14787	0.368061	0.615553	0	0	-0.577384	-1.25446	0.0996906	30.0823	-1.80497	-5.01902	0.0895714	0.250441	0	0
282	sp|Q8BJ71|NUP93_MOUSE Nuclear pore complex protein Nup93 OS=Mus musculus OX=10090 GN=Nup93 PE=1 SV=1	NUP93_MOUSE	93 kDa	0.999998	23	100%	NA	Q8BJ71	Nup93	Nuclear pore complex protein Nup93	30.4973	30.65	30.5961	30.5335	30.6544	30.535	30.7373	30.5214	30.8294	30.8926	30.9717	30.7859	-0.20859	-0.423894	0.00671473	30.6049	-2.04994	-4.63984	0.056733	0.210455	0	0	-0.21546	-0.430764	-0.000154924	30.6049	-2.11746	-4.50539	0.0498537	0.168907	0	0
283.1	sp|Q5PSV9|MDC1_MOUSE Mediator of DNA damage checkpoint protein 1 OS=Mus musculus OX=10090 GN=Mdc1 PE=1 SV=1	MDC1_MOUSE	185 kDa	0.999998	24	100%	NA	Q5PSV9	Mdc1	Mediator of DNA damage checkpoint protein 1	28.1789	28.5356	28.2591	27.9523	28.1023	27.9871	29.2287	29.8575	28.9468	28.12	28.1182	27.9747	-0.383098	-1.04433	0.278136	28.2044	-1.2263	-5.83423	0.237495	0.484437	0	0	-0.693777	-1.35501	-0.0325425	28.2044	-2.22078	-4.3259	0.0408554	0.149218	0	0
283.2	tr|E9QK89|E9QK89_MOUSE Mediator of DNA damage checkpoint protein 1 OS=Mus musculus OX=10090 GN=Mdc1 PE=1 SV=1	E9QK89_MOUSE	185 kDa	0.999998	24	100%	NA	E9QK89	Mdc1	Mediator of DNA damage checkpoint protein 1	28.1789	28.5356	28.2591	27.9523	28.1023	27.9871	29.2287	29.8575	28.9468	28.12	28.1182	27.9747	-0.383098	-1.04433	0.278136	28.2044	-1.2263	-5.83423	0.237495	0.484437	0	0	-0.693777	-1.35501	-0.0325425	28.2044	-2.22078	-4.3259	0.0408554	0.149218	0	0
284	sp|P48722|HS74L_MOUSE Heat shock 70 kDa protein 4L OS=Mus musculus OX=10090 GN=Hspa4l PE=1 SV=2	HS74L_MOUSE	94 kDa	0.999992	23	91%	NA	P48722	Hspa4l	Heat shock 70 kDa protein 4L	28.7546	28.7092	28.7306	28.7262	29.0021	28.7628	28.9384	29.4714	28.4422	28.0882	28.5312	27.9231	0.165718	-0.339058	0.670494	28.8324	0.694884	-6.33488	0.496907	0.728032	0	0	0.264626	-0.24015	0.769402	28.8324	1.10962	-5.94431	0.283254	0.486549	0	0
285.1	sp|Q6P4S8|INT1_MOUSE Integrator complex subunit 1 OS=Mus musculus OX=10090 GN=Ints1 PE=1 SV=2	INT1_MOUSE	245 kDa	0.999989	24	100%	NA	Q6P4S8	Ints1	Integrator complex subunit 1	27.9489	27.8115	27.9737	27.9205	27.8038	27.8619	28.0195	28.0122	28.3181	28.261	28.1398	28.1862	-0.244791	-0.448369	-0.0412123	27.951	-2.54428	-3.75278	0.0213774	0.117022	0	0	-0.294061	-0.497639	-0.0904826	27.951	-3.05638	-2.73653	0.00738066	0.048896	0	0
285.2	tr|A0A0G2JH17|A0A0G2JH17_MOUSE Integrator complex subunit 1 OS=Mus musculus OX=10090 GN=Ints1 PE=1 SV=1	A0A0G2JH17_MOUSE	248 kDa	0.999989	24	100%	NA	A0A0G2JH17	Ints1	Integrator complex subunit 1	27.9489	27.8115	27.9737	27.9205	27.8038	27.8619	28.0195	28.0122	28.3181	28.261	28.1398	28.1862	-0.244791	-0.448369	-0.0412123	27.951	-2.54428	-3.75278	0.0213774	0.117022	0	0	-0.294061	-0.497639	-0.0904826	27.951	-3.05638	-2.73653	0.00738066	0.048896	0	0
285.3	tr|K3W4P2|K3W4P2_MOUSE Integrator complex subunit 1 OS=Mus musculus OX=10090 GN=Ints1 PE=1 SV=3	K3W4P2_MOUSE	245 kDa	0.999989	24	100%	NA	K3W4P2	Ints1	Integrator complex subunit 1	27.9489	27.8115	27.9737	27.9205	27.8038	27.8619	28.0195	28.0122	28.3181	28.261	28.1398	28.1862	-0.244791	-0.448369	-0.0412123	27.951	-2.54428	-3.75278	0.0213774	0.117022	0	0	-0.294061	-0.497639	-0.0904826	27.951	-3.05638	-2.73653	0.00738066	0.048896	0	0
286.1	sp|P70398|USP9X_MOUSE Probable ubiquitin carboxyl-terminal hydrolase FAF-X OS=Mus musculus OX=10090 GN=Usp9x PE=1 SV=2	USP9X_MOUSE	291 kDa	0.999988	24	100%	NA	P70398	Usp9x	Probable ubiquitin carboxyl-terminal hydrolase FAF-X	27.7427	27.9483	28.0131	27.8272	28.0824	28.0962	28.0053	27.3662	27.5956	27.5496	27.7586	27.5437	0.264841	-0.0181854	0.547867	27.9848	1.97998	-4.75691	0.0647631	0.228502	0	0	0.365466	0.0824403	0.648492	27.9848	2.73226	-3.37538	0.0145347	0.0763018	0	0
286.2	tr|Q4FE56|Q4FE56_MOUSE Ubiquitinyl hydrolase 1 OS=Mus musculus OX=10090 GN=Usp9x PE=1 SV=1	Q4FE56_MOUSE	290 kDa	0.999988	24	100%	NA	Q4FE56	Usp9x	Ubiquitinyl hydrolase 1	27.7427	27.9483	28.0131	27.8272	28.0824	28.0962	28.0053	27.3662	27.5956	27.5496	27.7586	27.5437	0.264841	-0.0181854	0.547867	27.9848	1.97998	-4.75691	0.0647631	0.228502	0	0	0.365466	0.0824403	0.648492	27.9848	2.73226	-3.37538	0.0145347	0.0763018	0	0
287	tr|F6ZQA3|F6ZQA3_MOUSE Nuclear mitotic apparatus protein 1 (Fragment) OS=Mus musculus OX=10090 GN=Numa1 PE=1 SV=1	F6ZQA3_MOUSE	83 kDa	0.999978	23	4%	NA	F6ZQA3	Numa1	Nuclear mitotic apparatus protein 1 (Fragment)	26.3802	26.4218	26.2523	26.1267	26.2102	25.9887	26.5249	26.7758	26.6321	25.8149	25.7159	25.6162	0.171497	-0.301638	0.644632	26.0583	0.767207	-6.28161	0.453921	0.689082	0	0	-0.0713915	-0.544526	0.401743	26.0583	-0.319376	-6.5085	0.753495	0.857764	0	0
288	sp|Q6A068|CDC5L_MOUSE Cell division cycle 5-like protein OS=Mus musculus OX=10090 GN=Cdc5l PE=1 SV=2	CDC5L_MOUSE	92 kDa	0.999978	23	35%	NA	Q6A068	Cdc5l	Cell division cycle 5-like protein	28.0542	28.6274	28.0434	27.956	28.5048	28.0205	29.0717	29.8553	28.7268	28.2924	28.3709	28.2063	-0.512228	-1.11083	0.0863769	28.3211	-1.81119	-5.02908	0.0885654	0.27537	0	0	-0.593494	-1.1921	0.00511052	28.3211	-2.09854	-4.53829	0.0517657	0.173115	0	0
289	sp|Q9DBR1|XRN2_MOUSE 5'-3' exoribonuclease 2 OS=Mus musculus OX=10090 GN=Xrn2 PE=1 SV=1	XRN2_MOUSE	109 kDa	0.999969	23	100%	NA	Q9DBR1	Xrn2	5'-3' exoribonuclease 2	30.2048	30.1684	30.1773	30.0821	30.1519	30.1762	30.4635	31.0505	30.5114	30.8022	30.6036	30.6174	-0.491238	-0.744552	-0.237924	30.202	-4.10331	-0.60502	0.000794911	0.0150644	0	0	-0.538027	-0.791341	-0.284713	30.202	-4.49413	0.212208	0.00034849	0.00712923	0	0
290	tr|A0A0N4SW73|A0A0N4SW73_MOUSE Rab11 family-interacting protein 5 OS=Mus musculus OX=10090 GN=Rab11fip5 PE=1 SV=1	A0A0N4SW73_MOUSE	140 kDa	0.999928	23	30%	NA	A0A0N4SW73	Rab11fip5	Rab11 family-interacting protein 5	26.3581	26.3917	26.387	26.4578	26.3861	26.3678	26.3201	26.9567	26.3356	27.3056	27.1199	27.2853	-0.508267	-0.928431	-0.0881029	26.3825	-2.55995	-3.72367	0.0207249	0.114802	0	0	-0.483332	-0.903496	-0.0631676	26.3825	-2.43436	-3.93971	0.0267221	0.11238	0	0
291	tr|A0A0U1RP81|A0A0U1RP81_MOUSE MICOS complex subunit MIC60 OS=Mus musculus OX=10090 GN=Immt PE=1 SV=1	A0A0U1RP81_MOUSE	54 kDa	0.99983	21	10%	NA	A0A0U1RP81	Immt	MICOS complex subunit MIC60	26.3978	26.4635	26.3127	26.0622	26.1993	26.0577	26.5791	27.0734	26.5715	25.8206	26.1496	26.3511	-0.0328888	-0.470738	0.40496	26.1391	-0.158975	-6.56944	0.875638	0.946188	0	0	-0.31781	-0.755659	0.120039	26.1391	-1.5362	-5.4163	0.143638	0.326922	0	0
292	sp|Q9CY58|PAIRB_MOUSE Plasminogen activator inhibitor 1 RNA-binding protein OS=Mus musculus OX=10090 GN=Serbp1 PE=1 SV=2	PAIRB_MOUSE	45 kDa	1	20	100%	NA	Q9CY58	Serbp1	Plasminogen activator inhibitor 1 RNA-binding protein	31.126	31.2371	31.1957	31.2224	31.0496	31.1938	31.0957	31.7818	30.7095	31.3346	31.3687	31.3328	-0.0842617	-0.422685	0.254162	31.2385	-0.526831	-6.43934	0.605374	0.803682	0	0	-0.115273	-0.453697	0.223151	31.2385	-0.720723	-6.2955	0.481241	0.669278	0	0
293	sp|P14211|CALR_MOUSE Calreticulin OS=Mus musculus OX=10090 GN=Calr PE=1 SV=1	CALR_MOUSE	48 kDa	1	20	100%	NA	P14211	Calr	Calreticulin	33.575	33.5494	33.4078	33.3368	33.3513	33.201	34.0421	33.9596	33.8499	32.9561	32.9239	32.7507	0.0969815	-0.45789	0.651853	33.2058	0.369946	-6.51163	0.716182	0.868334	0	0	-0.11736	-0.672232	0.437511	33.2058	-0.447683	-6.45778	0.66027	0.800634	0	0
294	sp|Q6IRU2|TPM4_MOUSE Tropomyosin alpha-4 chain OS=Mus musculus OX=10090 GN=Tpm4 PE=1 SV=3	TPM4_MOUSE	28 kDa	1	21	95%	NA	Q6IRU2	Tpm4	Tropomyosin alpha-4 chain	31.9526	32.3564	32.0513	32.1893	32.3891	32.1743	32.8061	33.6442	32.3503	32.1984	32.4115	32.2378	-0.487917	-0.989511	0.0136767	32.3979	-2.0589	-4.62509	0.0558406	0.207919	0	0	-0.357145	-0.858738	0.144449	32.3979	-1.50707	-5.45659	0.150914	0.336672	0	0
295	sp|Q01279|EGFR_MOUSE Epidermal growth factor receptor OS=Mus musculus OX=10090 GN=Egfr PE=1 SV=1	EGFR_MOUSE	135 kDa	1	21	95%	NA	Q01279	Egfr	Epidermal growth factor receptor	31.1866	31.0822	31.1994	30.8893	30.6162	30.8533	31.0565	30.9482	31.3637	30.956	30.8184	30.8604	0.155539	-0.168384	0.479462	30.2914	1.01601	-6.06178	0.324398	0.57537	0	0	-0.214291	-0.538214	0.109631	30.2914	-1.3998	-5.59984	0.18023	0.373082	0	0
296	sp|Q810A7|DDX42_MOUSE ATP-dependent RNA helicase DDX42 OS=Mus musculus OX=10090 GN=Ddx42 PE=1 SV=3	DDX42_MOUSE	102 kDa	1	23	100%	NA	Q810A7	Ddx42	ATP-dependent RNA helicase DDX42	29.7173	29.7764	29.8855	29.6453	29.7868	29.7611	29.7821	30.1924	29.6667	29.6532	29.6913	29.6568	0.0193354	-0.232739	0.27141	29.7493	0.162302	-6.56888	0.873053	0.944751	0	0	-0.0426738	-0.294749	0.209401	29.7493	-0.358207	-6.49493	0.724764	0.840138	0	0
297	sp|P19324|SERPH_MOUSE Serpin H1 OS=Mus musculus OX=10090 GN=Serpinh1 PE=1 SV=3	SERPH_MOUSE	47 kDa	1	20	100%	NA	P19324	Serpinh1	Serpin H1	31.6582	31.62	31.5538	31.5453	31.3806	31.3793	32.4326	32.1969	32.4482	31.199	31.0546	31.1085	-0.129301	-1.65721	1.39861	30.5959	-0.179121	-6.5659	0.860049	0.939779	0	0	-0.304919	-1.83283	1.22299	30.5959	-0.422405	-6.46909	0.678245	0.812227	0	0
298	sp|P62908|RS3_MOUSE 40S ribosomal protein S3 OS=Mus musculus OX=10090 GN=Rps3 PE=1 SV=1	RS3_MOUSE	27 kDa	1	20	100%	NA	P62908	Rps3	40S ribosomal protein S3	33.9145	33.6862	33.8686	33.9019	33.85	33.9477	33.3875	33.0059	33.5299	33.9523	33.865	33.9798	0.203038	-0.160211	0.566287	33.9003	1.18281	-5.88427	0.25379	0.505695	0	0	0.279826	-0.0834225	0.643075	33.9003	1.63015	-5.28253	0.122171	0.298675	0	0
299	sp|Q1HFZ0|NSUN2_MOUSE RNA cytosine C(5)-methyltransferase NSUN2 OS=Mus musculus OX=10090 GN=Nsun2 PE=1 SV=2	NSUN2_MOUSE	85 kDa	1	23	100%	NA	Q1HFZ0	Nsun2	RNA cytosine C(5)-methyltransferase NSUN2	30.3672	30.2062	30.4044	30.4543	30.6193	30.6599	29.9239	29.5856	30.0989	30.3873	30.398	30.6322	0.154955	-0.207183	0.517092	30.4539	0.905458	-6.16632	0.378364	0.624842	0	0	0.406838	0.044701	0.768975	30.4539	2.37731	-4.04432	0.0299492	0.121291	0	0
300	sp|P58281|OPA1_MOUSE Dynamin-like 120 kDa protein, mitochondrial OS=Mus musculus OX=10090 GN=Opa1 PE=1 SV=1	OPA1_MOUSE	111 kDa	1	23	74%	NA	P58281	Opa1	Dynamin-like 120 kDa protein, mitochondrial	28.074	27.953	27.9436	27.8549	27.7757	27.6978	28.8164	28.7194	29.0367	28.1899	28.0923	28.1721	-0.514302	-0.897775	-0.13083	27.9277	-2.83818	-3.18746	0.0116782	0.0826	0	0	-0.728347	-1.11182	-0.344874	27.9277	-4.01938	-0.766228	0.000952693	0.0136468	0	0
301	sp|Q80U93|NU214_MOUSE Nuclear pore complex protein Nup214 OS=Mus musculus OX=10090 GN=Nup214 PE=1 SV=2	NU214_MOUSE	213 kDa	1	23	100%	NA	Q80U93	Nup214	Nuclear pore complex protein Nup214	28.7913	29.1458	28.876	28.8473	29.0055	28.8144	29.4656	30.138	29.196	29.3516	29.3675	29.213	-0.517584	-0.873915	-0.161254	28.9796	-3.07367	-2.71949	0.00712138	0.0591949	0	0	-0.566254	-0.922584	-0.209923	28.9796	-3.36269	-2.11721	0.00385789	0.0326214	0	0
302	sp|Q9WVA4|TAGL2_MOUSE Transgelin-2 OS=Mus musculus OX=10090 GN=Tagln2 PE=1 SV=4	TAGL2_MOUSE	22 kDa	0.999999	16	100%	NA	Q9WVA4	Tagln2	Transgelin-2	32.6556	32.6357	32.7957	32.8116	32.7507	32.9687	32.5747	32.9593	32.4761	32.3476	32.399	32.5831	0.139059	-0.121121	0.399239	32.8505	1.13091	-5.94199	0.274383	0.522541	0	0	0.287047	0.0268673	0.547227	32.8505	2.33443	-4.12208	0.0326047	0.128285	0	0
303	sp|Q9DCN2|NB5R3_MOUSE NADH-cytochrome b5 reductase 3 OS=Mus musculus OX=10090 GN=Cyb5r3 PE=1 SV=3	NB5R3_MOUSE	34 kDa	0.999999	21	100%	NA	Q9DCN2	Cyb5r3	NADH-cytochrome b5 reductase 3	32.137	32.1824	32.1229	31.9861	31.9566	31.9809	32.0676	31.8561	32.1572	31.4429	31.5497	31.2084	0.433778	0.0799632	0.787594	32.0081	2.59425	-3.65838	0.0193121	0.109321	0	0	0.260886	-0.092929	0.614701	32.0081	1.56026	-5.38258	0.137823	0.319806	0	0
304	sp|Q02248|CTNB1_MOUSE Catenin beta-1 OS=Mus musculus OX=10090 GN=Ctnnb1 PE=1 SV=1	CTNB1_MOUSE	85 kDa	0.999999	21	86%	NA	Q02248	Ctnnb1	Catenin beta-1	29.3755	29.7002	29.4085	29.3765	29.5117	29.3994	29.8161	30.3613	29.6657	30.3755	30.3873	30.1326	-0.62833	-0.962326	-0.294334	29.1753	-3.98059	-0.858775	0.00103176	0.01845	0	0	-0.693891	-1.02789	-0.359895	29.1753	-4.39594	0.0111773	0.000428274	0.00803731	0	0
305	tr|H9KV00|H9KV00_MOUSE Protein SON OS=Mus musculus OX=10090 GN=Son PE=1 SV=1	H9KV00_MOUSE	269 kDa	0.999998	23	100%	NA	H9KV00	Son	Protein SON	28.2291	28.8406	28.2226	28.2576	28.7616	28.3666	28.9881	30.3137	28.3152	28.7557	29.2065	28.6089	-0.600599	-1.26324	0.062038	28.4631	-1.91845	-4.85809	0.0727287	0.244321	0	0	-0.569424	-1.23206	0.0932128	28.4631	-1.81887	-4.99729	0.0873379	0.246355	0	0
306	sp|E9Q6J5|BD1L1_MOUSE Biorientation of chromosomes in cell division protein 1-like 1 OS=Mus musculus OX=10090 GN=Bod1l PE=1 SV=1	BD1L1_MOUSE	327 kDa	0.999998	23	100%	NA	E9Q6J5	Bod1l	Biorientation of chromosomes in cell division protein 1-like 1	27.7657	27.9454	27.5722	27.6682	27.7883	27.7399	28.4113	29.4459	28.1357	27.8811	27.8175	27.7484	-0.478865	-1.04746	0.0897283	27.8302	-1.7826	-5.07358	0.0932717	0.286175	0	0	-0.507853	-1.07645	0.060741	27.8302	-1.8905	-4.8836	0.0765913	0.226976	0	0
307	sp|P09411|PGK1_MOUSE Phosphoglycerate kinase 1 OS=Mus musculus OX=10090 GN=Pgk1 PE=1 SV=4	PGK1_MOUSE	45 kDa	0.999995	19	100%	NA	P09411	Pgk1	Phosphoglycerate kinase 1	30.6217	30.6166	30.7314	30.8967	30.7696	31.0179	29.809	29.5704	29.7912	29.9735	30.0098	30.1886	0.766146	0.402309	1.12998	30.931	4.45601	0.119371	0.000378502	0.00943683	0	0	1.00434	0.640502	1.36818	30.931	5.84138	2.87115	2.29045e-05	0.00146393	1	1
308	sp|Q9Z2I0|LETM1_MOUSE Mitochondrial proton/calcium exchanger protein OS=Mus musculus OX=10090 GN=Letm1 PE=1 SV=1	LETM1_MOUSE	83 kDa	0.999994	23	100%	NA	Q9Z2I0	Letm1	Mitochondrial proton/calcium exchanger protein	29.3046	29.2779	29.3434	29.239	29.1907	29.1882	29.756	29.5806	29.8829	30.4014	30.2091	30.2421	-0.703397	-1.01868	-0.388114	29.381	-4.72066	0.66148	0.000217283	0.00698309	0	0	-0.806059	-1.12134	-0.490776	29.381	-5.40964	2.04497	5.33662e-05	0.00224267	0	0
309	tr|G3X9B1|G3X9B1_MOUSE HEAT repeat-containing protein 1 OS=Mus musculus OX=10090 GN=Heatr1 PE=1 SV=1	G3X9B1_MOUSE	242 kDa	0.999992	23	100%	NA	G3X9B1	Heatr1	HEAT repeat-containing protein 1	28.9627	28.9368	28.9599	29.1072	28.864	29.1086	29.1184	29.1214	29.4146	29.2512	29.333	29.3095	-0.304869	-0.527453	-0.0822844	29.122	-2.89814	-3.06873	0.0102919	0.0755531	0	0	-0.231427	-0.454012	-0.00884279	29.122	-2.19999	-4.3619	0.0424845	0.152455	0	0
310	sp|Q9DBR7|MYPT1_MOUSE Protein phosphatase 1 regulatory subunit 12A OS=Mus musculus OX=10090 GN=Ppp1r12a PE=1 SV=2	MYPT1_MOUSE	115 kDa	0.999992	22	100%	NA	Q9DBR7	Ppp1r12a	Protein phosphatase 1 regulatory subunit 12A	29.7918	30.1075	29.7388	29.5859	29.8128	29.6306	30.4149	31.2623	29.9946	29.4207	29.4653	29.2954	-0.0961475	-0.75624	0.563945	29.8945	-0.308301	-6.53324	0.761756	0.892303	0	0	-0.299109	-0.959202	0.360983	29.8945	-0.959106	-6.09609	0.351507	0.559204	0	0
311.1	sp|P68368|TBA4A_MOUSE Tubulin alpha-4A chain OS=Mus musculus OX=10090 GN=Tuba4a PE=1 SV=1	TBA4A_MOUSE	50 kDa	0.999991	20	20%	NA	P68368	Tuba4a	Tubulin alpha-4A chain	29.9004	29.5364	29.6694	29.949	29.8838	29.874	28.8983	28.2346	29.155	29.803	29.6598	29.9782	0.413955	-0.167219	0.995129	29.9049	1.50761	-5.47606	0.150777	0.374619	0	0	0.614128	0.0329536	1.1953	29.9049	2.23663	-4.29789	0.0396082	0.146349	0	0
311.2	tr|A0A0A0MQA5|A0A0A0MQA5_MOUSE Tubulin alpha chain (Fragment) OS=Mus musculus OX=10090 GN=Tuba4a PE=1 SV=1	A0A0A0MQA5_MOUSE	53 kDa	0.999991	20	20%	NA	A0A0A0MQA5	Tuba4a	Tubulin alpha chain (Fragment)	29.9004	29.5364	29.6694	29.949	29.8838	29.874	28.8983	28.2346	29.155	29.803	29.6598	29.9782	0.413955	-0.167219	0.995129	29.9049	1.50761	-5.47606	0.150777	0.374619	0	0	0.614128	0.0329536	1.1953	29.9049	2.23663	-4.29789	0.0396082	0.146349	0	0
312	sp|P50544|ACADV_MOUSE Very long-chain specific acyl-CoA dehydrogenase, mitochondrial OS=Mus musculus OX=10090 GN=Acadvl PE=1 SV=3	ACADV_MOUSE	71 kDa	0.999991	21	100%	NA	P50544	Acadvl	Very long-chain specific acyl-CoA dehydrogenase, mitochondrial	31.0827	31.0127	31.0849	31.0357	30.9253	30.9193	30.5633	30.1587	30.9358	30.4303	30.2292	30.2981	0.624208	0.25076	0.997655	30.6629	3.53716	-1.77637	0.00266233	0.0320123	0	0	0.524221	0.150774	0.897668	30.6629	2.97057	-2.90847	0.0088533	0.0555901	0	0
313	sp|Q9Z1N5|DX39B_MOUSE Spliceosome RNA helicase Ddx39b OS=Mus musculus OX=10090 GN=Ddx39b PE=1 SV=1	DX39B_MOUSE	49 kDa	0.999983	20	45%	NA	Q9Z1N5	Ddx39b	Spliceosome RNA helicase Ddx39b	30.8017	30.7486	30.7487	30.6138	30.5565	30.6512	31.1995	30.3795	31.3799	30.613	30.4272	29.8406	0.126377	-0.434034	0.686787	30.5664	0.477311	-6.4648	0.639473	0.821528	0	0	-0.0327708	-0.593182	0.52764	30.5664	-0.123772	-6.55344	0.903008	0.953263	0	0
314	sp|Q569Z5|DDX46_MOUSE Probable ATP-dependent RNA helicase DDX46 OS=Mus musculus OX=10090 GN=Ddx46 PE=1 SV=2	DDX46_MOUSE	117 kDa	0.999974	23	100%	NA	Q569Z5	Ddx46	Probable ATP-dependent RNA helicase DDX46	29.7872	29.941	29.7902	29.772	29.9684	29.843	29.9218	29.6185	29.6871	29.4476	29.5538	29.3737	0.239067	-0.0040966	0.48223	29.8761	2.08029	-4.58833	0.0535406	0.201972	0	0	0.260711	0.0175471	0.503874	29.8761	2.26862	-4.24038	0.0371379	0.140496	0	0
315	tr|G5E8R2|G5E8R2_MOUSE Tropomyosin alpha-1 chain OS=Mus musculus OX=10090 GN=Tpm1 PE=1 SV=1	G5E8R2_MOUSE	29 kDa	0.999934	23	13%	NA	G5E8R2	Tpm1	Tropomyosin alpha-1 chain	26.8393	27.9668	27.2554	27.169	27.7236	27.2662	28.1163	29.4135	27.2441	27.1464	27.6537	26.6626	-0.35227	-1.24637	0.54183	27.4582	-0.833932	-6.22813	0.416364	0.657993	0	0	-0.319835	-1.21394	0.574265	27.4582	-0.757149	-6.26838	0.459758	0.65229	0	0
316	sp|Q8CG47|SMC4_MOUSE Structural maintenance of chromosomes protein 4 OS=Mus musculus OX=10090 GN=Smc4 PE=1 SV=1	SMC4_MOUSE	147 kDa	0.999914	23	100%	NA	Q8CG47	Smc4	Structural maintenance of chromosomes protein 4	28.4382	28.3956	28.297	28.4033	28.6034	28.535	28.4163	28.6828	28.1788	27.9979	27.9376	28.0287	0.169928	-0.125607	0.465464	28.4808	1.21663	-5.84552	0.240988	0.488703	0	0	0.306907	0.0113718	0.602443	28.4808	2.19735	-4.36654	0.042704	0.153164	0	0
317.1	sp|Q8K4L3|SVIL_MOUSE Supervillin OS=Mus musculus OX=10090 GN=Svil PE=1 SV=1	SVIL_MOUSE	243 kDa	0.999729	23	100%	NA	Q8K4L3	Svil	Supervillin	27.257	27.2471	27.2575	27.4028	27.2248	27.3719	27.483	28.2842	27.565	28.8104	28.7263	28.8063	-1.02534	-1.57208	-0.478608	27.3713	-3.96948	-0.88689	0.00106391	0.0187367	-1	-1	-0.946028	-1.49276	-0.399293	27.3713	-3.66243	-1.50528	0.00204528	0.0225045	0	0
317.2	tr|A0A1B0GS91|A0A1B0GS91_MOUSE Supervillin OS=Mus musculus OX=10090 GN=Svil PE=1 SV=1	A0A1B0GS91_MOUSE	253 kDa	0.999729	23	100%	NA	A0A1B0GS91	Svil	Supervillin	27.257	27.2471	27.2575	27.4028	27.2248	27.3719	27.483	28.2842	27.565	28.8104	28.7263	28.8063	-1.02534	-1.57208	-0.478608	27.3713	-3.96948	-0.88689	0.00106391	0.0187367	-1	-1	-0.946028	-1.49276	-0.399293	27.3713	-3.66243	-1.50528	0.00204528	0.0225045	0	0
317.3	tr|E9Q3Z5|E9Q3Z5_MOUSE Supervillin OS=Mus musculus OX=10090 GN=Svil PE=1 SV=1	E9Q3Z5_MOUSE	230 kDa	0.999729	23	100%	NA	E9Q3Z5	Svil	Supervillin	27.257	27.2471	27.2575	27.4028	27.2248	27.3719	27.483	28.2842	27.565	28.8104	28.7263	28.8063	-1.02534	-1.57208	-0.478608	27.3713	-3.96948	-0.88689	0.00106391	0.0187367	-1	-1	-0.946028	-1.49276	-0.399293	27.3713	-3.66243	-1.50528	0.00204528	0.0225045	0	0
320	sp|P80313|TCPH_MOUSE T-complex protein 1 subunit eta OS=Mus musculus OX=10090 GN=Cct7 PE=1 SV=1	TCPH_MOUSE	60 kDa	1	19	100%	NA	P80313	Cct7	T-complex protein 1 subunit eta	31.1936	30.917	31.1689	31.3184	31.1819	31.3281	30.6692	30.2954	30.6737	31.1435	31.0429	31.1686	0.260951	-0.0961544	0.618056	31.2721	1.54629	-5.42235	0.141152	0.361245	0	0	0.443903	0.0867976	0.801008	31.2721	2.63039	-3.5714	0.0179371	0.0869559	0	0
321	sp|P24547|IMDH2_MOUSE Inosine-5'-monophosphate dehydrogenase 2 OS=Mus musculus OX=10090 GN=Impdh2 PE=1 SV=2	IMDH2_MOUSE	56 kDa	1	22	100%	NA	P24547	Impdh2	Inosine-5'-monophosphate dehydrogenase 2	30.2496	30.0303	30.2112	30.3908	30.3645	30.3967	29.502	29.317	29.3284	30.2148	30.0916	30.4376	0.348484	-0.0976305	0.794599	30.3259	1.65326	-5.26879	0.117371	0.32715	0	0	0.568795	0.12268	1.01491	30.3259	2.69845	-3.4417	0.0156162	0.0796335	0	0
322	sp|Q8R1B4|EIF3C_MOUSE Eukaryotic translation initiation factor 3 subunit C OS=Mus musculus OX=10090 GN=Eif3c PE=1 SV=1	EIF3C_MOUSE	106 kDa	1	21	100%	NA	Q8R1B4	Eif3c	Eukaryotic translation initiation factor 3 subunit C	31.0341	30.8847	30.9736	30.9934	31.044	30.9699	30.5518	30.5085	30.5297	30.9902	30.9597	31.0425	0.200392	-0.071733	0.472518	30.9447	1.55817	-5.40565	0.138305	0.358299	0	0	0.238683	-0.0334429	0.510808	30.9447	1.85589	-4.93865	0.0815535	0.236261	0	0
323	sp|Q8VDF2|UHRF1_MOUSE E3 ubiquitin-protein ligase UHRF1 OS=Mus musculus OX=10090 GN=Uhrf1 PE=1 SV=2	UHRF1_MOUSE	88 kDa	1	22	100%	NA	Q8VDF2	Uhrf1	E3 ubiquitin-protein ligase UHRF1	28.9151	29.1906	28.9389	29.0492	29.1413	28.984	29.765	29.7506	29.7885	28.4488	28.5873	28.2609	-0.0853459	-0.724731	0.554039	29.0232	-0.282528	-6.54113	0.781092	0.900089	0	0	-0.0420414	-0.681426	0.597343	29.0232	-0.139173	-6.55133	0.891017	0.944928	0	0
324	sp|Q9JLI8|SART3_MOUSE Squamous cell carcinoma antigen recognized by T-cells 3 OS=Mus musculus OX=10090 GN=Sart3 PE=1 SV=1	SART3_MOUSE	110 kDa	1	22	100%	NA	Q9JLI8	Sart3	Squamous cell carcinoma antigen recognized by T-cells 3	29.3254	28.8692	29.1742	29.3409	29.3125	29.4062	29.3327	29.3314	29.512	29.4096	29.4679	29.6788	-0.332453	-0.562735	-0.102172	29.343	-3.05473	-2.75703	0.00740635	0.0604823	0	0	-0.102192	-0.332473	0.12809	29.343	-0.938985	-6.11496	0.361381	0.568102	0	0
325	sp|P17427|AP2A2_MOUSE AP-2 complex subunit alpha-2 OS=Mus musculus OX=10090 GN=Ap2a2 PE=1 SV=2	AP2A2_MOUSE	104 kDa	1	22	73%	NA	P17427	Ap2a2	AP-2 complex subunit alpha-2	28.5768	28.4389	28.6402	28.6569	28.0478	28.6388	28.3847	27.9758	28.768	28.8341	28.7906	28.6421	-0.0139077	-0.397919	0.370104	28.6069	-0.0766421	-6.57953	0.939838	0.978801	0	0	-0.118042	-0.502054	0.265969	28.6069	-0.650501	-6.34414	0.524404	0.700678	0	0
326.1	sp|Q8CFX1|G6PE_MOUSE GDH/6PGL endoplasmic bifunctional protein OS=Mus musculus OX=10090 GN=H6pd PE=1 SV=2	G6PE_MOUSE	89 kDa	1	22	100%	NA	Q8CFX1	H6pd	GDH/6PGL endoplasmic bifunctional protein	30.4831	30.3387	30.3219	30.1781	29.9296	29.9528	31.3641	30.7142	31.5338	29.4305	29.1815	29.181	0.147031	-0.798195	1.09226	29.7637	0.329241	-6.52633	0.746163	0.885803	0	0	-0.21402	-1.15925	0.731205	29.7637	-0.479248	-6.44276	0.638124	0.788852	0	0
326.2	tr|A2A7A7|A2A7A7_MOUSE GDH/6PGL endoplasmic bifunctional protein OS=Mus musculus OX=10090 GN=H6pd PE=1 SV=1	A2A7A7_MOUSE	90 kDa	1	22	100%	NA	A2A7A7	H6pd	GDH/6PGL endoplasmic bifunctional protein	30.4831	30.3387	30.3219	30.1781	29.9296	29.9528	31.3641	30.7142	31.5338	29.4305	29.1815	29.181	0.147031	-0.798195	1.09226	29.7637	0.329241	-6.52633	0.746163	0.885803	0	0	-0.21402	-1.15925	0.731205	29.7637	-0.479248	-6.44276	0.638124	0.788852	0	0
327	sp|P47962|RL5_MOUSE 60S ribosomal protein L5 OS=Mus musculus OX=10090 GN=Rpl5 PE=1 SV=3	RL5_MOUSE	34 kDa	1	13	100%	NA	P47962	Rpl5	60S ribosomal protein L5	31.4477	31.5057	31.4244	31.5238	31.534	31.466	31.3538	31.5648	31.0834	31.6586	31.5861	31.6824	-0.0289033	-0.282985	0.225178	31.5711	-0.2407	-6.55248	0.812775	0.918729	0	0	0.0197795	-0.234302	0.273861	31.5711	0.164719	-6.5473	0.871181	0.934834	0	0
328	sp|Q8BG32|PSD11_MOUSE 26S proteasome non-ATPase regulatory subunit 11 OS=Mus musculus OX=10090 GN=Psmd11 PE=1 SV=3	PSD11_MOUSE	47 kDa	1	20	100%	NA	Q8BG32	Psmd11	26S proteasome non-ATPase regulatory subunit 11	30.3978	30.1659	30.3752	30.4537	30.3084	30.3983	29.6985	29.3948	29.8243	29.9448	29.8781	30.0931	0.507379	0.24002	0.774738	30.2597	4.0155	-0.786561	0.00095792	0.0176267	0	0	0.581211	0.313852	0.848569	30.2597	4.59982	0.427843	0.000279393	0.0061484	0	0
329.1	sp|Q7TMK9|HNRPQ_MOUSE Heterogeneous nuclear ribonucleoprotein Q OS=Mus musculus OX=10090 GN=Syncrip PE=1 SV=2	HNRPQ_MOUSE	70 kDa	1	20	80%	NA	Q7TMK9	Syncrip	Heterogeneous nuclear ribonucleoprotein Q	30.4275	30.3409	30.465	30.4215	30.3281	30.4789	30.6463	30.462	30.6342	30.9688	30.7895	30.9275	-0.326909	-0.566062	-0.0877571	30.5533	-2.89238	-3.08013	0.0104168	0.0760493	0	0	-0.328517	-0.567669	-0.0893649	30.5533	-2.9066	-3.03445	0.0101113	0.0607028	0	0
329.2	tr|A0A0R4J259|A0A0R4J259_MOUSE Heterogeneous nuclear ribonucleoprotein Q OS=Mus musculus OX=10090 GN=Syncrip PE=1 SV=1	A0A0R4J259_MOUSE	63 kDa	1	20	80%	NA	A0A0R4J259	Syncrip	Heterogeneous nuclear ribonucleoprotein Q	30.4275	30.3409	30.465	30.4215	30.3281	30.4789	30.6463	30.462	30.6342	30.9688	30.7895	30.9275	-0.326909	-0.566062	-0.0877571	30.5533	-2.89238	-3.08013	0.0104168	0.0760493	0	0	-0.328517	-0.567669	-0.0893649	30.5533	-2.9066	-3.03445	0.0101113	0.0607028	0	0
330	sp|Q9CWJ9|PUR9_MOUSE Bifunctional purine biosynthesis protein ATIC OS=Mus musculus OX=10090 GN=Atic PE=1 SV=2	PUR9_MOUSE	64 kDa	0.999999	21	100%	NA	Q9CWJ9	Atic	Bifunctional purine biosynthesis protein ATIC	30.6548	30.6057	30.6285	30.8921	30.9124	30.8745	30.0595	29.9722	29.9253	30.8166	30.7642	30.9475	0.215459	-0.23639	0.667309	30.9361	1.0092	-6.06848	0.327599	0.576964	0	0	0.478782	0.026932	0.930631	30.9361	2.2426	-4.28717	0.0391331	0.145305	0	0
331	sp|P97351|RS3A_MOUSE 40S ribosomal protein S3a OS=Mus musculus OX=10090 GN=Rps3a PE=1 SV=3	RS3A_MOUSE	30 kDa	0.999999	20	100%	NA	P97351	Rps3a	40S ribosomal protein S3a	30.0219	29.8803	29.9184	29.9447	29.8931	29.8809	29.7046	30.324	29.4512	29.8879	29.4279	29.8464	0.166559	-0.17763	0.510749	29.9668	1.02394	-6.05387	0.320752	0.57204	0	0	0.132567	-0.211623	0.476756	29.9668	0.814963	-6.2229	0.426786	0.622617	0	0
332	sp|Q9CPY7|AMPL_MOUSE Cytosol aminopeptidase OS=Mus musculus OX=10090 GN=Lap3 PE=1 SV=3	AMPL_MOUSE	56 kDa	0.999999	20	100%	NA	Q9CPY7	Lap3	Cytosol aminopeptidase	29.1736	29.1751	29.0316	29.3146	29.3817	29.2995	29.7954	30.1117	29.6731	29.8915	29.9746	29.9077	-0.765583	-0.985836	-0.545331	29.4699	-7.35484	5.57422	1.40879e-06	0.000338791	0	0	-0.560394	-0.780647	-0.340142	29.4699	-5.38362	1.99415	5.6216e-05	0.00232309	0	0
333.1	sp|Q6PDG5|SMRC2_MOUSE SWI/SNF complex subunit SMARCC2 OS=Mus musculus OX=10090 GN=Smarcc2 PE=1 SV=2	SMRC2_MOUSE	133 kDa	0.999999	21	71%	NA	Q6PDG5	Smarcc2	SWI/SNF complex subunit SMARCC2	28.9703	28.9809	28.9464	28.688	28.6069	28.6256	29.3026	29.6656	29.4571	27.8019	27.7047	27.8316	0.338622	-0.458899	1.13614	28.6472	0.898699	-6.17232	0.381888	0.628578	0	0	0.0129284	-0.784593	0.81045	28.6472	0.0343119	-6.56079	0.973045	0.987627	0	0
333.2	tr|Q3UID0|Q3UID0_MOUSE SWI/SNF complex subunit SMARCC2 OS=Mus musculus OX=10090 GN=Smarcc2 PE=1 SV=1	Q3UID0_MOUSE	125 kDa	0.999999	21	71%	NA	Q3UID0	Smarcc2	SWI/SNF complex subunit SMARCC2	28.9703	28.9809	28.9464	28.688	28.6069	28.6256	29.3026	29.6656	29.4571	27.8019	27.7047	27.8316	0.338622	-0.458899	1.13614	28.6472	0.898699	-6.17232	0.381888	0.628578	0	0	0.0129284	-0.784593	0.81045	28.6472	0.0343119	-6.56079	0.973045	0.987627	0	0
334	tr|D3Z0M9|D3Z0M9_MOUSE RNA helicase OS=Mus musculus OX=10090 GN=Ddx23 PE=1 SV=1	D3Z0M9_MOUSE	95 kDa	0.999999	21	100%	NA	D3Z0M9	Ddx23	RNA helicase	30.0063	29.9485	30.0019	29.8745	29.8057	29.9106	29.9468	30.156	30.0806	29.8245	29.9224	29.7856	0.0328744	-0.175103	0.240851	29.9241	0.334461	-6.52456	0.742277	0.885803	0	0	-0.0890634	-0.29704	0.118914	29.9241	-0.90612	-6.14491	0.37801	0.581093	0	0
335	sp|Q8QZY1|EIF3L_MOUSE Eukaryotic translation initiation factor 3 subunit L OS=Mus musculus OX=10090 GN=Eif3l PE=1 SV=1	EIF3L_MOUSE	67 kDa	0.999998	22	100%	NA	Q8QZY1	Eif3l	Eukaryotic translation initiation factor 3 subunit L	30.5751	30.2609	30.6509	30.6819	30.3133	30.6859	29.974	29.337	30.2582	30.7269	30.7046	30.6953	0.212975	-0.307838	0.733788	30.5041	0.865541	-6.20136	0.399293	0.642708	0	0	0.277702	-0.243111	0.798515	30.5041	1.1286	-5.92382	0.275394	0.479167	0	0
336	sp|Q61584|FXR1_MOUSE RNA-binding protein FXR1 OS=Mus musculus OX=10090 GN=Fxr1 PE=1 SV=2	FXR1_MOUSE	76 kDa	0.999998	22	91%	NA	Q61584	Fxr1	RNA-binding protein FXR1	29.9559	30.1352	29.9055	29.9809	30.1457	29.9867	30.1328	30.0764	29.8721	29.1289	29.1267	29.0382	0.436369	-0.0313647	0.904102	29.8693	1.97468	-4.766	0.0654814	0.229366	0	0	0.475257	0.00752364	0.942991	29.8693	2.15066	-4.44854	0.0468224	0.162101	0	0
337.1	sp|Q9Z0X1|AIFM1_MOUSE Apoptosis-inducing factor 1, mitochondrial OS=Mus musculus OX=10090 GN=Aifm1 PE=1 SV=1	AIFM1_MOUSE	67 kDa	0.999998	20	100%	NA	Q9Z0X1	Aifm1	Apoptosis-inducing factor 1, mitochondrial	30.7075	30.8158	30.6903	30.4907	30.5473	30.4843	31.0651	31.0593	30.9895	30.869	30.8032	30.7993	-0.193039	-0.387997	0.00191825	30.6367	-2.09511	-4.563	0.0520409	0.197702	0	0	-0.423461	-0.618418	-0.228503	30.6367	-4.59594	0.419939	0.000281664	0.00615953	0	0
337.2	tr|B1AU25|B1AU25_MOUSE Apoptosis-inducing factor 1, mitochondrial OS=Mus musculus OX=10090 GN=Aifm1 PE=1 SV=1	B1AU25_MOUSE	66 kDa	0.999998	20	100%	NA	B1AU25	Aifm1	Apoptosis-inducing factor 1, mitochondrial	30.7075	30.8158	30.6903	30.4907	30.5473	30.4843	31.0651	31.0593	30.9895	30.869	30.8032	30.7993	-0.193039	-0.387997	0.00191825	30.6367	-2.09511	-4.563	0.0520409	0.197702	0	0	-0.423461	-0.618418	-0.228503	30.6367	-4.59594	0.419939	0.000281664	0.00615953	0	0
338	sp|Q8CFI7|RPB2_MOUSE DNA-directed RNA polymerase II subunit RPB2 OS=Mus musculus OX=10090 GN=Polr2b PE=1 SV=2	RPB2_MOUSE	134 kDa	0.999997	21	100%	NA	Q8CFI7	Polr2b	DNA-directed RNA polymerase II subunit RPB2	29.3962	29.329	29.3561	29.3447	29.3765	29.3499	29.4381	29.1706	29.5713	29.2938	29.3983	29.4605	-0.028343	-0.231802	0.175116	29.3047	-0.294762	-6.53748	0.771879	0.894318	0	0	-0.0317807	-0.235239	0.171678	29.3047	-0.330514	-6.50478	0.745202	0.85166	0	0
339	sp|Q8CGF7|TCRG1_MOUSE Transcription elongation regulator 1 OS=Mus musculus OX=10090 GN=Tcerg1 PE=1 SV=2	TCRG1_MOUSE	124 kDa	0.999994	21	100%	NA	Q8CGF7	Tcerg1	Transcription elongation regulator 1	29.3184	29.4246	29.3577	29.376	29.4265	29.4504	29.4194	29.5152	29.5203	29.5037	29.5514	29.4786	-0.131193	-0.30464	0.0422536	29.45	-1.60047	-5.34547	0.128605	0.34311	0	0	-0.0804441	-0.253891	0.0930027	29.45	-0.981363	-6.07493	0.340689	0.548752	0	0
340	tr|G3X963|G3X963_MOUSE ATPase family AAA domain-containing protein 2 OS=Mus musculus OX=10090 GN=Atad2 PE=1 SV=1	G3X963_MOUSE	155 kDa	0.999994	22	95%	NA	G3X963	Atad2	ATPase family AAA domain-containing protein 2	28.8884	28.7324	28.7024	28.6654	28.6611	28.6289	28.1442	27.9471	28.5203	28.6385	28.6458	28.7625	0.331324	0.005702	0.656946	28.5478	2.15298	-4.46318	0.0465483	0.186353	0	0	0.208759	-0.116863	0.534381	28.5478	1.35654	-5.65529	0.193333	0.390307	0	0
341	sp|O55201|SPT5H_MOUSE Transcription elongation factor SPT5 OS=Mus musculus OX=10090 GN=Supt5h PE=1 SV=1	SPT5H_MOUSE	121 kDa	0.999993	20	100%	NA	O55201	Supt5h	Transcription elongation factor SPT5	28.8023	29.4611	28.835	28.8678	29.2631	28.9888	29.5938	29.6702	29.0403	28.7671	29.2183	28.7401	-0.138841	-0.578484	0.300801	29.1868	-0.668382	-6.35318	0.513228	0.740433	0	0	-0.131752	-0.571395	0.30789	29.1868	-0.634255	-6.35471	0.534699	0.709848	0	0
342	tr|Q8R055|Q8R055_MOUSE DNA ligase OS=Mus musculus OX=10090 GN=Lig1 PE=1 SV=1	Q8R055_MOUSE	102 kDa	0.999992	21	100%	NA	Q8R055	Lig1	DNA ligase	28.1406	28.3155	28.3757	28.2822	28.6874	28.6558	28.0215	27.9958	28.0181	27.9145	28.0918	28.1062	0.252644	0.0216063	0.483681	28.4753	2.31381	-4.17821	0.0339663	0.153719	0	0	0.517171	0.286134	0.748208	28.4753	4.73646	0.705319	0.000210274	0.00495565	0	0
343	sp|P54276|MSH6_MOUSE DNA mismatch repair protein Msh6 OS=Mus musculus OX=10090 GN=Msh6 PE=1 SV=3	MSH6_MOUSE	151 kDa	0.999966	21	100%	NA	P54276	Msh6	DNA mismatch repair protein Msh6	28.1338	27.8482	28.2646	28.1934	28.1565	28.4456	28.3983	28.3993	28.5135	28.2315	28.2103	28.5891	-0.308131	-0.574385	-0.0418775	28.4775	-2.44874	-3.93138	0.0259397	0.130597	0	0	-0.125147	-0.391401	0.141106	28.4775	-0.994551	-6.06215	0.334422	0.543047	0	0
344	sp|Q61699|HS105_MOUSE Heat shock protein 105 kDa OS=Mus musculus OX=10090 GN=Hsph1 PE=1 SV=2	HS105_MOUSE	96 kDa	0.999961	22	95%	NA	Q61699	Hsph1	Heat shock protein 105 kDa	29.8097	29.3376	29.6651	29.907	29.7911	30.0543	29.4067	29.233	29.4961	30.0997	29.9408	30.2504	-0.133624	-0.546673	0.279425	29.8727	-0.684606	-6.34208	0.503181	0.734139	0	0	0.179674	-0.233374	0.592723	29.8727	0.92054	-6.13186	0.370673	0.575115	0	0
345	sp|Q8K019|BCLF1_MOUSE Bcl-2-associated transcription factor 1 OS=Mus musculus OX=10090 GN=Bclaf1 PE=1 SV=2	BCLF1_MOUSE	106 kDa	0.999951	21	10%	NA	Q8K019	Bclaf1	Bcl-2-associated transcription factor 1	24.1403	24.9634	24.3949	24.2858	25.042	24.4442	25.3512	27.0017	24.4983	24.9825	24.6754	24.9623	-0.745695	-1.72294	0.231549	24.47	-1.6151	-5.32445	0.125463	0.339271	0	0	-0.654605	-1.63185	0.322639	24.47	-1.41781	-5.57635	0.175066	0.367297	0	0
346.1	sp|P70388|RAD50_MOUSE DNA repair protein RAD50 OS=Mus musculus OX=10090 GN=Rad50 PE=1 SV=1	RAD50_MOUSE	153 kDa	0.999775	21	100%	NA	P70388	Rad50	DNA repair protein RAD50	27.86	27.7158	27.7793	27.7388	27.8613	27.7332	28.2593	28.859	28.1498	27.7912	27.5993	27.8222	-0.295106	-0.710781	0.120569	27.8478	-1.50239	-5.48321	0.152063	0.375985	0	0	-0.302378	-0.718054	0.113297	27.8478	-1.53941	-5.41182	0.142831	0.32615	0	0
346.2	tr|Q5SV02|Q5SV02_MOUSE DNA repair protein RAD50 OS=Mus musculus OX=10090 GN=Rad50 PE=1 SV=1	Q5SV02_MOUSE	154 kDa	0.999775	21	100%	NA	Q5SV02	Rad50	DNA repair protein RAD50	27.86	27.7158	27.7793	27.7388	27.8613	27.7332	28.2593	28.859	28.1498	27.7912	27.5993	27.8222	-0.295106	-0.710781	0.120569	27.8478	-1.50239	-5.48321	0.152063	0.375985	0	0	-0.302378	-0.718054	0.113297	27.8478	-1.53941	-5.41182	0.142831	0.32615	0	0
347.1	tr|A0A5F8MPT6|A0A5F8MPT6_MOUSE Cingulin OS=Mus musculus OX=10090 GN=Cgn PE=1 SV=1	A0A5F8MPT6_MOUSE	137 kDa	0.999576	21	10%	NA	A0A5F8MPT6	Cgn	Cingulin	24.9251	25.7138	25.0106	25.2143	25.8048	25.3915	25.3212	26.0242	24.986	25.4813	25.5635	25.2951	-0.228704	-0.686435	0.229027	25.3838	-1.05753	-6.01972	0.305674	0.556308	0	0	0.0249709	-0.43276	0.482702	25.3838	0.115466	-6.55447	0.909485	0.955672	0	0
347.2	tr|D3YUW7|D3YUW7_MOUSE Cingulin OS=Mus musculus OX=10090 GN=Cgn PE=1 SV=2	D3YUW7_MOUSE	136 kDa	0.999576	21	10%	NA	D3YUW7	Cgn	Cingulin	24.9251	25.7138	25.0106	25.2143	25.8048	25.3915	25.3212	26.0242	24.986	25.4813	25.5635	25.2951	-0.228704	-0.686435	0.229027	25.3838	-1.05753	-6.01972	0.305674	0.556308	0	0	0.0249709	-0.43276	0.482702	25.3838	0.115466	-6.55447	0.909485	0.955672	0	0
347.3	tr|E9QMC1|E9QMC1_MOUSE Cingulin OS=Mus musculus OX=10090 GN=Cgn PE=1 SV=2	E9QMC1_MOUSE	136 kDa	0.999576	21	10%	NA	E9QMC1	Cgn	Cingulin	24.9251	25.7138	25.0106	25.2143	25.8048	25.3915	25.3212	26.0242	24.986	25.4813	25.5635	25.2951	-0.228704	-0.686435	0.229027	25.3838	-1.05753	-6.01972	0.305674	0.556308	0	0	0.0249709	-0.43276	0.482702	25.3838	0.115466	-6.55447	0.909485	0.955672	0	0
348	sp|P54071|IDHP_MOUSE Isocitrate dehydrogenase [NADP], mitochondrial OS=Mus musculus OX=10090 GN=Idh2 PE=1 SV=3	IDHP_MOUSE	51 kDa	1	20	90%	NA	P54071	Idh2	Isocitrate dehydrogenase [NADP], mitochondrial	31.1305	30.9861	31.0908	30.831	30.7896	30.7379	31.1704	30.6465	31.6028	31.0854	30.8647	30.9454	0.0165685	-0.308722	0.341859	30.8358	0.107774	-6.57654	0.915484	0.965892	0	0	-0.266416	-0.591707	0.0588744	30.8358	-1.73297	-5.12965	0.101885	0.268832	0	0
349	sp|Q9D0R2|SYTC_MOUSE Threonine--tRNA ligase 1, cytoplasmic OS=Mus musculus OX=10090 GN=Tars1 PE=1 SV=2	SYTC_MOUSE	83 kDa	1	20	100%	NA	Q9D0R2	Tars1	Threonine--tRNA ligase 1, cytoplasmic	30.2658	29.9209	30.1656	30.2834	30.165	30.2913	28.9933	28.5622	29.0873	30.2383	30.0761	30.4549	0.548751	-0.129378	1.22688	30.3316	1.71279	-5.18021	0.105691	0.306011	0	0	0.67792	-0.000209248	1.35605	30.3316	2.11596	-4.50843	0.0500628	0.169041	0	0
350	sp|O35639|ANXA3_MOUSE Annexin A3 OS=Mus musculus OX=10090 GN=Anxa3 PE=1 SV=4	ANXA3_MOUSE	36 kDa	1	21	100%	NA	O35639	Anxa3	Annexin A3	31.099	30.9895	31.159	31.5432	31.5142	31.5758	32.0951	32.2537	31.856	32.4047	32.4917	32.6496	-1.20929	-1.50907	-0.909513	31.7865	-8.53554	7.45098	1.98467e-07	8.65067e-05	-1	-1	-0.747408	-1.04719	-0.447628	31.7865	-5.27542	1.78198	6.98534e-05	0.00257399	0	0
351.1	sp|Q9JIX8|ACINU_MOUSE Apoptotic chromatin condensation inducer in the nucleus OS=Mus musculus OX=10090 GN=Acin1 PE=1 SV=3	ACINU_MOUSE	151 kDa	1	21	100%	NA	Q9JIX8	Acin1	Apoptotic chromatin condensation inducer in the nucleus	29.5825	29.8554	29.6333	29.5599	29.5847	29.5878	30.0686	30.8592	29.853	29.5822	29.7007	29.661	-0.263717	-0.70888	0.181445	29.7455	-1.25379	-5.80185	0.227572	0.472347	0	0	-0.376682	-0.821844	0.068481	29.7455	-1.79086	-5.04092	0.0918705	0.253416	0	0
351.2	tr|F6RJ39|F6RJ39_MOUSE Apoptotic chromatin condensation inducer in the nucleus (Fragment) OS=Mus musculus OX=10090 GN=Acin1 PE=1 SV=1	F6RJ39_MOUSE	144 kDa	1	21	100%	NA	F6RJ39	Acin1	Apoptotic chromatin condensation inducer in the nucleus (Fragment)	29.5825	29.8554	29.6333	29.5599	29.5847	29.5878	30.0686	30.8592	29.853	29.5822	29.7007	29.661	-0.263717	-0.70888	0.181445	29.7455	-1.25379	-5.80185	0.227572	0.472347	0	0	-0.376682	-0.821844	0.068481	29.7455	-1.79086	-5.04092	0.0918705	0.253416	0	0
352	sp|Q8K411|PREP_MOUSE Presequence protease, mitochondrial OS=Mus musculus OX=10090 GN=Pitrm1 PE=1 SV=1	PREP_MOUSE	117 kDa	1	21	100%	NA	Q8K411	Pitrm1	Presequence protease, mitochondrial	30.1563	30.2464	30.1905	30.0869	30.1015	29.9438	30.5065	30.6036	30.5994	29.8279	29.8309	29.7007	0.0195396	-0.375877	0.414957	29.9861	0.104572	-6.57689	0.917987	0.965892	0	0	-0.134095	-0.529512	0.261322	29.9861	-0.717649	-6.29771	0.4831	0.670873	0	0
353	sp|P14685|PSMD3_MOUSE 26S proteasome non-ATPase regulatory subunit 3 OS=Mus musculus OX=10090 GN=Psmd3 PE=1 SV=3	PSMD3_MOUSE	61 kDa	1	20	100%	NA	P14685	Psmd3	26S proteasome non-ATPase regulatory subunit 3	30.4911	30.335	30.4102	30.4797	30.4518	30.5315	29.8623	29.4271	29.8942	29.7955	29.747	29.963	0.630589	0.40278	0.858397	30.3694	5.85703	2.89773	2.21151e-05	0.0016365	0	0	0.706153	0.478344	0.933962	30.3694	6.55889	4.19671	5.85874e-06	0.000714747	0	0
354.1	sp|P80317|TCPZ_MOUSE T-complex protein 1 subunit zeta OS=Mus musculus OX=10090 GN=Cct6a PE=1 SV=3	TCPZ_MOUSE	58 kDa	1	21	100%	NA	P80317	Cct6a	T-complex protein 1 subunit zeta	31.1934	31.0998	31.3429	31.3376	31.3128	31.317	31.031	30.8967	30.8836	31.1876	31.0868	31.3097	0.146124	-0.128686	0.420933	31.4096	1.1251	-5.94831	0.276766	0.525386	0	0	0.256552	-0.0182576	0.531362	31.4096	1.97536	-4.74505	0.0653279	0.203541	0	0
354.2	tr|Q52KG9|Q52KG9_MOUSE Chaperonin containing Tcp1, subunit 6a (Zeta) OS=Mus musculus OX=10090 GN=Cct6a PE=1 SV=1	Q52KG9_MOUSE	58 kDa	1	21	100%	NA	Q52KG9	Cct6a	Chaperonin containing Tcp1, subunit 6a (Zeta)	31.1934	31.0998	31.3429	31.3376	31.3128	31.317	31.031	30.8967	30.8836	31.1876	31.0868	31.3097	0.146124	-0.128686	0.420933	31.4096	1.1251	-5.94831	0.276766	0.525386	0	0	0.256552	-0.0182576	0.531362	31.4096	1.97536	-4.74505	0.0653279	0.203541	0	0
355	sp|Q76MZ3|2AAA_MOUSE Serine/threonine-protein phosphatase 2A 65 kDa regulatory subunit A alpha isoform OS=Mus musculus OX=10090 GN=Ppp2r1a PE=1 SV=3	2AAA_MOUSE	65 kDa	1	18	78%	NA	Q76MZ3	Ppp2r1a	Serine/threonine-protein phosphatase 2A 65 kDa regulatory subunit A alpha isoform	29.9662	29.9426	30.035	30.0945	30.0596	30.2176	30.2346	29.8411	30.2205	29.9852	29.8171	30.0432	-0.0423385	-0.275869	0.191192	30.2015	-0.383613	-6.50633	0.706199	0.865559	0	0	0.100289	-0.133241	0.333819	30.2015	0.908685	-6.1426	0.376694	0.579964	0	0
356	sp|P60229|EIF3E_MOUSE Eukaryotic translation initiation factor 3 subunit E OS=Mus musculus OX=10090 GN=Eif3e PE=1 SV=1	EIF3E_MOUSE	52 kDa	1	18	100%	NA	P60229	Eif3e	Eukaryotic translation initiation factor 3 subunit E	30.8693	30.5083	30.8716	30.9512	30.6318	30.9836	30.2258	29.8309	30.4336	30.9348	30.9006	31.0732	0.183285	-0.287785	0.654356	30.8113	0.823538	-6.23673	0.42208	0.663757	0	0	0.289077	-0.181993	0.760147	30.8113	1.29888	-5.727	0.212046	0.412435	0	0
357.1	tr|A2AJ72|A2AJ72_MOUSE Far upstream element (FUSE)-binding protein 3 OS=Mus musculus OX=10090 GN=Fubp3 PE=1 SV=1	A2AJ72_MOUSE	61 kDa	1	21	95%	NA	A2AJ72	Fubp3	Far upstream element (FUSE)-binding protein 3	29.5501	29.7206	29.5741	29.514	29.5858	29.5153	29.9219	30.4101	29.676	30.1918	30.1194	30.0477	-0.44622	-0.716309	-0.176131	29.6583	-3.49578	-1.86011	0.00290227	0.0330229	0	0	-0.522814	-0.792903	-0.252725	29.6583	-4.09583	-0.606381	0.000807625	0.0126607	0	0
357.2	tr|Q3TIX6|Q3TIX6_MOUSE Far upstream element (FUSE)-binding protein 3 OS=Mus musculus OX=10090 GN=Fubp3 PE=1 SV=1	Q3TIX6_MOUSE	62 kDa	1	21	95%	NA	Q3TIX6	Fubp3	Far upstream element (FUSE)-binding protein 3	29.5501	29.7206	29.5741	29.514	29.5858	29.5153	29.9219	30.4101	29.676	30.1918	30.1194	30.0477	-0.44622	-0.716309	-0.176131	29.6583	-3.49578	-1.86011	0.00290227	0.0330229	0	0	-0.522814	-0.792903	-0.252725	29.6583	-4.09583	-0.606381	0.000807625	0.0126607	0	0
358.1	sp|P16858|G3P_MOUSE Glyceraldehyde-3-phosphate dehydrogenase OS=Mus musculus OX=10090 GN=Gapdh PE=1 SV=2	G3P_MOUSE	36 kDa	1	15	100%	NA	P16858	Gapdh	Glyceraldehyde-3-phosphate dehydrogenase	32.9734	32.7159	33.1352	33.1715	33.1118	33.1568	32.5477	33.6602	32.6422	32.8865	32.6029	33.0316	0.0463076	-0.397976	0.490591	33.1403	0.220595	-6.55729	0.828142	0.926942	0	0	0.251509	-0.192775	0.695793	33.1403	1.19811	-5.84626	0.247974	0.452608	0	0
358.2	tr|A0A0A0MQF6|A0A0A0MQF6_MOUSE Glyceraldehyde-3-phosphate dehydrogenase OS=Mus musculus OX=10090 GN=Gapdh PE=1 SV=1	A0A0A0MQF6_MOUSE	39 kDa	1	15	100%	NA	A0A0A0MQF6	Gapdh	Glyceraldehyde-3-phosphate dehydrogenase	32.9734	32.7159	33.1352	33.1715	33.1118	33.1568	32.5477	33.6602	32.6422	32.8865	32.6029	33.0316	0.0463076	-0.397976	0.490591	33.1403	0.220595	-6.55729	0.828142	0.926942	0	0	0.251509	-0.192775	0.695793	33.1403	1.19811	-5.84626	0.247974	0.452608	0	0
359	sp|P80315|TCPD_MOUSE T-complex protein 1 subunit delta OS=Mus musculus OX=10090 GN=Cct4 PE=1 SV=3	TCPD_MOUSE	58 kDa	1	21	95%	NA	P80315	Cct4	T-complex protein 1 subunit delta	32.0841	31.7427	32.0549	32.1878	32.0449	32.1988	31.3333	30.6477	31.4369	31.8931	31.693	31.9266	0.472173	0.0256636	0.918682	32.0155	2.23808	-4.3142	0.03948	0.168606	0	0	0.655419	0.208909	1.10193	32.0155	3.10666	-2.63739	0.00665585	0.0452988	0	0
360	sp|Q8VDW0|DX39A_MOUSE ATP-dependent RNA helicase DDX39A OS=Mus musculus OX=10090 GN=Ddx39a PE=1 SV=1	DX39A_MOUSE	49 kDa	1	18	39%	NA	Q8VDW0	Ddx39a	ATP-dependent RNA helicase DDX39A	30.3896	30.0514	30.2736	30.2771	30.1273	30.2617	30.1883	29.2304	30.5151	30.6797	30.5799	30.8619	-0.104376	-0.630389	0.421636	30.1429	-0.419997	-6.49124	0.679968	0.846173	0	0	-0.120553	-0.646565	0.40546	30.1429	-0.48509	-6.43987	0.634063	0.78649	0	0
361	sp|Q61941|NNTM_MOUSE NAD(P) transhydrogenase, mitochondrial OS=Mus musculus OX=10090 GN=Nnt PE=1 SV=2	NNTM_MOUSE	114 kDa	0.999999	20	100%	NA	Q61941	Nnt	NAD(P) transhydrogenase, mitochondrial	29.2449	29.2545	29.037	28.8568	28.9148	28.7643	29.4825	29.4168	29.5748	28.4079	28.2562	28.3193	0.269229	-0.296324	0.834783	28.9113	1.0076	-6.07005	0.328358	0.577842	0	0	-0.0642744	-0.629828	0.501279	28.9113	-0.24055	-6.53135	0.812901	0.898284	0	0
362	sp|Q8K2B3|SDHA_MOUSE Succinate dehydrogenase [ubiquinone] flavoprotein subunit, mitochondrial OS=Mus musculus OX=10090 GN=Sdha PE=1 SV=1	SDHA_MOUSE	73 kDa	0.999999	20	100%	NA	Q8K2B3	Sdha	Succinate dehydrogenase [ubiquinone] flavoprotein subunit, mitochondrial	30.5465	30.6503	30.6027	30.4816	30.4507	30.3928	30.4688	30.4703	30.6208	29.988	29.9841	29.8586	0.36808	0.0531121	0.683049	30.3542	2.47274	-3.8868	0.024714	0.127012	0	0	0.209949	-0.105019	0.524917	30.3542	1.41042	-5.58602	0.177125	0.370274	0	0
363	sp|Q8K224|NAT10_MOUSE RNA cytidine acetyltransferase OS=Mus musculus OX=10090 GN=Nat10 PE=1 SV=1	NAT10_MOUSE	115 kDa	0.999999	20	100%	NA	Q8K224	Nat10	RNA cytidine acetyltransferase	29.0215	28.9016	28.9649	29.0629	28.9372	29.0001	28.9796	28.7627	29.2874	29.4636	29.368	29.4127	-0.249666	-0.546426	0.0470934	28.8305	-1.78015	-5.07719	0.0936089	0.286314	0	0	-0.212263	-0.509023	0.0844963	28.8305	-1.51346	-5.44777	0.149219	0.334604	0	0
364.1	sp|Q6ZQ58|LARP1_MOUSE La-related protein 1 OS=Mus musculus OX=10090 GN=Larp1 PE=1 SV=3	LARP1_MOUSE	121 kDa	0.999998	20	100%	NA	Q6ZQ58	Larp1	La-related protein 1	28.0692	28.3668	28.2062	28.1368	28.2425	28.1825	28.0887	28.4812	27.4147	28.2523	28.9413	28.1618	-0.00925207	-0.470323	0.451819	28.3302	-0.0424723	-6.58165	0.966638	0.985994	0	0	-0.0360567	-0.497128	0.425014	28.3302	-0.165521	-6.54716	0.870568	0.934464	0	0
364.2	tr|Z4YJT3|Z4YJT3_MOUSE La-related protein 1 OS=Mus musculus OX=10090 GN=Larp1 PE=1 SV=1	Z4YJT3_MOUSE	121 kDa	0.999998	20	100%	NA	Z4YJT3	Larp1	La-related protein 1	28.0692	28.3668	28.2062	28.1368	28.2425	28.1825	28.0887	28.4812	27.4147	28.2523	28.9413	28.1618	-0.00925207	-0.470323	0.451819	28.3302	-0.0424723	-6.58165	0.966638	0.985994	0	0	-0.0360567	-0.497128	0.425014	28.3302	-0.165521	-6.54716	0.870568	0.934464	0	0
365	sp|P12382|PFKAL_MOUSE ATP-dependent 6-phosphofructokinase, liver type OS=Mus musculus OX=10090 GN=Pfkl PE=1 SV=4	PFKAL_MOUSE	85 kDa	0.999998	19	74%	NA	P12382	Pfkl	ATP-dependent 6-phosphofructokinase, liver type	29.8506	29.5645	29.7004	29.6912	29.4196	29.6879	28.7821	28.0235	28.8403	28.5891	28.3875	28.6789	1.15494	0.667535	1.64234	29.7721	5.01549	1.24636	0.000119798	0.00469367	1	1	1.04934	0.56194	1.53674	29.7721	4.55692	0.332901	0.000308553	0.00650291	1	1
366.1	sp|Q60875|ARHG2_MOUSE Rho guanine nucleotide exchange factor 2 OS=Mus musculus OX=10090 GN=Arhgef2 PE=1 SV=4	ARHG2_MOUSE	112 kDa	0.999998	20	100%	NA	Q60875	Arhgef2	Rho guanine nucleotide exchange factor 2	28.4322	28.575	28.4902	28.5505	28.7426	28.5961	28.5873	29.1434	28.2769	27.1931	27.2144	27.1509	0.571478	-0.163004	1.30596	28.4708	1.64687	-5.27819	0.118711	0.32892	0	0	0.702094	-0.0323881	1.43658	28.4708	2.02328	-4.66569	0.0597492	0.191143	0	0
366.2	tr|H3BJ40|H3BJ40_MOUSE Rho guanine nucleotide exchange factor 2 OS=Mus musculus OX=10090 GN=Arhgef2 PE=1 SV=1	H3BJ40_MOUSE	110 kDa	0.999998	20	100%	NA	H3BJ40	Arhgef2	Rho guanine nucleotide exchange factor 2	28.4322	28.575	28.4902	28.5505	28.7426	28.5961	28.5873	29.1434	28.2769	27.1931	27.2144	27.1509	0.571478	-0.163004	1.30596	28.4708	1.64687	-5.27819	0.118711	0.32892	0	0	0.702094	-0.0323881	1.43658	28.4708	2.02328	-4.66569	0.0597492	0.191143	0	0
366.3	tr|H3BJ45|H3BJ45_MOUSE Rho guanine nucleotide exchange factor 2 OS=Mus musculus OX=10090 GN=Arhgef2 PE=1 SV=1	H3BJ45_MOUSE	110 kDa	0.999998	20	100%	NA	H3BJ45	Arhgef2	Rho guanine nucleotide exchange factor 2	28.4322	28.575	28.4902	28.5505	28.7426	28.5961	28.5873	29.1434	28.2769	27.1931	27.2144	27.1509	0.571478	-0.163004	1.30596	28.4708	1.64687	-5.27819	0.118711	0.32892	0	0	0.702094	-0.0323881	1.43658	28.4708	2.02328	-4.66569	0.0597492	0.191143	0	0
366.4	tr|H3BJU7|H3BJU7_MOUSE Rho guanine nucleotide exchange factor 2 OS=Mus musculus OX=10090 GN=Arhgef2 PE=1 SV=1	H3BJU7_MOUSE	109 kDa	0.999998	20	100%	NA	H3BJU7	Arhgef2	Rho guanine nucleotide exchange factor 2	28.4322	28.575	28.4902	28.5505	28.7426	28.5961	28.5873	29.1434	28.2769	27.1931	27.2144	27.1509	0.571478	-0.163004	1.30596	28.4708	1.64687	-5.27819	0.118711	0.32892	0	0	0.702094	-0.0323881	1.43658	28.4708	2.02328	-4.66569	0.0597492	0.191143	0	0
366.5	tr|H3BJX8|H3BJX8_MOUSE Rho guanine nucleotide exchange factor 2 OS=Mus musculus OX=10090 GN=Arhgef2 PE=1 SV=2	H3BJX8_MOUSE	134 kDa	0.999998	20	100%	NA	H3BJX8	Arhgef2	Rho guanine nucleotide exchange factor 2	28.4322	28.575	28.4902	28.5505	28.7426	28.5961	28.5873	29.1434	28.2769	27.1931	27.2144	27.1509	0.571478	-0.163004	1.30596	28.4708	1.64687	-5.27819	0.118711	0.32892	0	0	0.702094	-0.0323881	1.43658	28.4708	2.02328	-4.66569	0.0597492	0.191143	0	0
366.6	tr|H3BKH9|H3BKH9_MOUSE Rho guanine nucleotide exchange factor 2 OS=Mus musculus OX=10090 GN=Arhgef2 PE=1 SV=1	H3BKH9_MOUSE	112 kDa	0.999998	20	100%	NA	H3BKH9	Arhgef2	Rho guanine nucleotide exchange factor 2	28.4322	28.575	28.4902	28.5505	28.7426	28.5961	28.5873	29.1434	28.2769	27.1931	27.2144	27.1509	0.571478	-0.163004	1.30596	28.4708	1.64687	-5.27819	0.118711	0.32892	0	0	0.702094	-0.0323881	1.43658	28.4708	2.02328	-4.66569	0.0597492	0.191143	0	0
367	sp|Q6GQT9|NOMO1_MOUSE Nodal modulator 1 OS=Mus musculus OX=10090 GN=Nomo1 PE=1 SV=1	NOMO1_MOUSE	133 kDa	0.999998	20	100%	NA	Q6GQT9	Nomo1	Nodal modulator 1	29.4283	29.4733	29.4568	29.4675	29.3081	29.391	29.6519	29.6372	29.6847	29.5976	29.7639	29.4795	-0.183019	-0.377469	0.0114305	29.5132	-1.99155	-4.73771	0.0633677	0.226139	0	0	-0.246925	-0.441375	-0.052475	29.5132	-2.68695	-3.46282	0.0159605	0.080749	0	0
368.1	sp|Q921U8|SMTN_MOUSE Smoothelin OS=Mus musculus OX=10090 GN=Smtn PE=1 SV=2	SMTN_MOUSE	100 kDa	0.999996	20	100%	NA	Q921U8	Smtn	Smoothelin	29.1041	29.2378	29.2425	29.3305	29.4684	29.4188	29.2979	29.8935	29.17	28.7713	28.6656	28.844	0.0877575	-0.357056	0.532571	29.063	0.417553	-6.4923	0.681713	0.847916	0	0	0.29884	-0.145973	0.743654	29.063	1.42189	-5.571	0.173877	0.365903	0	0
368.2	tr|D3Z3Q3|D3Z3Q3_MOUSE Smoothelin OS=Mus musculus OX=10090 GN=Smtn PE=1 SV=1	D3Z3Q3_MOUSE	103 kDa	0.999996	20	100%	NA	D3Z3Q3	Smtn	Smoothelin	29.1041	29.2378	29.2425	29.3305	29.4684	29.4188	29.2979	29.8935	29.17	28.7713	28.6656	28.844	0.0877575	-0.357056	0.532571	29.063	0.417553	-6.4923	0.681713	0.847916	0	0	0.29884	-0.145973	0.743654	29.063	1.42189	-5.571	0.173877	0.365903	0	0
369.1	sp|O88685|PRS6A_MOUSE 26S proteasome regulatory subunit 6A OS=Mus musculus OX=10090 GN=Psmc3 PE=1 SV=2	PRS6A_MOUSE	50 kDa	0.999995	17	100%	NA	O88685	Psmc3	26S proteasome regulatory subunit 6A	30.5407	30.2744	30.5531	30.493	30.4857	30.4663	29.8174	29.745	29.9189	30.0049	29.9298	30.3574	0.493863	0.239425	0.748302	30.4031	4.10701	-0.597369	0.00078869	0.0150178	0	0	0.519434	0.264995	0.773872	30.4031	4.31965	-0.145412	0.000502926	0.00897292	0	0
369.2	tr|A2AGN7|A2AGN7_MOUSE 26S proteasome regulatory subunit 6A OS=Mus musculus OX=10090 GN=Psmc3 PE=1 SV=1	A2AGN7_MOUSE	45 kDa	0.999995	17	100%	NA	A2AGN7	Psmc3	26S proteasome regulatory subunit 6A	30.5407	30.2744	30.5531	30.493	30.4857	30.4663	29.8174	29.745	29.9189	30.0049	29.9298	30.3574	0.493863	0.239425	0.748302	30.4031	4.10701	-0.597369	0.00078869	0.0150178	0	0	0.519434	0.264995	0.773872	30.4031	4.31965	-0.145412	0.000502926	0.00897292	0	0
370	tr|E9PZF0|E9PZF0_MOUSE Nucleoside diphosphate kinase OS=Mus musculus OX=10090 GN=Gm20390 PE=3 SV=1	E9PZF0_MOUSE	30 kDa	0.999995	17	35%	NA	E9PZF0	Gm20390	Nucleoside diphosphate kinase	30.8203	31.0473	30.8857	31.0057	31.1958	31.0751	30.2155	29.6482	30.0369	30.0519	30.3692	30.2127	0.828711	0.525233	1.13219	30.9232	5.778	2.74747	2.57898e-05	0.00174619	0	0	1.00311	0.69963	1.30659	30.9232	6.99395	4.961	2.65986e-06	0.000521491	1	1
371.1	sp|Q8BSQ9|PB1_MOUSE Protein polybromo-1 OS=Mus musculus OX=10090 GN=Pbrm1 PE=1 SV=4	PB1_MOUSE	187 kDa	0.999993	20	100%	NA	Q8BSQ9	Pbrm1	Protein polybromo-1	28.0838	28.2314	28.1326	27.8261	28.0904	27.9755	28.1063	28.1583	28.0113	27.7904	27.9431	28.0955	0.131782	-0.10707	0.370634	27.9564	1.16743	-5.90162	0.259754	0.510575	0	0	-0.0534897	-0.292342	0.185363	27.9564	-0.473852	-6.44542	0.641861	0.789952	0	0
371.2	tr|D3Z1N4|D3Z1N4_MOUSE Protein polybromo-1 OS=Mus musculus OX=10090 GN=Pbrm1 PE=1 SV=1	D3Z1N4_MOUSE	190 kDa	0.999993	20	100%	NA	D3Z1N4	Pbrm1	Protein polybromo-1	28.0838	28.2314	28.1326	27.8261	28.0904	27.9755	28.1063	28.1583	28.0113	27.7904	27.9431	28.0955	0.131782	-0.10707	0.370634	27.9564	1.16743	-5.90162	0.259754	0.510575	0	0	-0.0534897	-0.292342	0.185363	27.9564	-0.473852	-6.44542	0.641861	0.789952	0	0
371.3	tr|D3Z1W6|D3Z1W6_MOUSE Protein polybromo-1 OS=Mus musculus OX=10090 GN=Pbrm1 PE=1 SV=1	D3Z1W6_MOUSE	181 kDa	0.999993	20	100%	NA	D3Z1W6	Pbrm1	Protein polybromo-1	28.0838	28.2314	28.1326	27.8261	28.0904	27.9755	28.1063	28.1583	28.0113	27.7904	27.9431	28.0955	0.131782	-0.10707	0.370634	27.9564	1.16743	-5.90162	0.259754	0.510575	0	0	-0.0534897	-0.292342	0.185363	27.9564	-0.473852	-6.44542	0.641861	0.789952	0	0
371.4	tr|E9Q4Y5|E9Q4Y5_MOUSE Protein polybromo-1 OS=Mus musculus OX=10090 GN=Pbrm1 PE=1 SV=1	E9Q4Y5_MOUSE	193 kDa	0.999993	20	100%	NA	E9Q4Y5	Pbrm1	Protein polybromo-1	28.0838	28.2314	28.1326	27.8261	28.0904	27.9755	28.1063	28.1583	28.0113	27.7904	27.9431	28.0955	0.131782	-0.10707	0.370634	27.9564	1.16743	-5.90162	0.259754	0.510575	0	0	-0.0534897	-0.292342	0.185363	27.9564	-0.473852	-6.44542	0.641861	0.789952	0	0
371.5	tr|E9Q7L2|E9Q7L2_MOUSE Protein polybromo-1 OS=Mus musculus OX=10090 GN=Pbrm1 PE=1 SV=1	E9Q7L2_MOUSE	184 kDa	0.999993	20	100%	NA	E9Q7L2	Pbrm1	Protein polybromo-1	28.0838	28.2314	28.1326	27.8261	28.0904	27.9755	28.1063	28.1583	28.0113	27.7904	27.9431	28.0955	0.131782	-0.10707	0.370634	27.9564	1.16743	-5.90162	0.259754	0.510575	0	0	-0.0534897	-0.292342	0.185363	27.9564	-0.473852	-6.44542	0.641861	0.789952	0	0
371.6	tr|E9Q7L3|E9Q7L3_MOUSE Protein polybromo-1 OS=Mus musculus OX=10090 GN=Pbrm1 PE=1 SV=1	E9Q7L3_MOUSE	182 kDa	0.999993	20	100%	NA	E9Q7L3	Pbrm1	Protein polybromo-1	28.0838	28.2314	28.1326	27.8261	28.0904	27.9755	28.1063	28.1583	28.0113	27.7904	27.9431	28.0955	0.131782	-0.10707	0.370634	27.9564	1.16743	-5.90162	0.259754	0.510575	0	0	-0.0534897	-0.292342	0.185363	27.9564	-0.473852	-6.44542	0.641861	0.789952	0	0
371.7	tr|F8VQD1|F8VQD1_MOUSE Protein polybromo-1 OS=Mus musculus OX=10090 GN=Pbrm1 PE=1 SV=1	F8VQD1_MOUSE	195 kDa	0.999993	20	100%	NA	F8VQD1	Pbrm1	Protein polybromo-1	28.0838	28.2314	28.1326	27.8261	28.0904	27.9755	28.1063	28.1583	28.0113	27.7904	27.9431	28.0955	0.131782	-0.10707	0.370634	27.9564	1.16743	-5.90162	0.259754	0.510575	0	0	-0.0534897	-0.292342	0.185363	27.9564	-0.473852	-6.44542	0.641861	0.789952	0	0
372	sp|P46460|NSF_MOUSE Vesicle-fusing ATPase OS=Mus musculus OX=10090 GN=Nsf PE=1 SV=2	NSF_MOUSE	83 kDa	0.999992	20	100%	NA	P46460	Nsf	Vesicle-fusing ATPase	29.0006	28.8284	29.0042	28.9479	28.7262	28.7927	28.1911	28.4921	28.4893	28.4363	28.2273	28.2345	0.599297	0.382921	0.815674	28.8303	5.86049	2.9043	2.1967e-05	0.0016365	0	0	0.477204	0.260827	0.69358	28.8303	4.66655	0.563539	0.000243133	0.00552397	0	0
373	sp|Q8BFR5|EFTU_MOUSE Elongation factor Tu, mitochondrial OS=Mus musculus OX=10090 GN=Tufm PE=1 SV=1	EFTU_MOUSE	50 kDa	0.999991	19	100%	NA	Q8BFR5	Tufm	Elongation factor Tu, mitochondrial	31.3834	31.4514	31.3922	31.2809	31.2683	31.1763	31.3674	31.2609	31.4155	31.8255	31.7549	31.5835	-0.125592	-0.375752	0.124568	31.2822	-1.0623	-6.01486	0.303513	0.554628	0	0	-0.29278	-0.54294	-0.0426198	31.2822	-2.47642	-3.86137	0.0245306	0.106686	0	0
374	sp|Q9Z103|ADNP_MOUSE Activity-dependent neuroprotector homeobox protein OS=Mus musculus OX=10090 GN=Adnp PE=1 SV=2	ADNP_MOUSE	124 kDa	0.999991	21	100%	NA	Q9Z103	Adnp	Activity-dependent neuroprotector homeobox protein	27.8652	28.3206	27.9034	27.8916	28.0554	27.8705	28.6894	29.6966	28.4677	28.0943	28.2528	28.0573	-0.513279	-1.07679	0.050231	27.9445	-1.92794	-4.84267	0.0714573	0.242117	0	0	-0.60385	-1.16736	-0.0403398	27.9445	-2.26813	-4.24191	0.0372328	0.140702	0	0
375	sp|P70227|ITPR3_MOUSE Inositol 1,4,5-trisphosphate receptor type 3 OS=Mus musculus OX=10090 GN=Itpr3 PE=1 SV=3	ITPR3_MOUSE	304 kDa	0.999991	21	95%	NA	P70227	Itpr3	Inositol 1,4,5-trisphosphate receptor type 3	25.8557	25.8221	25.6301	26.0396	25.6594	25.8219	26.1431	25.553	26.2661	25.5432	25.397	25.4584	0.0425377	-0.334335	0.419411	25.833	0.238855	-6.55294	0.814186	0.919281	0	0	0.11351	-0.263363	0.490383	25.833	0.637374	-6.35271	0.532704	0.708107	0	0
376	sp|Q6PDI5|ECM29_MOUSE Proteasome adapter and scaffold protein ECM29 OS=Mus musculus OX=10090 GN=Ecpas PE=1 SV=3	ECM29_MOUSE	204 kDa	0.99999	21	100%	NA	Q6PDI5	Ecpas	Proteasome adapter and scaffold protein ECM29	26.7067	26.5801	26.7455	26.9719	26.357	26.8857	26.1047	25.9301	26.4074	26.5867	26.5905	26.9477	0.2496	-0.160377	0.659577	26.8417	1.28838	-5.76029	0.215548	0.461114	0	0	0.310379	-0.0995984	0.720356	26.8417	1.6021	-5.32307	0.128273	0.304676	0	0
377.1	sp|Q6Y7W8|GGYF2_MOUSE GRB10-interacting GYF protein 2 OS=Mus musculus OX=10090 GN=Gigyf2 PE=1 SV=2	GGYF2_MOUSE	149 kDa	0.999986	21	100%	NA	Q6Y7W8	Gigyf2	GRB10-interacting GYF protein 2	28.1176	28.1519	28.1683	28.0306	28.0332	28.0316	27.8754	28.1195	27.6195	28.1084	28.0118	28.1123	0.171452	-0.0630395	0.405944	28.1706	1.5471	-5.42121	0.140944	0.360999	0	0	0.0573068	-0.177185	0.291798	28.1706	0.517107	-6.42346	0.611994	0.769793	0	0
377.2	tr|G3UYG6|G3UYG6_MOUSE GRB10-interacting GYF protein 2 OS=Mus musculus OX=10090 GN=Gigyf2 PE=1 SV=1	G3UYG6_MOUSE	149 kDa	0.999986	21	100%	NA	G3UYG6	Gigyf2	GRB10-interacting GYF protein 2	28.1176	28.1519	28.1683	28.0306	28.0332	28.0316	27.8754	28.1195	27.6195	28.1084	28.0118	28.1123	0.171452	-0.0630395	0.405944	28.1706	1.5471	-5.42121	0.140944	0.360999	0	0	0.0573068	-0.177185	0.291798	28.1706	0.517107	-6.42346	0.611994	0.769793	0	0
378	sp|Q99MN1|SYK_MOUSE Lysine--tRNA ligase OS=Mus musculus OX=10090 GN=Kars1 PE=1 SV=1	SYK_MOUSE	68 kDa	0.99998	20	100%	NA	Q99MN1	Kars1	Lysine--tRNA ligase	31.3787	31.1465	31.3245	31.4333	31.3772	31.4548	30.8441	30.3747	30.9263	31.1345	31.2219	31.307	0.315169	-0.0243194	0.654657	31.3825	1.96436	-4.78271	0.0666903	0.232317	0	0	0.453694	0.114206	0.793183	31.3825	2.82775	-3.18951	0.0119213	0.0671794	0	0
379.1	sp|P70399|TP53B_MOUSE TP53-binding protein 1 OS=Mus musculus OX=10090 GN=Tp53bp1 PE=1 SV=3	TP53B_MOUSE	213 kDa	0.999979	20	100%	NA	P70399	Tp53bp1	TP53-binding protein 1	28.9302	29.0368	28.6533	28.7403	28.8677	28.6013	28.9542	29.6087	28.7404	28.2972	28.2989	28.4794	0.14362	-0.362074	0.649314	28.3932	0.601131	-6.39652	0.556015	0.771246	0	0	0.00665508	-0.499039	0.512349	28.3932	0.0278552	-6.561	0.978116	0.989395	0	0
379.2	tr|A0A5H1ZRL7|A0A5H1ZRL7_MOUSE Transformation-related protein 53-binding protein 1 OS=Mus musculus OX=10090 GN=Trp53bp1 PE=1 SV=1	A0A5H1ZRL7_MOUSE	208 kDa	0.999979	20	100%	NA	A0A5H1ZRL7	Trp53bp1	Transformation-related protein 53-binding protein 1	28.9302	29.0368	28.6533	28.7403	28.8677	28.6013	28.9542	29.6087	28.7404	28.2972	28.2989	28.4794	0.14362	-0.362074	0.649314	28.3932	0.601131	-6.39652	0.556015	0.771246	0	0	0.00665508	-0.499039	0.512349	28.3932	0.0278552	-6.561	0.978116	0.989395	0	0
380	tr|A0A2I3BQS6|A0A2I3BQS6_MOUSE E3 ubiquitin-protein ligase UBR5 OS=Mus musculus OX=10090 GN=Ubr5 PE=1 SV=1	A0A2I3BQS6_MOUSE	309 kDa	0.999977	21	100%	NA	A0A2I3BQS6	Ubr5	E3 ubiquitin-protein ligase UBR5	28.7778	28.8984	28.55	28.992	28.4609	28.7866	29.0817	28.8251	28.9867	28.1115	29.0651	28.7343	-0.0586803	-0.461496	0.344135	28.8663	-0.308279	-6.53325	0.761763	0.892303	0	0	-0.0542505	-0.457066	0.348565	28.8663	-0.285007	-6.51926	0.779217	0.874777	0	0
381	sp|Q9R190|MTA2_MOUSE Metastasis-associated protein MTA2 OS=Mus musculus OX=10090 GN=Mta2 PE=1 SV=1	MTA2_MOUSE	75 kDa	0.999973	21	86%	NA	Q9R190	Mta2	Metastasis-associated protein MTA2	29.8412	29.8779	29.7959	29.7727	29.7498	29.7159	29.9203	30.4735	29.8115	29.6554	29.9548	29.7247	-0.0850337	-0.38009	0.210022	29.7024	-0.609801	-6.39122	0.550361	0.767878	0	0	-0.177216	-0.472273	0.11784	29.7024	-1.27087	-5.76098	0.22153	0.423163	0	0
382	sp|Q8K2Z4|CND1_MOUSE Condensin complex subunit 1 OS=Mus musculus OX=10090 GN=Ncapd2 PE=1 SV=2	CND1_MOUSE	156 kDa	0.999958	20	5%	NA	Q8K2Z4	Ncapd2	Condensin complex subunit 1	19.1469	18.2144	20.1034	19.1199	19.462	19.6196	17.6084	20.1909	19.0688	19.1626	18.1681	19.0568	0.278991	-0.756116	1.3141	19.0759	0.570488	-6.41482	0.576121	0.784894	0	0	0.524573	-0.510535	1.55968	19.0759	1.07266	-5.98336	0.299038	0.504214	0	0
383	sp|Q3TJ91|L2GL2_MOUSE LLGL scribble cell polarity complex component 2 OS=Mus musculus OX=10090 GN=Llgl2 PE=1 SV=2	L2GL2_MOUSE	114 kDa	0.999958	21	100%	NA	Q3TJ91	Llgl2	LLGL scribble cell polarity complex component 2	29.6468	29.7722	29.4841	29.4646	29.4937	29.4572	29.2931	29.3115	29.2235	30.0713	30.0324	29.8497	0.00412997	-0.404545	0.412805	29.3883	0.0213858	-6.58235	0.983197	0.994513	0	0	-0.15839	-0.567066	0.250285	29.3883	-0.820178	-6.21862	0.42391	0.62139	0	0
384.1	sp|E9Q4N7|ARI1B_MOUSE AT-rich interactive domain-containing protein 1B OS=Mus musculus OX=10090 GN=Arid1b PE=1 SV=2	ARI1B_MOUSE	243 kDa	0.999957	21	95%	NA	E9Q4N7	Arid1b	AT-rich interactive domain-containing protein 1B	27.2591	28.0371	27.4901	27.0227	27.1345	27.0389	29.4872	30.3677	28.8147	27.1187	27.6166	26.4172	-0.708255	-1.9959	0.57939	27.2808	-1.16422	-5.90516	0.261081	0.511198	0	0	-1.23835	-2.52599	0.0492957	27.2808	-2.03558	-4.64505	0.058372	0.187998	0	0
384.2	tr|A0A8Q0PK87|A0A8Q0PK87_MOUSE AT-rich interactive domain-containing protein 1B OS=Mus musculus OX=10090 GN=Arid1b PE=4 SV=1	A0A8Q0PK87_MOUSE	238 kDa	0.999957	21	95%	NA	A0A8Q0PK87	Arid1b	AT-rich interactive domain-containing protein 1B	27.2591	28.0371	27.4901	27.0227	27.1345	27.0389	29.4872	30.3677	28.8147	27.1187	27.6166	26.4172	-0.708255	-1.9959	0.57939	27.2808	-1.16422	-5.90516	0.261081	0.511198	0	0	-1.23835	-2.52599	0.0492957	27.2808	-2.03558	-4.64505	0.058372	0.187998	0	0
384.3	tr|A0A338P6U8|A0A338P6U8_MOUSE AT-rich interactive domain-containing protein 1B OS=Mus musculus OX=10090 GN=Arid1b PE=1 SV=1	A0A338P6U8_MOUSE	242 kDa	0.999957	21	95%	NA	A0A338P6U8	Arid1b	AT-rich interactive domain-containing protein 1B	27.2591	28.0371	27.4901	27.0227	27.1345	27.0389	29.4872	30.3677	28.8147	27.1187	27.6166	26.4172	-0.708255	-1.9959	0.57939	27.2808	-1.16422	-5.90516	0.261081	0.511198	0	0	-1.23835	-2.52599	0.0492957	27.2808	-2.03558	-4.64505	0.058372	0.187998	0	0
384.4	tr|E9Q6R4|E9Q6R4_MOUSE AT-rich interactive domain-containing protein 1B OS=Mus musculus OX=10090 GN=Arid1b PE=1 SV=1	E9Q6R4_MOUSE	237 kDa	0.999957	21	95%	NA	E9Q6R4	Arid1b	AT-rich interactive domain-containing protein 1B	27.2591	28.0371	27.4901	27.0227	27.1345	27.0389	29.4872	30.3677	28.8147	27.1187	27.6166	26.4172	-0.708255	-1.9959	0.57939	27.2808	-1.16422	-5.90516	0.261081	0.511198	0	0	-1.23835	-2.52599	0.0492957	27.2808	-2.03558	-4.64505	0.058372	0.187998	0	0
385	sp|A2APB8|TPX2_MOUSE Targeting protein for Xklp2 OS=Mus musculus OX=10090 GN=Tpx2 PE=1 SV=1	TPX2_MOUSE	86 kDa	0.999945	21	100%	NA	A2APB8	Tpx2	Targeting protein for Xklp2	27.4166	28.1768	27.669	27.6885	28.0919	27.587	28.5633	29.5612	28.1049	27.7094	27.8737	27.5453	-0.472163	-1.17978	0.235459	27.7985	-1.41232	-5.60386	0.176651	0.407034	0	0	-0.437145	-1.14477	0.270476	27.7985	-1.30757	-5.71635	0.209148	0.408404	0	0
386	tr|A0A0N4SV80|A0A0N4SV80_MOUSE Zinc finger protein 638 OS=Mus musculus OX=10090 GN=Zfp638 PE=1 SV=1	A0A0N4SV80_MOUSE	214 kDa	0.999941	21	100%	NA	A0A0N4SV80	Zfp638	Zinc finger protein 638	27.9157	28.1851	27.8865	27.8716	28.0217	27.8191	28.46	28.8192	28.4271	27.9746	28.0383	27.8295	-0.26236	-0.637843	0.113124	27.8602	-1.47864	-5.51557	0.158241	0.384923	0	0	-0.354012	-0.729495	0.0214719	27.8602	-1.99518	-4.71234	0.0629624	0.198296	0	0
387	tr|A7YY80|A7YY80_MOUSE 130kDa Protein 4.1B MEF cell isoform OS=Mus musculus OX=10090 GN=Epb41l3 PE=1 SV=1	A7YY80_MOUSE	98 kDa	0.999909	21	14%	NA	A7YY80	Epb41l3	130kDa Protein 4.1B MEF cell isoform	25.3353	25.2175	25.3008	25.0996	25.3821	25.0982	26.5967	26.7428	26.5915	25.6673	25.6212	25.7101	-0.870396	-1.41291	-0.327882	24.9261	-3.39584	-2.06833	0.0036088	0.0371206	0	0	-0.961652	-1.50417	-0.419138	24.9261	-3.75187	-1.32106	0.00169037	0.0198853	0	0
388	tr|E9Q3P4|E9Q3P4_MOUSE Centromere protein F OS=Mus musculus OX=10090 GN=Cenpf PE=1 SV=1	E9Q3P4_MOUSE	342 kDa	0.999907	21	100%	NA	E9Q3P4	Cenpf	Centromere protein F	26.5583	26.312	26.4056	26.2475	26.2716	26.1919	26.5161	27.1917	26.5159	26.5517	26.4096	26.1112	-0.124057	-0.4835	0.235387	26.4712	-0.730341	-6.30942	0.47551	0.708404	0	0	-0.312387	-0.67183	0.0470566	26.4712	-1.83907	-4.96536	0.0841241	0.241006	0	0
389	tr|A0A0R4J0H7|A0A0R4J0H7_MOUSE Condensin complex subunit 1 OS=Mus musculus OX=10090 GN=Ncapd2 PE=1 SV=1	A0A0R4J0H7_MOUSE	156 kDa	0.999553	20	5%	NA	A0A0R4J0H7	Ncapd2	Condensin complex subunit 1	17.8939	16.0046	16.3264	15.2782	NA	15.3325	17.3744	17.3012	15.4258	16.331	14.2467	16.5848	0.530986	-0.685987	1.74796	16.3376	0.928339	-6.14461	0.367636	0.615284	0	0	-0.905316	-2.31055	0.499922	16.3376	-1.37074	-5.50274	0.190216	0.387011	0	0
390	sp|P59242|CING_MOUSE Cingulin OS=Mus musculus OX=10090 GN=Cgn PE=1 SV=1	CING_MOUSE	136 kDa	0.998559	20	5%	NA	P59242	Cgn	Cingulin	24.252	24.8629	24.1651	24.7269	24.8781	24.5858	24.6505	24.6086	24.0773	24.7906	24.7256	24.7572	-0.174985	-0.528086	0.178116	24.6728	-1.04863	-6.0289	0.309586	0.560211	0	0	0.128656	-0.224445	0.481757	24.6728	0.770994	-6.2578	0.451696	0.646097	0	0
391	sp|B2RY56|RBM25_MOUSE RNA-binding protein 25 OS=Mus musculus OX=10090 GN=Rbm25 PE=1 SV=2	RBM25_MOUSE	100 kDa	1	19	100%	NA	B2RY56	Rbm25	RNA-binding protein 25	29.3352	30.1145	29.5246	29.4024	29.8956	29.5164	30.4955	30.7286	29.9474	29.8261	30.191	29.5484	-0.464744	-0.944659	0.0151718	29.7034	-2.0497	-4.64065	0.0568272	0.210581	0	0	-0.518017	-0.997932	-0.0381012	29.7034	-2.28465	-4.2124	0.0360409	0.137614	0	0
392	sp|Q60767|LY75_MOUSE Lymphocyte antigen 75 OS=Mus musculus OX=10090 GN=Ly75 PE=1 SV=2	LY75_MOUSE	197 kDa	1	20	100%	NA	Q60767	Ly75	Lymphocyte antigen 75	29.2921	29.3932	29.5146	29.7417	29.2183	29.6568	30.114	29.6607	30.3914	28.8775	28.8534	28.7901	-0.0478608	-0.823723	0.728001	29.2207	-0.130568	-6.57371	0.897714	0.95622	0	0	0.0910722	-0.68479	0.866934	29.2207	0.248452	-6.52935	0.806885	0.896287	0	0
393	sp|Q9QUR6|PPCE_MOUSE Prolyl endopeptidase OS=Mus musculus OX=10090 GN=Prep PE=1 SV=1	PPCE_MOUSE	81 kDa	1	18	100%	NA	Q9QUR6	Prep	Prolyl endopeptidase	29.9236	29.5288	29.945	30.1228	29.804	30.1179	29.1139	28.4355	29.4252	29.5642	29.346	29.8325	0.512903	0.0363653	0.989442	29.9331	2.27813	-4.24302	0.036507	0.159408	0	0	0.728659	0.252121	1.2052	29.9331	3.23644	-2.37625	0.00506277	0.0379354	0	0
394	sp|P46061|RAGP1_MOUSE Ran GTPase-activating protein 1 OS=Mus musculus OX=10090 GN=Rangap1 PE=1 SV=2	RAGP1_MOUSE	64 kDa	1	19	100%	NA	P46061	Rangap1	Ran GTPase-activating protein 1	30.288	30.2025	30.3305	30.3329	30.3078	30.3489	30.2151	30.4978	30.3277	30.3491	30.2342	30.3869	-0.0614726	-0.251909	0.128964	30.3526	-0.68302	-6.34319	0.504142	0.734593	0	0	-0.00529924	-0.195736	0.185137	30.3526	-0.0588797	-6.5596	0.95376	0.978734	0	0
395	sp|P09055|ITB1_MOUSE Integrin beta-1 OS=Mus musculus OX=10090 GN=Itgb1 PE=1 SV=1	ITB1_MOUSE	88 kDa	1	18	100%	NA	P09055	Itgb1	Integrin beta-1	32.3168	32.4176	32.3161	32.1428	32.1994	32.0977	32.8633	33.0548	32.8652	32.1188	31.8923	31.9522	-0.107591	-0.590251	0.375069	32.0642	-0.471819	-6.46747	0.643306	0.822916	0	0	-0.311126	-0.793786	0.171534	32.0642	-1.36438	-5.64532	0.190976	0.387281	0	0
396	sp|Q00PI9|HNRL2_MOUSE Heterogeneous nuclear ribonucleoprotein U-like protein 2 OS=Mus musculus OX=10090 GN=Hnrnpul2 PE=1 SV=2	HNRL2_MOUSE	85 kDa	1	19	100%	NA	Q00PI9	Hnrnpul2	Heterogeneous nuclear ribonucleoprotein U-like protein 2	30.8086	30.8977	30.7745	30.5153	30.6487	30.5794	31.0944	31.1868	30.9828	31.072	30.9927	31.0782	-0.240881	-0.453486	-0.0282751	30.5664	-2.39734	-4.02619	0.0287602	0.139191	0	0	-0.486662	-0.699268	-0.274056	30.5664	-4.84345	0.921419	0.000168538	0.00438702	0	0
397	sp|Q9D8N0|EF1G_MOUSE Elongation factor 1-gamma OS=Mus musculus OX=10090 GN=Eef1g PE=1 SV=3	EF1G_MOUSE	50 kDa	1	20	100%	NA	Q9D8N0	Eef1g	Elongation factor 1-gamma	32.618	32.5227	32.5174	32.5961	32.6443	32.6797	32.1268	31.9668	31.7584	32.4769	32.6592	32.5034	0.304145	-0.0357803	0.64407	32.4311	1.89321	-4.89864	0.0761363	0.250645	0	0	0.391477	0.0515515	0.731402	32.4311	2.43683	-3.93479	0.026569	0.112212	0	0
398	sp|Q8C854|MYEF2_MOUSE Myelin expression factor 2 OS=Mus musculus OX=10090 GN=Myef2 PE=1 SV=1	MYEF2_MOUSE	63 kDa	1	17	100%	NA	Q8C854	Myef2	Myelin expression factor 2	30.9144	31.0847	30.9873	30.8855	31.0064	30.845	31.4743	31.4405	31.4791	31.1195	31.0205	31.0514	-0.268736	-0.550354	0.0128831	30.8083	-2.01914	-4.69169	0.0601504	0.218598	0	0	-0.351918	-0.633537	-0.0702997	30.8083	-2.64413	-3.54493	0.0174304	0.0853459	0	0
399	sp|P14206|RSSA_MOUSE 40S ribosomal protein SA OS=Mus musculus OX=10090 GN=Rpsa PE=1 SV=4	RSSA_MOUSE	33 kDa	1	15	100%	NA	P14206	Rpsa	40S ribosomal protein SA	32.1178	32.2033	32.2187	32.204	32.0692	32.2662	32.1111	33.0323	31.7217	32.3007	32.526	32.1173	-0.12156	-0.53617	0.29305	32.3457	-0.620453	-6.38454	0.543511	0.762972	0	0	-0.121701	-0.536311	0.292909	32.3457	-0.621174	-6.36306	0.543048	0.717995	0	0
400	sp|Q922D8|C1TC_MOUSE C-1-tetrahydrofolate synthase, cytoplasmic OS=Mus musculus OX=10090 GN=Mthfd1 PE=1 SV=4	C1TC_MOUSE	101 kDa	1	20	95%	NA	Q922D8	Mthfd1	C-1-tetrahydrofolate synthase, cytoplasmic	30.3432	30.1932	30.3058	30.4872	30.5829	30.4894	29.7439	29.1718	29.6682	30.1487	30.1219	30.3314	0.416406	0.0122119	0.8206	30.4741	2.18014	-4.41605	0.0441842	0.180337	0	0	0.655529	0.251335	1.05972	30.4741	3.4321	-1.976	0.00333103	0.0297819	0	0
401	sp|Q3THK7|GUAA_MOUSE GMP synthase [glutamine-hydrolyzing] OS=Mus musculus OX=10090 GN=Gmps PE=1 SV=2	GUAA_MOUSE	77 kDa	1	18	100%	NA	Q3THK7	Gmps	GMP synthase [glutamine-hydrolyzing]	29.7279	29.524	29.928	29.8904	29.7508	30.1431	29.2772	29.2646	29.4151	28.831	28.7907	29.2204	0.593482	0.259528	0.927435	29.8161	3.76031	-1.31451	0.00165007	0.023776	0	0	0.794924	0.46097	1.12888	29.8161	5.03664	1.30882	0.000113369	0.00351262	0	0
402.1	sp|P35601|RFC1_MOUSE Replication factor C subunit 1 OS=Mus musculus OX=10090 GN=Rfc1 PE=1 SV=2	RFC1_MOUSE	126 kDa	1	20	100%	NA	P35601	Rfc1	Replication factor C subunit 1	27.7565	28.1088	28.0348	27.937	28.2083	28.1361	29.0569	29.4393	28.8914	28.1937	28.5661	28.5429	-0.815027	-1.26394	-0.366113	28.1914	-3.84252	-1.14797	0.00139142	0.0217573	0	0	-0.687933	-1.13685	-0.239019	28.1914	-3.24332	-2.36165	0.00498428	0.0376334	0	0
402.2	tr|A0A0N5E9G7|A0A0N5E9G7_MOUSE Replication factor C subunit 1 OS=Mus musculus OX=10090 GN=Rfc1 PE=1 SV=1	A0A0N5E9G7_MOUSE	126 kDa	1	20	100%	NA	A0A0N5E9G7	Rfc1	Replication factor C subunit 1	27.7565	28.1088	28.0348	27.937	28.2083	28.1361	29.0569	29.4393	28.8914	28.1937	28.5661	28.5429	-0.815027	-1.26394	-0.366113	28.1914	-3.84252	-1.14797	0.00139142	0.0217573	0	0	-0.687933	-1.13685	-0.239019	28.1914	-3.24332	-2.36165	0.00498428	0.0376334	0	0
402.3	tr|G3UWX1|G3UWX1_MOUSE Replication factor C subunit 1 OS=Mus musculus OX=10090 GN=Rfc1 PE=1 SV=2	G3UWX1_MOUSE	128 kDa	1	20	100%	NA	G3UWX1	Rfc1	Replication factor C subunit 1	27.7565	28.1088	28.0348	27.937	28.2083	28.1361	29.0569	29.4393	28.8914	28.1937	28.5661	28.5429	-0.815027	-1.26394	-0.366113	28.1914	-3.84252	-1.14797	0.00139142	0.0217573	0	0	-0.687933	-1.13685	-0.239019	28.1914	-3.24332	-2.36165	0.00498428	0.0376334	0	0
402.4	tr|G3X8Z6|G3X8Z6_MOUSE Replication factor C subunit 1 OS=Mus musculus OX=10090 GN=Rfc1 PE=1 SV=1	G3X8Z6_MOUSE	126 kDa	1	20	100%	NA	G3X8Z6	Rfc1	Replication factor C subunit 1	27.7565	28.1088	28.0348	27.937	28.2083	28.1361	29.0569	29.4393	28.8914	28.1937	28.5661	28.5429	-0.815027	-1.26394	-0.366113	28.1914	-3.84252	-1.14797	0.00139142	0.0217573	0	0	-0.687933	-1.13685	-0.239019	28.1914	-3.24332	-2.36165	0.00498428	0.0376334	0	0
402.5	tr|Q5U4B1|Q5U4B1_MOUSE Replication factor C subunit 1 OS=Mus musculus OX=10090 GN=Rfc1 PE=1 SV=1	Q5U4B1_MOUSE	126 kDa	1	20	100%	NA	Q5U4B1	Rfc1	Replication factor C subunit 1	27.7565	28.1088	28.0348	27.937	28.2083	28.1361	29.0569	29.4393	28.8914	28.1937	28.5661	28.5429	-0.815027	-1.26394	-0.366113	28.1914	-3.84252	-1.14797	0.00139142	0.0217573	0	0	-0.687933	-1.13685	-0.239019	28.1914	-3.24332	-2.36165	0.00498428	0.0376334	0	0
403	sp|Q9WTM5|RUVB2_MOUSE RuvB-like 2 OS=Mus musculus OX=10090 GN=Ruvbl2 PE=1 SV=3	RUVB2_MOUSE	51 kDa	0.999999	18	100%	NA	Q9WTM5	Ruvbl2	RuvB-like 2	31.3919	31.2935	31.3944	31.3373	31.2006	31.3651	31.3349	31.5591	31.3498	31.5738	31.4216	31.5623	-0.106965	-0.314452	0.100522	31.4519	-1.09082	-5.98504	0.29114	0.541935	0	0	-0.16591	-0.373397	0.0415769	31.4519	-1.69194	-5.19143	0.109593	0.278515	0	0
404.1	sp|Q9Z1X4|ILF3_MOUSE Interleukin enhancer-binding factor 3 OS=Mus musculus OX=10090 GN=Ilf3 PE=1 SV=2	ILF3_MOUSE	96 kDa	0.999999	18	89%	NA	Q9Z1X4	Ilf3	Interleukin enhancer-binding factor 3	30.0683	30.2717	30.0669	29.9821	30.1473	30.0382	30.7538	30.7809	30.6698	30.307	30.3419	30.2245	-0.377307	-0.653686	-0.100927	30.164	-2.88862	-3.08754	0.0104989	0.0761119	0	0	-0.4571	-0.73348	-0.180721	30.164	-3.49951	-1.83646	0.00287924	0.027785	0	0
404.2	tr|A0A1L1STE4|A0A1L1STE4_MOUSE Interleukin enhancer-binding factor 3 OS=Mus musculus OX=10090 GN=Ilf3 PE=1 SV=1	A0A1L1STE4_MOUSE	97 kDa	0.999999	18	89%	NA	A0A1L1STE4	Ilf3	Interleukin enhancer-binding factor 3	30.0683	30.2717	30.0669	29.9821	30.1473	30.0382	30.7538	30.7809	30.6698	30.307	30.3419	30.2245	-0.377307	-0.653686	-0.100927	30.164	-2.88862	-3.08754	0.0104989	0.0761119	0	0	-0.4571	-0.73348	-0.180721	30.164	-3.49951	-1.83646	0.00287924	0.027785	0	0
404.3	tr|Q45VK5|Q45VK5_MOUSE Interleukin enhancer-binding factor 3 OS=Mus musculus OX=10090 GN=Ilf3 PE=1 SV=1	Q45VK5_MOUSE	76 kDa	0.999999	18	89%	NA	Q45VK5	Ilf3	Interleukin enhancer-binding factor 3	30.0683	30.2717	30.0669	29.9821	30.1473	30.0382	30.7538	30.7809	30.6698	30.307	30.3419	30.2245	-0.377307	-0.653686	-0.100927	30.164	-2.88862	-3.08754	0.0104989	0.0761119	0	0	-0.4571	-0.73348	-0.180721	30.164	-3.49951	-1.83646	0.00287924	0.027785	0	0
405	sp|Q11011|PSA_MOUSE Puromycin-sensitive aminopeptidase OS=Mus musculus OX=10090 GN=Npepps PE=1 SV=2	PSA_MOUSE	103 kDa	0.999999	20	100%	NA	Q11011	Npepps	Puromycin-sensitive aminopeptidase	29.271	29.0644	29.269	29.2616	29.2896	29.3338	28.5739	27.5865	28.7971	28.8459	28.6855	29.0072	0.618748	0.161154	1.07634	29.1807	2.86196	-3.14168	0.0111314	0.0794576	0	0	0.712301	0.254707	1.1699	29.1807	3.29468	-2.25788	0.00447276	0.0358644	0	0
406	sp|Q9JIF7|COPB_MOUSE Coatomer subunit beta OS=Mus musculus OX=10090 GN=Copb1 PE=1 SV=1	COPB_MOUSE	107 kDa	0.999998	20	100%	NA	Q9JIF7	Copb1	Coatomer subunit beta	29.8232	29.3973	29.7264	29.8208	29.3422	29.8832	29.219	28.6665	29.3883	29.529	29.4096	29.6626	0.336454	-0.0575253	0.730433	29.685	1.8072	-5.03519	0.0891625	0.277103	0	0	0.369571	-0.0244081	0.763551	29.685	1.98509	-4.72908	0.0641701	0.20092	0	0
407.1	sp|P02469|LAMB1_MOUSE Laminin subunit beta-1 OS=Mus musculus OX=10090 GN=Lamb1 PE=1 SV=3	LAMB1_MOUSE	197 kDa	0.999998	20	100%	NA	P02469	Lamb1	Laminin subunit beta-1	29.9453	30.0237	29.8661	29.8143	29.7759	29.7758	30.5536	30.7214	30.5676	29.95	29.7849	29.8199	-0.287873	-0.679952	0.104206	29.8664	-1.55375	-5.41188	0.139381	0.359206	0	0	-0.444236	-0.836315	-0.0521573	29.8664	-2.3977	-4.00711	0.0287595	0.117946	0	0
407.2	tr|E9QN70|E9QN70_MOUSE Laminin subunit beta-1 OS=Mus musculus OX=10090 GN=Lamb1 PE=1 SV=1	E9QN70_MOUSE	202 kDa	0.999998	20	100%	NA	E9QN70	Lamb1	Laminin subunit beta-1	29.9453	30.0237	29.8661	29.8143	29.7759	29.7758	30.5536	30.7214	30.5676	29.95	29.7849	29.8199	-0.287873	-0.679952	0.104206	29.8664	-1.55375	-5.41188	0.139381	0.359206	0	0	-0.444236	-0.836315	-0.0521573	29.8664	-2.3977	-4.00711	0.0287595	0.117946	0	0
408	sp|P63101|1433Z_MOUSE 14-3-3 protein zeta/delta OS=Mus musculus OX=10090 GN=Ywhaz PE=1 SV=1	1433Z_MOUSE	28 kDa	0.999998	18	72%	NA	P63101	Ywhaz	14-3-3 protein zeta/delta	30.728	31.1515	30.6366	31.0106	31.2122	31.0707	30.8983	30.7633	30.1162	31.0226	31.6521	30.9879	-0.0680265	-0.549034	0.412981	31.1953	-0.299342	-6.53606	0.76846	0.894318	0	0	0.191108	-0.289899	0.672116	31.1953	0.840948	-6.20139	0.412535	0.610748	0	0
409.1	tr|Q3TA68|Q3TA68_MOUSE WD repeat domain 36 OS=Mus musculus OX=10090 GN=Wdr36 PE=1 SV=1	Q3TA68_MOUSE	98 kDa	0.999998	19	100%	NA	Q3TA68	Wdr36	WD repeat domain 36	29.8651	29.9504	29.8307	30.0429	30.0563	29.9828	30.1344	29.8384	30.2686	30.0937	30.1806	30.1085	-0.221961	-0.435331	-0.00859136	29.9771	-2.20113	-4.37901	0.0423904	0.176601	0	0	-0.0767194	-0.290089	0.13665	29.9771	-0.760806	-6.26564	0.457587	0.650393	0	0
409.2	tr|Q3TAQ9|Q3TAQ9_MOUSE WD repeat domain 36 OS=Mus musculus OX=10090 GN=Wdr36 PE=1 SV=1	Q3TAQ9_MOUSE	100 kDa	0.999998	19	100%	NA	Q3TAQ9	Wdr36	WD repeat domain 36	29.8651	29.9504	29.8307	30.0429	30.0563	29.9828	30.1344	29.8384	30.2686	30.0937	30.1806	30.1085	-0.221961	-0.435331	-0.00859136	29.9771	-2.20113	-4.37901	0.0423904	0.176601	0	0	-0.0767194	-0.290089	0.13665	29.9771	-0.760806	-6.26564	0.457587	0.650393	0	0
410	sp|Q9EPU4|CPSF1_MOUSE Cleavage and polyadenylation specificity factor subunit 1 OS=Mus musculus OX=10090 GN=Cpsf1 PE=1 SV=1	CPSF1_MOUSE	161 kDa	0.999997	20	100%	NA	Q9EPU4	Cpsf1	Cleavage and polyadenylation specificity factor subunit 1	29.0053	28.9827	28.9915	28.9087	28.9749	28.8723	28.9382	28.7642	29.3014	29.2474	29.1266	29.1165	-0.0892114	-0.322262	0.14384	28.9609	-0.809974	-6.24785	0.429567	0.670346	0	0	-0.163748	-0.396799	0.0693026	28.9609	-1.48672	-5.48437	0.156087	0.344032	0	0
411	sp|Q8K363|DDX18_MOUSE ATP-dependent RNA helicase DDX18 OS=Mus musculus OX=10090 GN=Ddx18 PE=1 SV=1	DDX18_MOUSE	74 kDa	0.999997	19	100%	NA	Q8K363	Ddx18	ATP-dependent RNA helicase DDX18	29.5309	29.163	29.5229	29.6115	29.4886	29.5974	29.5419	28.6829	29.5497	30.1153	29.8602	29.9821	-0.216388	-0.690857	0.258081	29.5001	-0.96531	-6.111	0.348483	0.594356	0	0	-0.0561733	-0.530642	0.418296	29.5001	-0.25059	-6.5288	0.80526	0.894695	0	0
412	tr|F8VQ29|F8VQ29_MOUSE IQ motif-containing GTPase-activating protein 3 OS=Mus musculus OX=10090 GN=Iqgap3 PE=1 SV=1	F8VQ29_MOUSE	185 kDa	0.999996	20	95%	NA	F8VQ29	Iqgap3	IQ motif-containing GTPase-activating protein 3	27.4511	27.3267	27.3863	27.485	27.7627	27.72	26.9253	26.5618	26.9341	27.1724	27.0391	27.1293	0.427716	0.160001	0.695431	27.401	3.38053	-2.0965	0.00371069	0.0377787	0	0	0.695584	0.427869	0.963298	27.401	5.49767	2.21622	4.47829e-05	0.00211085	0	0
413	tr|Q8VHM5|Q8VHM5_MOUSE Heterogeneous nuclear ribonucleoprotein R OS=Mus musculus OX=10090 GN=Hnrnpr PE=1 SV=1	Q8VHM5_MOUSE	71 kDa	0.999996	19	79%	NA	Q8VHM5	Hnrnpr	Heterogeneous nuclear ribonucleoprotein R	29.2564	29.6994	29.2676	29.3143	29.6636	29.2535	29.9651	30.5084	29.8212	29.3529	29.6629	29.2949	-0.359795	-0.812109	0.0925194	29.4043	-1.68354	-5.22399	0.11129	0.316919	0	0	-0.357077	-0.809391	0.095237	29.4043	-1.67082	-5.22289	0.113811	0.285694	0	0
414	tr|Q80X98|Q80X98_MOUSE RNA helicase OS=Mus musculus OX=10090 GN=Dhx38 PE=1 SV=1	Q80X98_MOUSE	141 kDa	0.999996	19	100%	NA	Q80X98	Dhx38	RNA helicase	27.8196	28.2934	27.893	28.0177	28.3805	28.3207	28.3237	28.5704	28.0133	27.9497	28.1546	28.0083	-0.167996	-0.498239	0.162248	28.3146	-1.07638	-6.00022	0.297359	0.54746	0	0	0.0696312	-0.260613	0.399875	28.3146	0.44614	-6.45851	0.661338	0.80151	0	0
415	sp|Q80WJ7|LYRIC_MOUSE Protein LYRIC OS=Mus musculus OX=10090 GN=Mtdh PE=1 SV=1	LYRIC_MOUSE	64 kDa	0.999996	19	100%	NA	Q80WJ7	Mtdh	Protein LYRIC	30.1396	30.6053	30.1223	30.0409	30.2941	30.0452	30.432	30.9435	30.0018	30.5746	30.7788	30.3533	-0.224965	-0.59405	0.144119	30.3034	-1.28987	-5.75848	0.21504	0.460644	0	0	-0.387281	-0.756365	-0.0181962	30.3034	-2.22052	-4.32598	0.0408382	0.149218	0	0
416	sp|P47738|ALDH2_MOUSE Aldehyde dehydrogenase, mitochondrial OS=Mus musculus OX=10090 GN=Aldh2 PE=1 SV=1	ALDH2_MOUSE	57 kDa	0.999996	19	89%	NA	P47738	Aldh2	Aldehyde dehydrogenase, mitochondrial	30.5514	30.5122	30.5767	30.6599	30.6517	30.5099	31.4972	31.4865	31.6875	31.3001	31.2924	31.2454	-0.871403	-1.09296	-0.649845	30.9063	-8.32209	7.12649	2.79174e-07	0.000114527	0	0	-0.810997	-1.03256	-0.589438	30.9063	-7.74519	6.21408	7.2245e-07	0.000204378	0	0
417	sp|G5E829|AT2B1_MOUSE Plasma membrane calcium-transporting ATPase 1 OS=Mus musculus OX=10090 GN=Atp2b1 PE=1 SV=1	AT2B1_MOUSE	135 kDa	0.999992	18	100%	NA	G5E829	Atp2b1	Plasma membrane calcium-transporting ATPase 1	28.7545	29.4848	28.8493	28.573	29.0133	28.5858	29.4836	29.4267	28.9847	29.0073	29.2683	28.6794	-0.112139	-0.516386	0.292108	28.957	-0.58704	-6.40507	0.565195	0.776989	0	0	-0.417654	-0.821901	-0.0134066	28.957	-2.18639	-4.38598	0.0436508	0.154651	0	0
418.1	sp|P55937|GOGA3_MOUSE Golgin subfamily A member 3 OS=Mus musculus OX=10090 GN=Golga3 PE=1 SV=3	GOGA3_MOUSE	167 kDa	0.999991	20	100%	NA	P55937	Golga3	Golgin subfamily A member 3	26.6325	26.9011	26.5614	26.6549	26.8626	26.6125	27.6507	27.8205	27.3725	27.2708	27.2523	27.2742	-0.741883	-1.02905	-0.454717	26.862	-5.46643	2.14683	4.76528e-05	0.00235695	0	0	-0.730168	-1.01733	-0.443002	26.862	-5.38011	1.9873	5.6612e-05	0.00232309	0	0
418.2	tr|A0A0R4J1H6|A0A0R4J1H6_MOUSE Golgin subfamily A member 3 OS=Mus musculus OX=10090 GN=Golga3 PE=1 SV=1	A0A0R4J1H6_MOUSE	163 kDa	0.999991	20	100%	NA	A0A0R4J1H6	Golga3	Golgin subfamily A member 3	26.6325	26.9011	26.5614	26.6549	26.8626	26.6125	27.6507	27.8205	27.3725	27.2708	27.2523	27.2742	-0.741883	-1.02905	-0.454717	26.862	-5.46643	2.14683	4.76528e-05	0.00235695	0	0	-0.730168	-1.01733	-0.443002	26.862	-5.38011	1.9873	5.6612e-05	0.00232309	0	0
418.3	tr|E9QP99|E9QP99_MOUSE Golgin subfamily A member 3 OS=Mus musculus OX=10090 GN=Golga3 PE=1 SV=1	E9QP99_MOUSE	167 kDa	0.999991	20	100%	NA	E9QP99	Golga3	Golgin subfamily A member 3	26.6325	26.9011	26.5614	26.6549	26.8626	26.6125	27.6507	27.8205	27.3725	27.2708	27.2523	27.2742	-0.741883	-1.02905	-0.454717	26.862	-5.46643	2.14683	4.76528e-05	0.00235695	0	0	-0.730168	-1.01733	-0.443002	26.862	-5.38011	1.9873	5.6612e-05	0.00232309	0	0
419	sp|Q8K298|ANLN_MOUSE Anillin OS=Mus musculus OX=10090 GN=Anln PE=1 SV=2	ANLN_MOUSE	123 kDa	0.999991	20	100%	NA	Q8K298	Anln	Anillin	27.6285	27.7683	27.7175	27.9656	28.23	28.1498	27.4538	28.0208	27.4205	28.5944	28.6275	28.6597	-0.424706	-0.946502	0.0970906	28.251	-1.72277	-5.16514	0.103831	0.303391	0	0	-0.0143105	-0.536107	0.507486	28.251	-0.0580489	-6.55965	0.954415	0.979148	0	0
420	sp|Q99MR6|SRRT_MOUSE Serrate RNA effector molecule homolog OS=Mus musculus OX=10090 GN=Srrt PE=1 SV=1	SRRT_MOUSE	100 kDa	0.99999	20	100%	NA	Q99MR6	Srrt	Serrate RNA effector molecule homolog	28.4663	28.9769	28.505	28.2574	28.8537	28.5531	29.3446	29.9736	28.7788	28.6462	29.2841	28.4137	-0.424098	-0.98048	0.132284	28.7033	-1.61337	-5.32695	0.12584	0.339622	0	0	-0.518748	-1.07513	0.0376343	28.7033	-1.97344	-4.74853	0.0656335	0.20423	0	0
421	sp|Q61191|HCFC1_MOUSE Host cell factor 1 OS=Mus musculus OX=10090 GN=Hcfc1 PE=1 SV=2	HCFC1_MOUSE	210 kDa	0.999988	19	100%	NA	Q61191	Hcfc1	Host cell factor 1	29.4333	29.5526	29.4659	29.2874	29.3928	29.3708	29.9277	30.5771	29.788	29.3936	29.5845	29.3724	-0.289943	-0.699842	0.119957	29.4807	-1.4969	-5.49072	0.153472	0.378136	0	0	-0.423561	-0.833461	-0.0136619	29.4807	-2.18674	-4.38537	0.0436211	0.154624	0	0
422	tr|G3UWZ0|G3UWZ0_MOUSE Bromodomain adjacent to zinc finger domain protein 1A OS=Mus musculus OX=10090 GN=Baz1a PE=1 SV=1	G3UWZ0_MOUSE	178 kDa	0.999984	20	100%	NA	G3UWZ0	Baz1a	Bromodomain adjacent to zinc finger domain protein 1A	29.0901	28.9947	29.0638	29.1531	28.8269	29.0589	28.835	28.8379	29.1582	29.4398	29.2944	29.472	-0.123335	-0.431585	0.184916	28.9846	-0.84661	-6.21755	0.409413	0.653523	0	0	-0.159935	-0.468186	0.148315	28.9846	-1.09785	-5.95692	0.288148	0.491473	0	0
423	sp|Q921N6|DDX27_MOUSE Probable ATP-dependent RNA helicase DDX27 OS=Mus musculus OX=10090 GN=Ddx27 PE=1 SV=3	DDX27_MOUSE	86 kDa	0.999979	19	100%	NA	Q921N6	Ddx27	Probable ATP-dependent RNA helicase DDX27	29.4639	29.5223	29.4562	29.5258	29.6325	29.5231	29.3691	29.6261	29.5268	29.916	29.8746	29.8722	-0.21668	-0.468907	0.035547	29.4944	-1.81773	-5.01864	0.0874449	0.273178	0	0	-0.137008	-0.389235	0.115219	29.4944	-1.14936	-5.90111	0.266916	0.470441	0	0
424	sp|Q922J3|CLIP1_MOUSE CAP-Gly domain-containing linker protein 1 OS=Mus musculus OX=10090 GN=Clip1 PE=1 SV=1	CLIP1_MOUSE	156 kDa	0.999976	20	95%	NA	Q922J3	Clip1	CAP-Gly domain-containing linker protein 1	26.1849	26.389	26.3149	26.5536	26.3695	26.5418	26.8483	27.3512	26.2964	26.7265	26.8298	26.5645	-0.473229	-0.815377	-0.13108	26.6188	-2.92656	-3.01251	0.00969727	0.0727974	0	0	-0.281171	-0.62332	0.0609772	26.6188	-1.73883	-5.12074	0.100823	0.267626	0	0
425	tr|F8WI22|F8WI22_MOUSE Bcl-2-associated transcription factor 1 OS=Mus musculus OX=10090 GN=Bclaf1 PE=1 SV=1	F8WI22_MOUSE	100 kDa	0.999966	19	5%	NA	F8WI22	Bclaf1	Bcl-2-associated transcription factor 1	24.9639	25.1904	24.9065	24.6294	24.6502	24.5483	25.4234	26.0876	24.7728	24.989	24.5796	24.6574	-0.0647271	-0.583646	0.454192	24.8851	-0.264015	-6.54637	0.795075	0.907585	0	0	-0.47567	-0.994589	0.0432487	24.8851	-1.94021	-4.80309	0.0698433	0.211562	0	0
426	sp|Q04750|TOP1_MOUSE DNA topoisomerase 1 OS=Mus musculus OX=10090 GN=Top1 PE=1 SV=2	TOP1_MOUSE	91 kDa	0.999957	20	100%	NA	Q04750	Top1	DNA topoisomerase 1	30.6604	30.9154	30.7166	30.7822	31.022	30.776	31.1985	31.012	31.1507	30.8894	31.1573	30.8762	-0.283206	-0.526166	-0.0402453	30.7029	-2.46643	-3.89853	0.0250308	0.128168	0	0	-0.187276	-0.430237	0.0556845	30.7029	-1.63098	-5.28129	0.121972	0.29864	0	0
427	sp|P27546|MAP4_MOUSE Microtubule-associated protein 4 OS=Mus musculus OX=10090 GN=Map4 PE=1 SV=3	MAP4_MOUSE	117 kDa	0.999944	19	100%	NA	P27546	Map4	Microtubule-associated protein 4	28.6529	28.8581	28.7353	28.7478	29.0009	28.8469	28.9043	29.7597	28.223	28.8441	28.9317	28.8806	-0.175131	-0.622019	0.271758	29.0018	-0.829407	-6.2319	0.418834	0.659804	0	0	-0.0587179	-0.505606	0.388171	29.0018	-0.278084	-6.52127	0.784438	0.879075	0	0
428.1	sp|O88738|BIRC6_MOUSE Baculoviral IAP repeat-containing protein 6 OS=Mus musculus OX=10090 GN=Birc6 PE=1 SV=2	BIRC6_MOUSE	532 kDa	0.999697	20	95%	NA	O88738	Birc6	Baculoviral IAP repeat-containing protein 6	25.5334	25.1203	25.553	25.8067	25.5458	25.8891	25.4277	25.4398	25.6269	25.3959	25.1386	25.251	0.0222398	-0.268829	0.313308	25.7138	0.161673	-6.56899	0.873541	0.944751	0	0	0.367248	0.0761792	0.658316	25.7138	2.66972	-3.49591	0.016537	0.0825192	0	0
428.2	tr|S4R1L5|S4R1L5_MOUSE Baculoviral IAP repeat-containing protein 6 OS=Mus musculus OX=10090 GN=Birc6 PE=1 SV=1	S4R1L5_MOUSE	529 kDa	0.999697	20	95%	NA	S4R1L5	Birc6	Baculoviral IAP repeat-containing protein 6	25.5334	25.1203	25.553	25.8067	25.5458	25.8891	25.4277	25.4398	25.6269	25.3959	25.1386	25.251	0.0222398	-0.268829	0.313308	25.7138	0.161673	-6.56899	0.873541	0.944751	0	0	0.367248	0.0761792	0.658316	25.7138	2.66972	-3.49591	0.016537	0.0825192	0	0
428.3	tr|S4R2P8|S4R2P8_MOUSE Baculoviral IAP repeat-containing protein 6 OS=Mus musculus OX=10090 GN=Birc6 PE=1 SV=1	S4R2P8_MOUSE	531 kDa	0.999697	20	95%	NA	S4R2P8	Birc6	Baculoviral IAP repeat-containing protein 6	25.5334	25.1203	25.553	25.8067	25.5458	25.8891	25.4277	25.4398	25.6269	25.3959	25.1386	25.251	0.0222398	-0.268829	0.313308	25.7138	0.161673	-6.56899	0.873541	0.944751	0	0	0.367248	0.0761792	0.658316	25.7138	2.66972	-3.49591	0.016537	0.0825192	0	0
430	sp|Q8BIJ6|SYIM_MOUSE Isoleucine--tRNA ligase, mitochondrial OS=Mus musculus OX=10090 GN=Iars2 PE=1 SV=1	SYIM_MOUSE	113 kDa	1	18	100%	NA	Q8BIJ6	Iars2	Isoleucine--tRNA ligase, mitochondrial	29.4403	29.3744	29.3625	29.3519	29.1846	29.3014	29.5792	29.1166	29.7019	30.1741	30.0586	30.0278	-0.383987	-0.75236	-0.0156134	29.4549	-2.20588	-4.37086	0.0420225	0.175698	0	0	-0.497068	-0.865441	-0.128694	29.4549	-2.8555	-3.13574	0.011264	0.0648329	0	0
431.1	sp|P56399|UBP5_MOUSE Ubiquitin carboxyl-terminal hydrolase 5 OS=Mus musculus OX=10090 GN=Usp5 PE=1 SV=1	UBP5_MOUSE	96 kDa	1	19	100%	NA	P56399	Usp5	Ubiquitin carboxyl-terminal hydrolase 5	29.1592	28.9754	29.2038	29.1736	29.2166	29.2361	28.5847	28.6698	28.4508	28.2204	28.2215	28.5643	0.66089	0.421096	0.900683	29.083	5.83167	2.84962	2.32311e-05	0.0016365	0	0	0.756851	0.517058	0.996645	29.083	6.67843	4.40955	4.7038e-06	0.000634428	0	0
431.2	tr|Q3U4W8|Q3U4W8_MOUSE Ubiquitin carboxyl-terminal hydrolase OS=Mus musculus OX=10090 GN=Usp5 PE=1 SV=1	Q3U4W8_MOUSE	93 kDa	1	19	100%	NA	Q3U4W8	Usp5	Ubiquitin carboxyl-terminal hydrolase	29.1592	28.9754	29.2038	29.1736	29.2166	29.2361	28.5847	28.6698	28.4508	28.2204	28.2215	28.5643	0.66089	0.421096	0.900683	29.083	5.83167	2.84962	2.32311e-05	0.0016365	0	0	0.756851	0.517058	0.996645	29.083	6.67843	4.40955	4.7038e-06	0.000634428	0	0
432	sp|P97855|G3BP1_MOUSE Ras GTPase-activating protein-binding protein 1 OS=Mus musculus OX=10090 GN=G3bp1 PE=1 SV=1	G3BP1_MOUSE	52 kDa	1	17	94%	NA	P97855	G3bp1	Ras GTPase-activating protein-binding protein 1	31.1067	31.1877	31.0723	30.9813	31.1671	31.009	30.6127	30.7605	30.357	30.8963	30.8425	30.8876	0.396179	0.143567	0.648792	31.0171	3.31848	-2.22329	0.00423478	0.0417138	0	0	0.326343	0.0737305	0.578955	31.0171	2.73351	-3.37297	0.0144971	0.0763018	0	0
433	tr|Q6GT24|Q6GT24_MOUSE Peroxiredoxin-6 OS=Mus musculus OX=10090 GN=Prdx6 PE=1 SV=1	Q6GT24_MOUSE	25 kDa	1	16	100%	NA	Q6GT24	Prdx6	Peroxiredoxin-6	30.6748	30.6086	30.7348	31.2033	31.0941	31.2563	30.485	30.0174	30.4933	30.9517	30.9582	31.0921	0.006435	-0.395314	0.408184	31.1446	0.0338963	-6.58199	0.97337	0.989534	0	0	0.518288	0.116539	0.920036	31.1446	2.73007	-3.38021	0.0146164	0.0763203	0	0
434	sp|Q8BL66|EEA1_MOUSE Early endosome antigen 1 OS=Mus musculus OX=10090 GN=Eea1 PE=1 SV=2	EEA1_MOUSE	161 kDa	1	19	100%	NA	Q8BL66	Eea1	Early endosome antigen 1	26.8024	27.0242	26.6594	26.5508	26.7735	26.4511	27.3292	27.4329	26.9001	26.0235	26.3321	26.0203	0.155657	-0.4112	0.722515	26.772	0.581215	-6.40852	0.569041	0.77968	0	0	-0.0811929	-0.64805	0.485665	26.772	-0.30317	-6.51372	0.765593	0.865885	0	0
435	sp|Q9EPL8|IPO7_MOUSE Importin-7 OS=Mus musculus OX=10090 GN=Ipo7 PE=1 SV=2	IPO7_MOUSE	119 kDa	1	18	100%	NA	Q9EPL8	Ipo7	Importin-7	28.8633	28.5822	28.8802	29.0694	28.8421	29.1875	28.3223	28.207	28.4869	29.3138	29.2025	29.5107	-0.0653167	-0.603899	0.473265	29.1975	-0.256693	-6.54835	0.800625	0.909671	0	0	0.192457	-0.346125	0.731039	29.1975	0.75635	-6.26898	0.460224	0.65229	0	0
436	sp|Q80X82|SYMPK_MOUSE Symplekin OS=Mus musculus OX=10090 GN=Sympk PE=1 SV=2	SYMPK_MOUSE	143 kDa	1	19	100%	NA	Q80X82	Sympk	Symplekin	28.4273	28.232	28.4738	28.4237	28.1053	28.37	28.3864	28.2379	28.6191	28.6729	28.4671	28.6466	-0.127342	-0.385438	0.130753	28.4154	-1.04399	-6.03364	0.311657	0.562516	0	0	-0.205316	-0.463411	0.0527795	28.4154	-1.68323	-5.2044	0.111292	0.281701	0	0
437	sp|P17225|PTBP1_MOUSE Polypyrimidine tract-binding protein 1 OS=Mus musculus OX=10090 GN=Ptbp1 PE=1 SV=3	PTBP1_MOUSE	59 kDa	1	17	82%	NA	P17225	Ptbp1	Polypyrimidine tract-binding protein 1	31.2757	31.5282	31.3752	31.2495	31.3219	31.1487	32.1215	33.0922	31.9251	31.5516	31.4033	31.4959	-0.538577	-1.09312	0.0159643	31.4205	-2.05568	-4.63054	0.0561842	0.209087	0	0	-0.691587	-1.24613	-0.137045	31.4205	-2.6397	-3.55466	0.0176325	0.0858969	0	0
438	sp|Q9DBY8|NVL_MOUSE Nuclear valosin-containing protein-like OS=Mus musculus OX=10090 GN=Nvl PE=1 SV=1	NVL_MOUSE	94 kDa	0.999999	19	100%	NA	Q9DBY8	Nvl	Nuclear valosin-containing protein-like	29.5837	29.881	29.618	29.5358	29.7786	29.5372	29.8139	29.4736	29.6693	29.6178	29.7429	29.434	0.0689852	-0.166987	0.304957	29.7253	0.618581	-6.38573	0.5447	0.763719	0	0	-0.00805488	-0.244027	0.227917	29.7253	-0.0722271	-6.55869	0.943296	0.972158	0	0
439	sp|Q8VHE0|SEC63_MOUSE Translocation protein SEC63 homolog OS=Mus musculus OX=10090 GN=Sec63 PE=1 SV=4	SEC63_MOUSE	88 kDa	0.999999	18	100%	NA	Q8VHE0	Sec63	Translocation protein SEC63 homolog	29.7921	29.7309	29.8425	29.7896	29.6302	29.6986	30.0464	29.6961	30.3517	29.5648	29.5103	29.4107	0.0251495	-0.321328	0.371627	29.6506	0.153587	-6.57032	0.879812	0.947909	0	0	-0.0572191	-0.403697	0.289259	29.6506	-0.349436	-6.49813	0.731215	0.844969	0	0
440	sp|Q8BGQ7|SYAC_MOUSE Alanine--tRNA ligase, cytoplasmic OS=Mus musculus OX=10090 GN=Aars1 PE=1 SV=1	SYAC_MOUSE	107 kDa	0.999999	18	100%	NA	Q8BGQ7	Aars1	Alanine--tRNA ligase, cytoplasmic	28.5896	28.3707	28.5644	28.7202	28.4734	28.6711	27.9183	27.4169	28.1785	27.9152	27.9377	28.0787	0.600683	0.290089	0.911277	28.6464	4.09218	-0.62802	0.000813911	0.0153411	0	0	0.714004	0.40341	1.0246	28.6464	4.86418	0.963173	0.000161486	0.0043328	0	0
441.1	sp|P56960|EXOSX_MOUSE Exosome component 10 OS=Mus musculus OX=10090 GN=Exosc10 PE=1 SV=2	EXOSX_MOUSE	101 kDa	0.999998	19	100%	NA	P56960	Exosc10	Exosome component 10	28.7459	28.5846	28.6791	28.6209	28.6953	28.7414	28.4983	28.426	28.6368	28.4985	28.4061	28.4292	0.187388	-0.0125347	0.387311	28.6837	1.98327	-4.75146	0.0643634	0.228085	0	0	0.203393	0.00347044	0.403316	28.6837	2.15266	-4.44455	0.0465773	0.161493	0	0
441.2	tr|Q8K366|Q8K366_MOUSE Exosc10 protein OS=Mus musculus OX=10090 GN=Exosc10 PE=1 SV=1	Q8K366_MOUSE	98 kDa	0.999998	19	100%	NA	Q8K366	Exosc10	Exosc10 protein	28.7459	28.5846	28.6791	28.6209	28.6953	28.7414	28.4983	28.426	28.6368	28.4985	28.4061	28.4292	0.187388	-0.0125347	0.387311	28.6837	1.98327	-4.75146	0.0643634	0.228085	0	0	0.203393	0.00347044	0.403316	28.6837	2.15266	-4.44455	0.0465773	0.161493	0	0
442.1	tr|A3KFU5|A3KFU5_MOUSE Polyadenylate-binding protein OS=Mus musculus OX=10090 GN=Pabpc4 PE=1 SV=1	A3KFU5_MOUSE	69 kDa	0.999998	19	68%	NA	A3KFU5	Pabpc4	Polyadenylate-binding protein	28.2223	28.3884	28.1618	28.5481	28.7868	28.4887	28.3489	28.1366	27.8331	29.6181	29.8218	29.5747	-0.631356	-1.39206	0.129351	28.7146	-1.7567	-5.11347	0.0977208	0.292492	0	0	-0.280992	-1.0417	0.479714	28.7146	-0.781841	-6.24931	0.445509	0.64161	0	0
442.2	tr|A3KFU8|A3KFU8_MOUSE Polyadenylate-binding protein OS=Mus musculus OX=10090 GN=Pabpc4 PE=1 SV=1	A3KFU8_MOUSE	71 kDa	0.999998	19	68%	NA	A3KFU8	Pabpc4	Polyadenylate-binding protein	28.2223	28.3884	28.1618	28.5481	28.7868	28.4887	28.3489	28.1366	27.8331	29.6181	29.8218	29.5747	-0.631356	-1.39206	0.129351	28.7146	-1.7567	-5.11347	0.0977208	0.292492	0	0	-0.280992	-1.0417	0.479714	28.7146	-0.781841	-6.24931	0.445509	0.64161	0	0
442.3	tr|Q6PHQ9|Q6PHQ9_MOUSE Polyadenylate-binding protein OS=Mus musculus OX=10090 GN=Pabpc4 PE=1 SV=1	Q6PHQ9_MOUSE	72 kDa	0.999998	19	68%	NA	Q6PHQ9	Pabpc4	Polyadenylate-binding protein	28.2223	28.3884	28.1618	28.5481	28.7868	28.4887	28.3489	28.1366	27.8331	29.6181	29.8218	29.5747	-0.631356	-1.39206	0.129351	28.7146	-1.7567	-5.11347	0.0977208	0.292492	0	0	-0.280992	-1.0417	0.479714	28.7146	-0.781841	-6.24931	0.445509	0.64161	0	0
442.4	tr|Q91YZ8|Q91YZ8_MOUSE Polyadenylate-binding protein OS=Mus musculus OX=10090 GN=Pabpc4 PE=1 SV=1	Q91YZ8_MOUSE	68 kDa	0.999998	19	68%	NA	Q91YZ8	Pabpc4	Polyadenylate-binding protein	28.2223	28.3884	28.1618	28.5481	28.7868	28.4887	28.3489	28.1366	27.8331	29.6181	29.8218	29.5747	-0.631356	-1.39206	0.129351	28.7146	-1.7567	-5.11347	0.0977208	0.292492	0	0	-0.280992	-1.0417	0.479714	28.7146	-0.781841	-6.24931	0.445509	0.64161	0	0
443	sp|Q8BJS4|SUN2_MOUSE SUN domain-containing protein 2 OS=Mus musculus OX=10090 GN=Sun2 PE=1 SV=3	SUN2_MOUSE	82 kDa	0.999998	18	100%	NA	Q8BJS4	Sun2	SUN domain-containing protein 2	29.5706	29.7435	29.6338	29.435	29.5301	29.4191	29.9492	29.8427	29.9804	28.168	27.8848	27.7244	0.724372	-0.215401	1.66414	29.2169	1.63147	-5.30069	0.121944	0.334358	0	0	0.53647	-0.403303	1.47624	29.2169	1.20827	-5.83459	0.244169	0.447611	0	0
444	sp|Q99LF4|RTCB_MOUSE RNA-splicing ligase RtcB homolog OS=Mus musculus OX=10090 GN=Rtcb PE=1 SV=1	RTCB_MOUSE	55 kDa	0.999998	17	100%	NA	Q99LF4	Rtcb	RNA-splicing ligase RtcB homolog	30.1967	30.4964	30.2536	30.2643	30.5563	30.3963	30.6133	30.4599	30.1551	30.0165	30.3378	30.0579	0.0421621	-0.24469	0.329014	30.4535	0.311004	-6.53239	0.759721	0.892303	0	0	0.132265	-0.154587	0.419117	30.4535	0.975638	-6.08043	0.343435	0.551037	0	0
445	sp|Q03145|EPHA2_MOUSE Ephrin type-A receptor 2 OS=Mus musculus OX=10090 GN=Epha2 PE=1 SV=3	EPHA2_MOUSE	109 kDa	0.999998	19	100%	NA	Q03145	Epha2	Ephrin type-A receptor 2	29.7975	30.0789	29.8522	30.0858	30.2744	30.1171	29.7518	29.3029	29.8493	30.4621	30.4795	30.2001	-0.0980915	-0.53414	0.337957	29.9944	-0.476104	-6.46539	0.640308	0.821853	0	0	0.151501	-0.284547	0.58755	29.9944	0.735337	-6.28475	0.472565	0.663302	0	0
446	sp|O35887|CALU_MOUSE Calumenin OS=Mus musculus OX=10090 GN=Calu PE=1 SV=1	CALU_MOUSE	37 kDa	0.999997	17	24%	NA	O35887	Calu	Calumenin	28.6493	28.6164	28.4614	28.4182	28.0874	28.1694	29.2065	29.4901	29.051	28.2797	28.0946	28.1296	-0.132878	-0.679161	0.413405	28.4385	-0.514847	-6.4457	0.613566	0.80629	0	0	-0.483607	-1.02989	0.0626764	28.4385	-1.87377	-4.91041	0.0789907	0.230947	0	0
447.1	sp|Q8BH04|PCKGM_MOUSE Phosphoenolpyruvate carboxykinase [GTP], mitochondrial OS=Mus musculus OX=10090 GN=Pck2 PE=1 SV=1	PCKGM_MOUSE	71 kDa	0.999997	18	100%	NA	Q8BH04	Pck2	Phosphoenolpyruvate carboxykinase [GTP], mitochondrial	29.9687	29.7919	29.8273	29.7084	29.7456	29.5963	29.2684	29.1416	29.3462	30.6562	30.4263	30.6184	-0.0469006	-0.679204	0.585403	29.9087	-0.156998	-6.56976	0.877173	0.946967	0	0	-0.226078	-0.858381	0.406226	29.9087	-0.756787	-6.26865	0.459969	0.65229	0	0
447.2	tr|A0A0R4J0G0|A0A0R4J0G0_MOUSE Phosphoenolpyruvate carboxykinase (GTP) OS=Mus musculus OX=10090 GN=Pck2 PE=1 SV=1	A0A0R4J0G0_MOUSE	73 kDa	0.999997	18	100%	NA	A0A0R4J0G0	Pck2	Phosphoenolpyruvate carboxykinase (GTP)	29.9687	29.7919	29.8273	29.7084	29.7456	29.5963	29.2684	29.1416	29.3462	30.6562	30.4263	30.6184	-0.0469006	-0.679204	0.585403	29.9087	-0.156998	-6.56976	0.877173	0.946967	0	0	-0.226078	-0.858381	0.406226	29.9087	-0.756787	-6.26865	0.459969	0.65229	0	0
448.1	sp|Q8CFQ3|AQR_MOUSE RNA helicase aquarius OS=Mus musculus OX=10090 GN=Aqr PE=1 SV=2	AQR_MOUSE	170 kDa	0.999997	19	100%	NA	Q8CFQ3	Aqr	RNA helicase aquarius	27.7287	27.5937	27.6754	27.6761	27.7545	27.5905	27.7264	27.0415	27.9689	27.9888	27.9204	27.8756	-0.0876859	-0.431061	0.25569	27.6433	-0.540334	-6.43197	0.596239	0.795554	0	0	-0.0799132	-0.423289	0.263462	27.6433	-0.492438	-6.43622	0.628946	0.782788	0	0
448.2	tr|A2AQA7|A2AQA7_MOUSE RNA helicase aquarius OS=Mus musculus OX=10090 GN=Aqr PE=1 SV=1	A2AQA7_MOUSE	162 kDa	0.999997	19	100%	NA	A2AQA7	Aqr	RNA helicase aquarius	27.7287	27.5937	27.6754	27.6761	27.7545	27.5905	27.7264	27.0415	27.9689	27.9888	27.9204	27.8756	-0.0876859	-0.431061	0.25569	27.6433	-0.540334	-6.43197	0.596239	0.795554	0	0	-0.0799132	-0.423289	0.263462	27.6433	-0.492438	-6.43622	0.628946	0.782788	0	0
449	sp|Q3UDE2|TTL12_MOUSE Tubulin--tyrosine ligase-like protein 12 OS=Mus musculus OX=10090 GN=Ttll12 PE=1 SV=1	TTL12_MOUSE	74 kDa	0.999997	19	100%	NA	Q3UDE2	Ttll12	Tubulin--tyrosine ligase-like protein 12	28.773	28.5146	28.702	28.9008	28.8163	28.9242	27.551	27.2587	27.5745	28.0839	28.0233	28.3758	0.851983	0.445053	1.25891	28.7903	4.43066	0.066623	0.000399587	0.00963802	0	0	1.06923	0.662299	1.47616	28.7903	5.56043	2.33282	3.97778e-05	0.00195295	1	1
450	sp|P68040|RACK1_MOUSE Receptor of activated protein C kinase 1 OS=Mus musculus OX=10090 GN=Rack1 PE=1 SV=3	RACK1_MOUSE	35 kDa	0.999997	18	94%	NA	P68040	Rack1	Receptor of activated protein C kinase 1	32.1982	32.3318	32.0965	32.2051	32.4222	32.2661	32.0299	31.6771	31.8288	32.2919	32.6804	32.28	0.0775102	-0.31233	0.46735	32.3241	0.420753	-6.49093	0.679413	0.84581	0	0	0.166442	-0.223398	0.556283	32.3241	0.903509	-6.14722	0.379373	0.58165	0	0
451	sp|Q9WU78|PDC6I_MOUSE Programmed cell death 6-interacting protein OS=Mus musculus OX=10090 GN=Pdcd6ip PE=1 SV=3	PDC6I_MOUSE	96 kDa	0.999996	19	100%	NA	Q9WU78	Pdcd6ip	Programmed cell death 6-interacting protein	28.8182	28.5439	28.7399	28.8633	28.6986	28.9985	28.2453	28.1581	28.205	29.1249	29.0642	29.3667	0.0065859	-0.502627	0.515799	28.9998	0.0273752	-6.5822	0.978493	0.991964	0	0	0.159399	-0.349814	0.668613	28.9998	0.662565	-6.33609	0.516862	0.694192	0	0
452	sp|O55029|COPB2_MOUSE Coatomer subunit beta' OS=Mus musculus OX=10090 GN=Copb2 PE=1 SV=2	COPB2_MOUSE	102 kDa	0.999996	18	100%	NA	O55029	Copb2	Coatomer subunit beta'	28.7442	28.707	28.8871	28.9386	28.5782	29.016	28.6473	28.6837	28.5699	28.8584	29.0197	28.8599	0.00630437	-0.274401	0.28701	28.9337	0.0475218	-6.58141	0.962672	0.985227	0	0	0.0711191	-0.209586	0.351824	28.9337	0.53609	-6.41324	0.599102	0.760301	0	0
453	sp|Q6ZWX6|IF2A_MOUSE Eukaryotic translation initiation factor 2 subunit 1 OS=Mus musculus OX=10090 GN=Eif2s1 PE=1 SV=3	IF2A_MOUSE	36 kDa	0.999995	18	100%	NA	Q6ZWX6	Eif2s1	Eukaryotic translation initiation factor 2 subunit 1	30.6625	30.953	30.7102	30.7493	30.9088	30.8403	30.9862	31.1254	30.4112	30.8526	31.2901	30.7999	-0.135708	-0.456937	0.185521	30.9006	-0.893908	-6.17663	0.384319	0.63069	0	0	-0.0781393	-0.399368	0.24309	30.9006	-0.514703	-6.42473	0.613637	0.771025	0	0
454	sp|Q6ZQH8|NU188_MOUSE Nucleoporin NUP188 OS=Mus musculus OX=10090 GN=Nup188 PE=1 SV=2	NU188_MOUSE	197 kDa	0.999995	19	100%	NA	Q6ZQH8	Nup188	Nucleoporin NUP188	27.7532	27.9187	27.6363	27.7571	27.8268	27.6459	27.927	27.5794	28.1747	28.1827	28.2958	28.1603	-0.283894	-0.57397	0.00618235	27.7927	-2.07084	-4.60442	0.0545168	0.20477	0	0	-0.310033	-0.600109	-0.0199569	27.7927	-2.26151	-4.25307	0.0376617	0.141556	0	0
455	tr|A0A0B4J1E2|A0A0B4J1E2_MOUSE SNW domain-containing protein 1 OS=Mus musculus OX=10090 GN=Snw1 PE=1 SV=1	A0A0B4J1E2_MOUSE	61 kDa	0.999994	18	100%	NA	A0A0B4J1E2	Snw1	SNW domain-containing protein 1	28.7699	28.7627	28.6711	28.6229	28.6563	28.5728	29.0893	30.4293	28.8757	28.805	28.6273	28.76	-0.363188	-0.949946	0.223571	28.684	-1.31013	-5.73365	0.208303	0.451198	0	0	-0.480407	-1.06717	0.106351	28.684	-1.73297	-5.12979	0.10196	0.268832	0	0
456	tr|A0A0R4J140|A0A0R4J140_MOUSE Clustered mitochondria protein homolog OS=Mus musculus OX=10090 GN=Cluh PE=1 SV=1	A0A0R4J140_MOUSE	152 kDa	0.999994	18	100%	NA	A0A0R4J140	Cluh	Clustered mitochondria protein homolog	28.5302	28.5366	28.3944	28.7553	28.8345	28.7562	27.9609	27.8117	27.6351	28.5202	28.8223	28.6569	0.252526	-0.198187	0.703239	28.6962	1.18581	-5.88086	0.252669	0.503749	0	0	0.547487	0.0967739	0.998199	28.6962	2.57087	-3.68506	0.0202846	0.0947267	0	0
457	sp|O70475|UGDH_MOUSE UDP-glucose 6-dehydrogenase OS=Mus musculus OX=10090 GN=Ugdh PE=1 SV=1	UGDH_MOUSE	55 kDa	0.999993	18	100%	NA	O70475	Ugdh	UDP-glucose 6-dehydrogenase	29.3006	29.1205	29.4448	29.9133	30.0359	30.0235	29.1936	29.2103	29.3527	29.4057	29.198	29.653	-0.0469343	-0.292579	0.19871	29.7939	-0.404282	-6.49793	0.691236	0.854522	0	0	0.655362	0.409717	0.901007	29.7939	5.64515	2.50088	3.34559e-05	0.00176809	0	0
458.1	sp|Q8C0I1|ADAS_MOUSE Alkyldihydroxyacetonephosphate synthase, peroxisomal OS=Mus musculus OX=10090 GN=Agps PE=1 SV=1	ADAS_MOUSE	72 kDa	0.999993	19	100%	NA	Q8C0I1	Agps	Alkyldihydroxyacetonephosphate synthase, peroxisomal	29.0552	29.0164	28.9899	29.0426	29.0641	28.8874	29.2516	29.1041	29.3469	30.0458	29.9389	29.9041	-0.578037	-0.962133	-0.193942	29.0389	-3.18472	-2.49612	0.00563491	0.0510299	0	0	-0.600536	-0.984631	-0.21644	29.0389	-3.30868	-2.22787	0.0043314	0.0351347	0	0
458.2	tr|A2AL50|A2AL50_MOUSE Alkylglycerone-phosphate synthase OS=Mus musculus OX=10090 GN=Agps PE=1 SV=1	A2AL50_MOUSE	74 kDa	0.999993	19	100%	NA	A2AL50	Agps	Alkylglycerone-phosphate synthase	29.0552	29.0164	28.9899	29.0426	29.0641	28.8874	29.2516	29.1041	29.3469	30.0458	29.9389	29.9041	-0.578037	-0.962133	-0.193942	29.0389	-3.18472	-2.49612	0.00563491	0.0510299	0	0	-0.600536	-0.984631	-0.21644	29.0389	-3.30868	-2.22787	0.0043314	0.0351347	0	0
459	sp|P17742|PPIA_MOUSE Peptidyl-prolyl cis-trans isomerase A OS=Mus musculus OX=10090 GN=Ppia PE=1 SV=2	PPIA_MOUSE	18 kDa	0.99999	15	100%	NA	P17742	Ppia	Peptidyl-prolyl cis-trans isomerase A	34.2426	34.1288	34.3263	34.1857	34.1007	34.2933	33.4631	33.2298	33.293	33.4919	33.3475	33.7164	0.80893	0.576758	1.0411	34.1899	7.37231	5.60347	1.36671e-06	0.000338791	0	0	0.769615	0.537444	1.00179	34.1899	7.01401	4.99557	2.56632e-06	0.000521491	0	0
460	sp|Q6A0A9|F120A_MOUSE Constitutive coactivator of PPAR-gamma-like protein 1 OS=Mus musculus OX=10090 GN=FAM120A PE=1 SV=2	F120A_MOUSE	122 kDa	0.99999	18	100%	NA	Q6A0A9	FAM120A	Constitutive coactivator of PPAR-gamma-like protein 1	28.2462	28.0609	28.1882	28.0354	27.9158	28.0118	27.5886	27.302	27.8632	27.4979	27.417	27.5793	0.623754	0.390826	0.856682	27.9784	5.66622	2.53348	3.20981e-05	0.00203502	0	0	0.446293	0.213366	0.679221	27.9784	4.05416	-0.692386	0.000882355	0.0132804	0	0
461	sp|Q9Z0W3|NU160_MOUSE Nuclear pore complex protein Nup160 OS=Mus musculus OX=10090 GN=Nup160 PE=1 SV=2	NU160_MOUSE	158 kDa	0.999983	19	100%	NA	Q9Z0W3	Nup160	Nuclear pore complex protein Nup160	28.6302	28.3339	28.5862	28.757	28.2046	28.5864	28.4729	27.8871	28.9379	29.1439	28.9192	29.0313	-0.215294	-0.692639	0.262051	28.5143	-0.954643	-6.12108	0.353693	0.600573	0	0	-0.21608	-0.693425	0.261264	28.5143	-0.95813	-6.09701	0.351984	0.559835	0	0
462	sp|Q6P5B0|RRP12_MOUSE RRP12-like protein OS=Mus musculus OX=10090 GN=Rrp12 PE=1 SV=1	RRP12_MOUSE	143 kDa	0.99997	18	100%	NA	Q6P5B0	Rrp12	RRP12-like protein	29.0687	29.3952	29.1286	29.2703	29.4407	29.3286	29.1812	28.609	29.1714	29.4082	29.6747	29.3132	-0.0288278	-0.384289	0.326633	29.2045	-0.171612	-6.56727	0.865847	0.942564	0	0	0.120232	-0.235229	0.475693	29.2045	0.715741	-6.2991	0.484239	0.670873	0	0
463.1	sp|Q7TMY8|HUWE1_MOUSE E3 ubiquitin-protein ligase HUWE1 OS=Mus musculus OX=10090 GN=Huwe1 PE=1 SV=5	HUWE1_MOUSE	483 kDa	0.999967	19	100%	NA	Q7TMY8	Huwe1	E3 ubiquitin-protein ligase HUWE1	27.3891	27.1669	27.4707	27.3554	27.5002	27.5812	26.9447	26.8938	26.9431	27.084	26.951	27.3507	0.314379	0.0508594	0.577899	27.4549	2.52431	-3.79036	0.0222631	0.119423	0	0	0.451044	0.187525	0.714564	27.4549	3.62166	-1.58525	0.00221841	0.0237721	0	0
463.2	tr|A2AFQ0|A2AFQ0_MOUSE HECT-type E3 ubiquitin transferase OS=Mus musculus OX=10090 GN=Huwe1 PE=1 SV=1	A2AFQ0_MOUSE	483 kDa	0.999967	19	100%	NA	A2AFQ0	Huwe1	HECT-type E3 ubiquitin transferase	27.3891	27.1669	27.4707	27.3554	27.5002	27.5812	26.9447	26.8938	26.9431	27.084	26.951	27.3507	0.314379	0.0508594	0.577899	27.4549	2.52431	-3.79036	0.0222631	0.119423	0	0	0.451044	0.187525	0.714564	27.4549	3.62166	-1.58525	0.00221841	0.0237721	0	0
464	sp|Q91W50|CSDE1_MOUSE Cold shock domain-containing protein E1 OS=Mus musculus OX=10090 GN=Csde1 PE=1 SV=1	CSDE1_MOUSE	89 kDa	0.999964	18	100%	NA	Q91W50	Csde1	Cold shock domain-containing protein E1	29.3464	29.0169	29.2687	29.307	28.9732	29.3289	28.9784	29.5238	28.9326	28.9535	28.8393	28.9631	0.178877	-0.131172	0.488926	29.2611	1.22075	-5.84074	0.239466	0.486607	0	0	0.171271	-0.138779	0.48132	29.2611	1.16884	-5.87944	0.259201	0.463281	0	0
465.1	sp|Q3UMF0|COBL1_MOUSE Cordon-bleu protein-like 1 OS=Mus musculus OX=10090 GN=Cobll1 PE=1 SV=2	COBL1_MOUSE	137 kDa	0.999958	19	100%	NA	Q3UMF0	Cobll1	Cordon-bleu protein-like 1	26.3506	26.6516	26.3003	26.2123	26.2322	26.4864	26.2476	27.0278	25.8559	26.1798	26.1677	26.2691	0.142841	-0.255348	0.541029	26.2491	0.759134	-6.28783	0.458576	0.693586	0	0	0.0189418	-0.379247	0.41713	26.2491	0.100667	-6.55613	0.921038	0.961419	0	0
465.2	tr|B1AZ14|B1AZ14_MOUSE Cordon-bleu protein-like 1 OS=Mus musculus OX=10090 GN=Cobll1 PE=1 SV=1	B1AZ14_MOUSE	133 kDa	0.999958	19	100%	NA	B1AZ14	Cobll1	Cordon-bleu protein-like 1	26.3506	26.6516	26.3003	26.2123	26.2322	26.4864	26.2476	27.0278	25.8559	26.1798	26.1677	26.2691	0.142841	-0.255348	0.541029	26.2491	0.759134	-6.28783	0.458576	0.693586	0	0	0.0189418	-0.379247	0.41713	26.2491	0.100667	-6.55613	0.921038	0.961419	0	0
465.3	tr|B1AZ15|B1AZ15_MOUSE Cordon-bleu protein-like 1 OS=Mus musculus OX=10090 GN=Cobll1 PE=1 SV=1	B1AZ15_MOUSE	133 kDa	0.999958	19	100%	NA	B1AZ15	Cobll1	Cordon-bleu protein-like 1	26.3506	26.6516	26.3003	26.2123	26.2322	26.4864	26.2476	27.0278	25.8559	26.1798	26.1677	26.2691	0.142841	-0.255348	0.541029	26.2491	0.759134	-6.28783	0.458576	0.693586	0	0	0.0189418	-0.379247	0.41713	26.2491	0.100667	-6.55613	0.921038	0.961419	0	0
466	sp|Q91VD9|NDUS1_MOUSE NADH-ubiquinone oxidoreductase 75 kDa subunit, mitochondrial OS=Mus musculus OX=10090 GN=Ndufs1 PE=1 SV=2	NDUS1_MOUSE	80 kDa	0.999953	18	100%	NA	Q91VD9	Ndufs1	NADH-ubiquinone oxidoreductase 75 kDa subunit, mitochondrial	30.2965	30.3788	30.2468	30.0476	29.9967	30.04	30.637	30.769	30.7358	29.9344	29.9579	29.7441	0.0109648	-0.428911	0.45084	30.098	0.0527565	-6.58114	0.958566	0.983363	0	0	-0.268281	-0.708157	0.171594	30.098	-1.29082	-5.73684	0.214743	0.416383	0	0
467	tr|A0A0U1RPL0|A0A0U1RPL0_MOUSE Ataxin-2-like protein OS=Mus musculus OX=10090 GN=Atxn2l PE=1 SV=1	A0A0U1RPL0_MOUSE	115 kDa	0.999946	18	28%	NA	A0A0U1RPL0	Atxn2l	Ataxin-2-like protein	26.1399	26.2614	26.0593	26.0918	26.2835	26.13	26.3193	27.137	25.6462	26.2495	26.1276	26.2151	-0.128956	-0.582936	0.325024	26.2177	-0.601219	-6.39647	0.555955	0.771246	0	0	-0.11401	-0.56799	0.33997	26.2177	-0.531538	-6.4157	0.602207	0.761798	0	0
468	sp|A2A4P0|DHX8_MOUSE ATP-dependent RNA helicase DHX8 OS=Mus musculus OX=10090 GN=Dhx8 PE=2 SV=1	DHX8_MOUSE	143 kDa	0.99993	17	94%	NA	A2A4P0	Dhx8	ATP-dependent RNA helicase DHX8	27.3353	27.2732	27.2663	27.2232	27.192	27.299	27.3229	27.2237	27.2638	27.2049	27.1033	27.0809	0.0916552	-0.104785	0.288096	27.3127	0.987252	-6.09001	0.337881	0.585244	0	0	0.0381331	-0.158307	0.234574	27.3127	0.410745	-6.47411	0.686583	0.817554	0	0
469.1	sp|Q99PU8|DHX30_MOUSE ATP-dependent RNA helicase DHX30 OS=Mus musculus OX=10090 GN=Dhx30 PE=1 SV=1	DHX30_MOUSE	137 kDa	0.999922	19	100%	NA	Q99PU8	Dhx30	ATP-dependent RNA helicase DHX30	27.5717	27.8482	27.6769	27.6345	27.7976	27.8214	27.5616	27.323	27.3304	27.8247	27.8686	27.7599	0.0875651	-0.190896	0.366026	27.7681	0.665378	-6.35523	0.51507	0.741811	0	0	0.13977	-0.13869	0.418231	27.7681	1.06207	-5.9944	0.303614	0.510067	0	0
469.2	tr|A0A0G2JGL8|A0A0G2JGL8_MOUSE RNA helicase OS=Mus musculus OX=10090 GN=Dhx30 PE=1 SV=1	A0A0G2JGL8_MOUSE	133 kDa	0.999922	19	100%	NA	A0A0G2JGL8	Dhx30	RNA helicase	27.5717	27.8482	27.6769	27.6345	27.7976	27.8214	27.5616	27.323	27.3304	27.8247	27.8686	27.7599	0.0875651	-0.190896	0.366026	27.7681	0.665378	-6.35523	0.51507	0.741811	0	0	0.13977	-0.13869	0.418231	27.7681	1.06207	-5.9944	0.303614	0.510067	0	0
470.1	tr|D4AFX7|D4AFX7_MOUSE DnaJ heat shock protein family (Hsp40) member C13 OS=Mus musculus OX=10090 GN=Dnajc13 PE=1 SV=1	D4AFX7_MOUSE	255 kDa	0.999908	19	100%	NA	D4AFX7	Dnajc13	DnaJ heat shock protein family (Hsp40) member C13	27.4431	27.2998	27.1799	27.1709	27.1858	27.0619	27.2453	26.8566	27.428	27.3976	27.2031	27.3733	0.0569377	-0.19322	0.307096	27.2706	0.481601	-6.46271	0.636461	0.819701	0	0	-0.111109	-0.361266	0.139049	27.2706	-0.939799	-6.1142	0.360976	0.56805	0	0
470.2	tr|G3X922|G3X922_MOUSE DnaJ heat shock protein family (Hsp40) member C13 OS=Mus musculus OX=10090 GN=Dnajc13 PE=1 SV=1	G3X922_MOUSE	254 kDa	0.999908	19	100%	NA	G3X922	Dnajc13	DnaJ heat shock protein family (Hsp40) member C13	27.4431	27.2998	27.1799	27.1709	27.1858	27.0619	27.2453	26.8566	27.428	27.3976	27.2031	27.3733	0.0569377	-0.19322	0.307096	27.2706	0.481601	-6.46271	0.636461	0.819701	0	0	-0.111109	-0.361266	0.139049	27.2706	-0.939799	-6.1142	0.360976	0.56805	0	0
471	sp|Q8R4U7|LUZP1_MOUSE Leucine zipper protein 1 OS=Mus musculus OX=10090 GN=Luzp1 PE=1 SV=2	LUZP1_MOUSE	119 kDa	0.999508	19	100%	NA	Q8R4U7	Luzp1	Leucine zipper protein 1	27.4271	27.569	27.3701	27.5248	27.7046	27.5266	27.5509	28.1981	27.327	27.9241	27.6678	27.7562	-0.281987	-0.590864	0.0268893	27.6199	-1.93173	-4.8362	0.0708833	0.240672	0	0	-0.152039	-0.460916	0.156837	27.6199	-1.04153	-6.01542	0.312759	0.519424	0	0
472	sp|P10107|ANXA1_MOUSE Annexin A1 OS=Mus musculus OX=10090 GN=Anxa1 PE=1 SV=2	ANXA1_MOUSE	39 kDa	1	18	100%	NA	P10107	Anxa1	Annexin A1	31.2493	31.3586	31.4834	31.5515	31.7833	31.8227	30.7129	30.7211	30.6706	32.3338	32.3437	32.5897	-0.19816	-1.00865	0.612325	31.7504	-0.517503	-6.44429	0.611752	0.805311	0	0	0.157217	-0.653268	0.967703	31.7504	0.410579	-6.47416	0.686724	0.817554	0	0
473	tr|A0A0R4J034|A0A0R4J034_MOUSE Pyridoxal-dependent decarboxylase domain-containing protein 1 OS=Mus musculus OX=10090 GN=Pdxdc1 PE=1 SV=1	A0A0R4J034_MOUSE	87 kDa	1	16	6%	NA	A0A0R4J034	Pdxdc1	Pyridoxal-dependent decarboxylase domain-containing protein 1	23.0371	24.2531	23.5519	23.5315	24.0829	23.6313	25.1126	26.5358	24.1757	23.8209	24.7065	23.3235	-0.99844	-2.03304	0.0361602	23.6296	-2.04263	-4.65257	0.0575954	0.212175	0	0	-0.863909	-1.89851	0.170691	23.6296	-1.76741	-5.07718	0.0958594	0.260464	0	0
474	sp|Q99ME9|GTPB4_MOUSE GTP-binding protein 4 OS=Mus musculus OX=10090 GN=Gtpbp4 PE=1 SV=3	GTPB4_MOUSE	74 kDa	1	17	100%	NA	Q99ME9	Gtpbp4	GTP-binding protein 4	28.7079	28.6279	28.7534	28.9574	28.6554	28.9737	28.1076	27.9017	28.2958	28.7551	28.8564	28.8277	0.239024	-0.165129	0.643177	28.6094	1.25157	-5.80451	0.228337	0.473526	0	0	0.404796	0.000642805	0.808949	28.6094	2.11957	-4.50194	0.0496771	0.16839	0	0
475	sp|P52293|IMA1_MOUSE Importin subunit alpha-1 OS=Mus musculus OX=10090 GN=Kpna2 PE=1 SV=2	IMA1_MOUSE	58 kDa	1	17	100%	NA	P52293	Kpna2	Importin subunit alpha-1	31.2785	31.2562	31.1814	31.2671	31.3712	31.1525	30.82	31.3166	30.5017	31.0575	31.1956	31.009	0.255313	-0.0427983	0.553423	31.2791	1.81216	-5.02737	0.0883353	0.2749	0	0	0.280208	-0.0179031	0.578319	31.2791	1.98886	-4.7227	0.0636896	0.199945	0	0
476	sp|O35134|RPA1_MOUSE DNA-directed RNA polymerase I subunit RPA1 OS=Mus musculus OX=10090 GN=Polr1a PE=1 SV=2	RPA1_MOUSE	194 kDa	1	18	100%	NA	O35134	Polr1a	DNA-directed RNA polymerase I subunit RPA1	27.1345	26.9879	27.237	27.3081	26.9339	27.1687	26.8702	26.7219	27.142	27.6959	27.604	27.6156	-0.155126	-0.5655	0.255248	27.1133	-0.799951	-6.25591	0.435207	0.67482	0	0	-0.138068	-0.548442	0.272305	27.1133	-0.711988	-6.30179	0.486508	0.671922	0	0
477	sp|Q8K0D5|EFGM_MOUSE Elongation factor G, mitochondrial OS=Mus musculus OX=10090 GN=Gfm1 PE=1 SV=1	EFGM_MOUSE	84 kDa	1	18	100%	NA	Q8K0D5	Gfm1	Elongation factor G, mitochondrial	30.7862	30.8858	30.7255	30.7513	30.7687	30.7039	30.9568	30.8263	31.0205	30.5666	30.5631	30.4062	0.0759368	-0.208763	0.360636	30.6551	0.564374	-6.4184	0.580147	0.786704	0	0	0.0180664	-0.266633	0.302766	30.6551	0.134272	-6.55203	0.894823	0.947524	0	0
478	sp|P62702|RS4X_MOUSE 40S ribosomal protein S4, X isoform OS=Mus musculus OX=10090 GN=Rps4x PE=1 SV=2	RS4X_MOUSE	30 kDa	1	16	100%	NA	P62702	Rps4x	40S ribosomal protein S4, X isoform	31.4138	31.134	31.3241	31.3712	31.2942	31.309	30.6806	30.5342	30.9088	31.4463	31.3846	31.4635	0.220981	-0.173285	0.615247	31.3161	1.1861	-5.88054	0.252531	0.503618	0	0	0.255131	-0.139135	0.649397	31.3161	1.3694	-5.63894	0.189389	0.385858	0	0
479.1	sp|P51174|ACADL_MOUSE Long-chain specific acyl-CoA dehydrogenase, mitochondrial OS=Mus musculus OX=10090 GN=Acadl PE=1 SV=2	ACADL_MOUSE	48 kDa	1	16	100%	NA	P51174	Acadl	Long-chain specific acyl-CoA dehydrogenase, mitochondrial	31.7101	31.8632	31.6142	31.5208	31.5885	31.4285	32.2516	31.9872	32.2964	32.0632	32.1042	31.9603	-0.381317	-0.641187	-0.121446	31.5619	-3.10478	-2.6565	0.00666362	0.0568969	0	0	-0.597857	-0.857727	-0.337986	31.5619	-4.86791	0.970675	0.000160251	0.00431626	0	0
479.2	tr|A0A0R4J083|A0A0R4J083_MOUSE Long-chain specific acyl-CoA dehydrogenase, mitochondrial OS=Mus musculus OX=10090 GN=Acadl PE=1 SV=1	A0A0R4J083_MOUSE	48 kDa	1	16	100%	NA	A0A0R4J083	Acadl	Long-chain specific acyl-CoA dehydrogenase, mitochondrial	31.7101	31.8632	31.6142	31.5208	31.5885	31.4285	32.2516	31.9872	32.2964	32.0632	32.1042	31.9603	-0.381317	-0.641187	-0.121446	31.5619	-3.10478	-2.6565	0.00666362	0.0568969	0	0	-0.597857	-0.857727	-0.337986	31.5619	-4.86791	0.970675	0.000160251	0.00431626	0	0
480.1	sp|P26638|SYSC_MOUSE Serine--tRNA ligase, cytoplasmic OS=Mus musculus OX=10090 GN=Sars1 PE=1 SV=3	SYSC_MOUSE	58 kDa	1	18	100%	NA	P26638	Sars1	Serine--tRNA ligase, cytoplasmic	30.2977	30.0406	30.2295	30.2538	30.1105	30.2598	29.5548	29.2825	29.5511	28.7938	28.6646	28.9564	1.05542	0.680236	1.43061	30.1747	5.95299	3.07362	1.84886e-05	0.00146522	1	1	1.07422	0.69903	1.4494	30.1747	6.059	3.27819	1.5087e-05	0.00115656	1	1
480.2	tr|Q8C483|Q8C483_MOUSE Serine--tRNA ligase OS=Mus musculus OX=10090 GN=Sars PE=1 SV=1	Q8C483_MOUSE	61 kDa	1	18	100%	NA	Q8C483	Sars	Serine--tRNA ligase	30.2977	30.0406	30.2295	30.2538	30.1105	30.2598	29.5548	29.2825	29.5511	28.7938	28.6646	28.9564	1.05542	0.680236	1.43061	30.1747	5.95299	3.07362	1.84886e-05	0.00146522	1	1	1.07422	0.69903	1.4494	30.1747	6.059	3.27819	1.5087e-05	0.00115656	1	1
481	sp|Q9DC61|MPPA_MOUSE Mitochondrial-processing peptidase subunit alpha OS=Mus musculus OX=10090 GN=Pmpca PE=1 SV=1	MPPA_MOUSE	58 kDa	1	17	100%	NA	Q9DC61	Pmpca	Mitochondrial-processing peptidase subunit alpha	29.8544	30.0116	29.926	29.896	29.9062	29.8449	30.2236	30.1633	30.0149	30.4713	30.4156	30.1628	-0.311268	-0.531804	-0.0907325	29.7917	-2.98647	-2.89348	0.0085515	0.0672358	0	0	-0.359553	-0.580088	-0.139017	29.7917	-3.44973	-1.93857	0.00320183	0.0290833	0	0
482	sp|O35129|PHB2_MOUSE Prohibitin-2 OS=Mus musculus OX=10090 GN=Phb2 PE=1 SV=1	PHB2_MOUSE	33 kDa	1	17	100%	NA	O35129	Phb2	Prohibitin-2	32.3857	32.2317	32.3703	32.3755	32.3293	32.3012	32.282	31.6221	32.6179	32.754	32.6766	32.5062	-0.0806084	-0.469092	0.307875	32.2716	-0.439099	-6.48281	0.666337	0.837907	0	0	-0.0744978	-0.462982	0.313986	32.2716	-0.405813	-6.47617	0.690141	0.819152	0	0
483	sp|O88342|WDR1_MOUSE WD repeat-containing protein 1 OS=Mus musculus OX=10090 GN=Wdr1 PE=1 SV=3	WDR1_MOUSE	66 kDa	1	18	100%	NA	O88342	Wdr1	WD repeat-containing protein 1	29.8172	30.1096	29.815	29.9377	30.2378	29.9978	30.6326	30.7478	30.1789	30.3235	30.4035	30.2956	-0.516393	-0.805773	-0.227013	30.2327	-3.77585	-1.28238	0.00159625	0.0234322	0	0	-0.372585	-0.661964	-0.0832051	30.2327	-2.72432	-3.39074	0.0147753	0.0769197	0	0
484	sp|Q8C7X2|EMC1_MOUSE ER membrane protein complex subunit 1 OS=Mus musculus OX=10090 GN=Emc1 PE=1 SV=1	EMC1_MOUSE	112 kDa	0.999999	18	100%	NA	Q8C7X2	Emc1	ER membrane protein complex subunit 1	29.6637	29.564	29.6372	29.5559	29.3227	29.4623	29.6807	29.1609	29.9813	29.3389	29.3417	29.1554	0.178509	-0.154868	0.511886	29.3297	1.13299	-5.93972	0.273532	0.521206	0	0	0.00382802	-0.329549	0.337205	29.3297	0.0242963	-6.5611	0.98091	0.990237	0	0
485	sp|Q9Z2X1|HNRPF_MOUSE Heterogeneous nuclear ribonucleoprotein F OS=Mus musculus OX=10090 GN=Hnrnpf PE=1 SV=3	HNRPF_MOUSE	46 kDa	0.999999	15	87%	NA	Q9Z2X1	Hnrnpf	Heterogeneous nuclear ribonucleoprotein F	30.7676	30.7545	30.7846	30.7511	30.8562	30.6022	31.2425	31.5627	31.1989	31.0738	31.0614	31.4105	-0.489423	-0.736167	-0.242679	30.6941	-4.19701	-0.411509	0.000651718	0.0133922	0	0	-0.521837	-0.768581	-0.275093	30.6941	-4.47497	0.17303	0.000362772	0.00733536	0	0
486	sp|Q8C4J7|TBL3_MOUSE Transducin beta-like protein 3 OS=Mus musculus OX=10090 GN=Tbl3 PE=2 SV=1	TBL3_MOUSE	88 kDa	0.999999	18	100%	NA	Q8C4J7	Tbl3	Transducin beta-like protein 3	28.9306	29.0976	28.8888	29.0248	29.158	29.0374	29.131	28.6141	29.316	29.0541	29.2078	29.0161	-0.0841865	-0.353437	0.185064	29.0708	-0.661589	-6.35778	0.517435	0.743579	0	0	0.0168828	-0.252367	0.286133	29.0708	0.132675	-6.55225	0.896067	0.948409	0	0
487	sp|Q61937|NPM_MOUSE Nucleophosmin OS=Mus musculus OX=10090 GN=Npm1 PE=1 SV=1	NPM_MOUSE	33 kDa	0.999999	13	100%	NA	Q61937	Npm1	Nucleophosmin	32.074	32.2268	32.2175	32.2629	32.0961	32.3554	32.1104	33.0691	32.0629	32.4123	32.0432	32.197	-0.143034	-0.519013	0.232946	32.1643	-0.805063	-6.2518	0.432334	0.671962	0	0	-0.077657	-0.453636	0.298322	32.1643	-0.437091	-6.46261	0.667763	0.804822	0	0
488	sp|O08795|GLU2B_MOUSE Glucosidase 2 subunit beta OS=Mus musculus OX=10090 GN=Prkcsh PE=1 SV=1	GLU2B_MOUSE	59 kDa	0.999999	18	100%	NA	O08795	Prkcsh	Glucosidase 2 subunit beta	31.3693	31.4658	31.1526	31.158	31.0644	30.9892	31.9099	32.5964	31.5402	31.141	31.1019	31.0632	-0.22952	-0.771952	0.312912	31.1826	-0.895603	-6.17507	0.383491	0.629878	0	0	-0.488204	-1.03064	0.0542279	31.1826	-1.90501	-4.86023	0.0745637	0.222365	0	0
489.1	tr|F7DBQ0|F7DBQ0_MOUSE Protein disulfide-isomerase A6 OS=Mus musculus OX=10090 GN=Pdia6 PE=1 SV=1	F7DBQ0_MOUSE	48 kDa	0.999999	17	100%	NA	F7DBQ0	Pdia6	Protein disulfide-isomerase A6	33.1238	33.3171	33.2004	33.1177	33.0287	33.0151	33.9959	34.0594	33.9163	32.8967	32.6935	32.7398	-0.169858	-0.775396	0.43568	32.9271	-0.593725	-6.40103	0.56084	0.774361	0	0	-0.32976	-0.935298	0.275778	32.9271	-1.15265	-5.89742	0.265666	0.469512	0	0
489.2	tr|Q3TML0|Q3TML0_MOUSE Protein disulfide-isomerase A6 OS=Mus musculus OX=10090 GN=Pdia6 PE=1 SV=1	Q3TML0_MOUSE	49 kDa	0.999999	17	100%	NA	Q3TML0	Pdia6	Protein disulfide-isomerase A6	33.1238	33.3171	33.2004	33.1177	33.0287	33.0151	33.9959	34.0594	33.9163	32.8967	32.6935	32.7398	-0.169858	-0.775396	0.43568	32.9271	-0.593725	-6.40103	0.56084	0.774361	0	0	-0.32976	-0.935298	0.275778	32.9271	-1.15265	-5.89742	0.265666	0.469512	0	0
490	sp|P48962|ADT1_MOUSE ADP/ATP translocase 1 OS=Mus musculus OX=10090 GN=Slc25a4 PE=1 SV=4	ADT1_MOUSE	33 kDa	0.999999	17	53%	NA	P48962	Slc25a4	ADP/ATP translocase 1	31.7297	31.4822	31.6442	31.5696	30.9928	31.4813	31.5603	31.2277	31.8891	31.7598	31.9426	31.7577	-0.0708165	-0.396007	0.254374	31.5017	-0.460784	-6.47278	0.651013	0.827474	0	0	-0.341599	-0.66679	-0.0164077	31.5017	-2.22269	-4.32192	0.0406419	0.14875	0	0
491	sp|Q99JX7|NXF1_MOUSE Nuclear RNA export factor 1 OS=Mus musculus OX=10090 GN=Nxf1 PE=1 SV=3	NXF1_MOUSE	70 kDa	0.999998	16	100%	NA	Q99JX7	Nxf1	Nuclear RNA export factor 1	29.8741	29.6148	29.8523	29.7464	29.5159	29.6667	29.6837	29.4005	30.0824	29.7416	29.6022	29.7078	0.0773551	-0.200487	0.355197	29.5585	0.589105	-6.40385	0.563829	0.776336	0	0	-0.0600796	-0.337922	0.217762	29.5585	-0.457542	-6.45322	0.653293	0.796316	0	0
492	sp|P14148|RL7_MOUSE 60S ribosomal protein L7 OS=Mus musculus OX=10090 GN=Rpl7 PE=1 SV=2	RL7_MOUSE	31 kDa	0.999998	17	100%	NA	P14148	Rpl7	60S ribosomal protein L7	31.8056	31.718	31.7782	31.7669	32.0721	31.8306	31.4833	31.529	31.5973	31.6205	31.6123	31.4964	0.210808	0.0144795	0.407137	31.8538	2.27199	-4.25335	0.0368926	0.160305	0	0	0.333409	0.13708	0.529737	31.8538	3.59331	-1.64363	0.00235685	0.0245028	0	0
493	sp|Q9CZ13|QCR1_MOUSE Cytochrome b-c1 complex subunit 1, mitochondrial OS=Mus musculus OX=10090 GN=Uqcrc1 PE=1 SV=2	QCR1_MOUSE	53 kDa	0.999996	16	94%	NA	Q9CZ13	Uqcrc1	Cytochrome b-c1 complex subunit 1, mitochondrial	30.941	31.3049	30.8823	30.6407	31.1146	30.7042	31.1397	31.0369	30.9878	31.1558	31.2748	30.9784	-0.0528241	-0.348135	0.242487	30.9195	-0.37849	-6.50834	0.709928	0.866513	0	0	-0.275724	-0.571035	0.0195874	30.9195	-1.97559	-4.74467	0.0652995	0.203541	0	0
494	tr|A0A286YDA2|A0A286YDA2_MOUSE Nucleolar and coiled-body phosphoprotein 1 OS=Mus musculus OX=10090 GN=Nolc1 PE=1 SV=1	A0A286YDA2_MOUSE	73 kDa	0.999996	18	100%	NA	A0A286YDA2	Nolc1	Nucleolar and coiled-body phosphoprotein 1	30.8937	30.9645	30.9011	30.8636	30.7979	30.9206	31.1102	31.3288	31.1448	31.3363	31.18	31.2736	-0.309197	-0.511956	-0.106437	30.7393	-3.22667	-2.41012	0.00514718	0.0485087	0	0	-0.36829	-0.571049	-0.16553	30.7393	-3.84335	-1.12783	0.00138218	0.017436	0	0
495	sp|O08553|DPYL2_MOUSE Dihydropyrimidinase-related protein 2 OS=Mus musculus OX=10090 GN=Dpysl2 PE=1 SV=2	DPYL2_MOUSE	62 kDa	0.999995	17	88%	NA	O08553	Dpysl2	Dihydropyrimidinase-related protein 2	28.7392	28.6698	28.687	28.7515	28.7026	28.7402	28.7932	29.0672	28.5167	28.8724	28.7029	29.106	-0.144426	-0.394445	0.105593	28.9069	-1.22229	-5.83895	0.238898	0.485899	0	0	-0.111645	-0.361665	0.138374	28.9069	-0.944864	-6.1095	0.35846	0.565037	0	0
496	sp|D3Z7P3|GLSK_MOUSE Glutaminase kidney isoform, mitochondrial OS=Mus musculus OX=10090 GN=Gls PE=1 SV=1	GLSK_MOUSE	74 kDa	0.999993	18	78%	NA	D3Z7P3	Gls	Glutaminase kidney isoform, mitochondrial	28.9299	29.7146	28.9967	28.9816	29.4784	28.9587	29.7487	29.7419	28.8923	30.0125	30.7572	29.7051	-0.595866	-1.19388	0.00214292	29.2665	-2.10903	-4.53961	0.0507343	0.195039	0	0	-0.670033	-1.26804	-0.0720234	29.2665	-2.37153	-4.05546	0.0303373	0.122019	0	0
497.1	sp|Q80SU7|GVIN1_MOUSE Interferon-induced very large GTPase 1 OS=Mus musculus OX=10090 GN=Gvin1 PE=1 SV=1	GVIN1_MOUSE	281 kDa	0.999993	18	100%	NA	Q80SU7	Gvin1	Interferon-induced very large GTPase 1	26.8503	26.6635	26.626	26.418	26.2811	26.6937	27.3535	28.0504	27.4589	26.8285	26.9433	27.2528	-0.601269	-1.07673	-0.125808	26.7565	-2.67667	-3.50203	0.0163432	0.0993414	0	0	-0.850295	-1.32576	-0.374834	26.7565	-3.78526	-1.25225	0.00157433	0.0190607	0	0
497.2	tr|L7N451|L7N451_MOUSE Interferon-induced very large GTPase 1 OS=Mus musculus OX=10090 GN=Gvin1 PE=1 SV=1	L7N451_MOUSE	281 kDa	0.999993	18	100%	NA	L7N451	Gvin1	Interferon-induced very large GTPase 1	26.8503	26.6635	26.626	26.418	26.2811	26.6937	27.3535	28.0504	27.4589	26.8285	26.9433	27.2528	-0.601269	-1.07673	-0.125808	26.7565	-2.67667	-3.50203	0.0163432	0.0993414	0	0	-0.850295	-1.32576	-0.374834	26.7565	-3.78526	-1.25225	0.00157433	0.0190607	0	0
498	sp|P57016|LAD1_MOUSE Ladinin-1 OS=Mus musculus OX=10090 GN=Lad1 PE=1 SV=1	LAD1_MOUSE	59 kDa	0.999992	18	100%	NA	P57016	Lad1	Ladinin-1	29.3545	29.9381	29.5175	29.5452	29.74	29.6082	30.205	30.9752	29.7152	30.4661	30.5501	30.2727	-0.760724	-1.17803	-0.343418	29.6655	-3.85772	-1.11491	0.001344	0.0213996	0	0	-0.732961	-1.15027	-0.315655	29.6655	-3.71693	-1.39054	0.00181449	0.0206414	0	0
499	tr|E9QM38|E9QM38_MOUSE Solute carrier family 12 member 2 OS=Mus musculus OX=10090 GN=Slc12a2 PE=1 SV=1	E9QM38_MOUSE	131 kDa	0.99999	18	100%	NA	E9QM38	Slc12a2	Solute carrier family 12 member 2	28.2767	28.7558	28.2685	28.3285	28.5476	28.2999	28.7372	28.9839	28.4713	28.5984	28.8701	28.3871	-0.241021	-0.546085	0.0640436	28.3746	-1.67172	-5.24146	0.113572	0.320021	0	0	-0.282651	-0.587716	0.0224129	28.3746	-1.96048	-4.76957	0.0671771	0.207174	0	0
500	sp|P68254|1433T_MOUSE 14-3-3 protein theta OS=Mus musculus OX=10090 GN=Ywhaq PE=1 SV=1	1433T_MOUSE	28 kDa	0.999986	16	75%	NA	P68254	Ywhaq	14-3-3 protein theta	29.4083	29.487	29.6143	29.5384	29.4996	29.7132	29.7668	31.1229	29.3694	29.477	29.7241	29.3438	-0.297448	-0.910803	0.315907	29.7288	-1.02646	-6.05129	0.319658	0.571649	0	0	-0.216927	-0.830282	0.396428	29.7288	-0.748589	-6.27485	0.464763	0.656319	0	0
501	tr|F6TFN2|F6TFN2_MOUSE LIM domain only 7 (Fragment) OS=Mus musculus OX=10090 GN=Lmo7 PE=1 SV=1	F6TFN2_MOUSE	134 kDa	0.999986	18	100%	NA	F6TFN2	Lmo7	LIM domain only 7 (Fragment)	26.3779	26.4379	26.3805	26.5093	26.4761	26.3428	25.6582	26.4885	25.7334	28.6095	28.658	28.4439	-0.866436	-2.09229	0.359421	26.9595	-1.49602	-5.49193	0.153744	0.378136	0	0	-0.822515	-2.04837	0.403342	26.9595	-1.42019	-5.57323	0.174384	0.366417	0	0
502	sp|Q8CHG3|GCC2_MOUSE GRIP and coiled-coil domain-containing protein 2 OS=Mus musculus OX=10090 GN=Gcc2 PE=1 SV=3	GCC2_MOUSE	195 kDa	0.999983	18	100%	NA	Q8CHG3	Gcc2	GRIP and coiled-coil domain-containing protein 2	26.1345	26.0837	26.0075	26.0109	25.943	25.7488	26.3393	26.5701	26.3208	26.0493	25.7674	26.0038	-0.0999058	-0.419739	0.219928	26.0767	-0.66095	-6.35821	0.517834	0.743847	0	0	-0.27425	-0.594084	0.0455831	26.0767	-1.81437	-5.00415	0.0879814	0.247184	0	0
503	sp|P43247|MSH2_MOUSE DNA mismatch repair protein Msh2 OS=Mus musculus OX=10090 GN=Msh2 PE=1 SV=1	MSH2_MOUSE	104 kDa	0.99997	18	100%	NA	P43247	Msh2	DNA mismatch repair protein Msh2	28.1351	27.9502	28.3172	28.1787	28.3236	28.4254	28.3468	27.7544	28.3857	28.1095	28.1241	28.4425	-0.0596566	-0.356299	0.236986	28.3863	-0.425527	-6.48885	0.675991	0.844868	0	0	0.11542	-0.181222	0.412062	28.3863	0.823286	-6.21609	0.422172	0.62094	0	0
504.1	sp|Q70FJ1|AKAP9_MOUSE A-kinase anchor protein 9 OS=Mus musculus OX=10090 GN=Akap9 PE=1 SV=2	AKAP9_MOUSE	436 kDa	0.999962	18	100%	NA	Q70FJ1	Akap9	A-kinase anchor protein 9	24.184	24.6543	23.8324	24.2659	24.838	24.4092	25.4195	25.4898	24.0757	24.7944	25.1634	24.7238	-0.720858	-1.29552	-0.146192	24.4781	-2.65507	-3.54346	0.0170851	0.102188	0	0	-0.440046	-1.01471	0.13462	24.4781	-1.62078	-5.29617	0.124233	0.301224	0	0
504.2	tr|E9QQ10|E9QQ10_MOUSE A-kinase anchor protein 9 OS=Mus musculus OX=10090 GN=Akap9 PE=1 SV=1	E9QQ10_MOUSE	434 kDa	0.999962	18	100%	NA	E9QQ10	Akap9	A-kinase anchor protein 9	24.184	24.6543	23.8324	24.2659	24.838	24.4092	25.4195	25.4898	24.0757	24.7944	25.1634	24.7238	-0.720858	-1.29552	-0.146192	24.4781	-2.65507	-3.54346	0.0170851	0.102188	0	0	-0.440046	-1.01471	0.13462	24.4781	-1.62078	-5.29617	0.124233	0.301224	0	0
505	sp|Q8BFZ9|ERLN2_MOUSE Erlin-2 OS=Mus musculus OX=10090 GN=Erlin2 PE=1 SV=1	ERLN2_MOUSE	38 kDa	0.99995	16	88%	NA	Q8BFZ9	Erlin2	Erlin-2	29.4275	29.4047	29.415	29.26	28.966	29.0398	30.2008	30.4095	30.1502	29.5652	29.2555	29.3933	-0.413376	-0.864888	0.0381361	29.3171	-1.93768	-4.8267	0.0701548	0.239298	0	0	-0.740482	-1.19199	-0.28897	29.3171	-3.47098	-1.89756	0.00307159	0.0285318	0	0
506	sp|Q99JY0|ECHB_MOUSE Trifunctional enzyme subunit beta, mitochondrial OS=Mus musculus OX=10090 GN=Hadhb PE=1 SV=1	ECHB_MOUSE	51 kDa	0.999942	15	100%	NA	Q99JY0	Hadhb	Trifunctional enzyme subunit beta, mitochondrial	30.8324	30.7782	30.8335	30.8628	30.8675	30.7746	31.624	31.5255	31.9729	31.1328	30.9946	31.0046	-0.561041	-0.967131	-0.154952	30.6849	-2.92369	-3.01896	0.00976843	0.0729623	0	0	-0.540783	-0.946872	-0.134694	30.6849	-2.81812	-3.20901	0.0121768	0.0683391	0	0
507	sp|Q9CZU6|CISY_MOUSE Citrate synthase, mitochondrial OS=Mus musculus OX=10090 GN=Cs PE=1 SV=1	CISY_MOUSE	52 kDa	0.999934	16	56%	NA	Q9CZU6	Cs	Citrate synthase, mitochondrial	32.0898	31.9857	32.0601	31.9091	31.9526	31.7757	32.2973	31.8682	32.554	32.1343	31.8623	32.0146	-0.0765664	-0.366474	0.213341	31.9235	-0.558831	-6.42158	0.583838	0.787761	0	0	-0.242648	-0.532556	0.0472592	31.9235	-1.771	-5.07149	0.0951657	0.259428	0	0
508	sp|Q9JJ28|FLII_MOUSE Protein flightless-1 homolog OS=Mus musculus OX=10090 GN=Flii PE=1 SV=1	FLII_MOUSE	145 kDa	0.999934	18	100%	NA	Q9JJ28	Flii	Protein flightless-1 homolog	28.0949	27.8246	28.1621	28.2605	28.1016	28.3604	27.7528	27.8834	27.6258	28.383	28.5875	28.5924	-0.110244	-0.530304	0.309817	28.2694	-0.555392	-6.42352	0.586146	0.788762	0	0	0.103362	-0.316698	0.523422	28.2694	0.520724	-6.42153	0.609539	0.767666	0	0
509	sp|Q8C2Q3|RBM14_MOUSE RNA-binding protein 14 OS=Mus musculus OX=10090 GN=Rbm14 PE=1 SV=1	RBM14_MOUSE	69 kDa	0.999924	17	82%	NA	Q8C2Q3	Rbm14	RNA-binding protein 14	30.8242	31.3925	30.9405	30.7663	31.0178	30.7371	32.0151	32.7378	31.4764	31.0551	31.169	30.8358	-0.49578	-1.13995	0.148387	30.979	-1.62904	-5.30423	0.122461	0.334967	0	0	-0.707779	-1.35195	-0.0636121	30.979	-2.32563	-4.13874	0.0332363	0.129892	0	0
510.1	sp|Q80TV8|CLAP1_MOUSE CLIP-associating protein 1 OS=Mus musculus OX=10090 GN=Clasp1 PE=1 SV=2	CLAP1_MOUSE	169 kDa	0.999639	18	89%	NA	Q80TV8	Clasp1	CLIP-associating protein 1	27.4163	27.121	27.3371	27.4691	27.2118	27.2721	26.9516	27.4573	27.1336	27.2177	27.0735	27.3314	0.097313	-0.166371	0.360997	27.3448	0.780887	-6.27103	0.44601	0.682922	0	0	0.12348	-0.140204	0.387165	27.3448	0.990866	-6.06574	0.336165	0.544356	0	0
510.2	tr|A0A087WQF1|A0A087WQF1_MOUSE CLIP-associating protein 1 OS=Mus musculus OX=10090 GN=Clasp1 PE=1 SV=2	A0A087WQF1_MOUSE	162 kDa	0.999639	18	89%	NA	A0A087WQF1	Clasp1	CLIP-associating protein 1	27.4163	27.121	27.3371	27.4691	27.2118	27.2721	26.9516	27.4573	27.1336	27.2177	27.0735	27.3314	0.097313	-0.166371	0.360997	27.3448	0.780887	-6.27103	0.44601	0.682922	0	0	0.12348	-0.140204	0.387165	27.3448	0.990866	-6.06574	0.336165	0.544356	0	0
510.3	tr|E9Q6L0|E9Q6L0_MOUSE CLIP-associating protein 1 OS=Mus musculus OX=10090 GN=Clasp1 PE=1 SV=2	E9Q6L0_MOUSE	160 kDa	0.999639	18	89%	NA	E9Q6L0	Clasp1	CLIP-associating protein 1	27.4163	27.121	27.3371	27.4691	27.2118	27.2721	26.9516	27.4573	27.1336	27.2177	27.0735	27.3314	0.097313	-0.166371	0.360997	27.3448	0.780887	-6.27103	0.44601	0.682922	0	0	0.12348	-0.140204	0.387165	27.3448	0.990866	-6.06574	0.336165	0.544356	0	0
510.4	tr|E9QKH0|E9QKH0_MOUSE CLIP-associating protein 1 OS=Mus musculus OX=10090 GN=Clasp1 PE=1 SV=1	E9QKH0_MOUSE	169 kDa	0.999639	18	89%	NA	E9QKH0	Clasp1	CLIP-associating protein 1	27.4163	27.121	27.3371	27.4691	27.2118	27.2721	26.9516	27.4573	27.1336	27.2177	27.0735	27.3314	0.097313	-0.166371	0.360997	27.3448	0.780887	-6.27103	0.44601	0.682922	0	0	0.12348	-0.140204	0.387165	27.3448	0.990866	-6.06574	0.336165	0.544356	0	0
511	sp|Q8R361|RFIP5_MOUSE Rab11 family-interacting protein 5 OS=Mus musculus OX=10090 GN=Rab11fip5 PE=1 SV=2	RFIP5_MOUSE	70 kDa	0.999148	17	6%	NA	Q8R361	Rab11fip5	Rab11 family-interacting protein 5	22.66	23.0874	22.9949	23.0666	22.861	22.7219	23.1911	23.5293	22.8934	23.7322	24.2626	23.4756	-0.599889	-1.06993	-0.129853	23.0064	-2.70135	-3.45454	0.0155335	0.0962384	0	0	-0.630855	-1.10089	-0.160819	23.0064	-2.84079	-3.16563	0.011636	0.066372	0	0
512	sp|E9Q557|DESP_MOUSE Desmoplakin OS=Mus musculus OX=10090 GN=Dsp PE=1 SV=1	DESP_MOUSE	333 kDa	0.998471	18	94%	NA	E9Q557	Dsp	Desmoplakin	26.5189	26.8019	26.8176	27.2732	26.8683	26.9529	26.5464	26.181	25.8156	26.0388	26.4299	26.0967	0.528069	0.214933	0.841206	26.8289	3.56828	-1.71092	0.00248622	0.0306571	0	0	0.846731	0.533594	1.15987	26.8289	5.72154	2.64718	2.8798e-05	0.0016003	0	0
515	sp|P43274|H14_MOUSE Histone H1.4 OS=Mus musculus OX=10090 GN=H1-4 PE=1 SV=2	H14_MOUSE	22 kDa	1	16	44%	NA	P43274	H1-4	Histone H1.4	31.4851	33.5509	31.8199	31.76	32.9319	31.8855	34.442	35.2567	32.5808	32.1902	33.6339	31.7278	-1.01995	-2.40674	0.366845	32.4498	-1.55671	-5.40775	0.138727	0.359206	0	0	-1.11278	-2.49957	0.274012	32.4498	-1.6984	-5.18189	0.108423	0.27665	0	0
516	sp|Q6NV83|SR140_MOUSE U2 snRNP-associated SURP motif-containing protein OS=Mus musculus OX=10090 GN=U2surp PE=1 SV=3	SR140_MOUSE	118 kDa	1	16	100%	NA	Q6NV83	U2surp	U2 snRNP-associated SURP motif-containing protein	29.0289	29.1394	29.0283	29.1024	29.062	29.0371	29.1741	29.0868	29.3833	29.3994	29.3624	29.219	-0.20531	-0.405709	-0.00490983	29.0643	-2.16777	-4.43744	0.0452328	0.18351	0	0	-0.203674	-0.404074	-0.00327469	29.0643	-2.15051	-4.44829	0.0467719	0.162006	0	0
517	sp|P43277|H13_MOUSE Histone H1.3 OS=Mus musculus OX=10090 GN=H1-3 PE=1 SV=2	H13_MOUSE	22 kDa	1	16	19%	NA	P43277	H1-3	Histone H1.3	31.3256	32.2685	31.2739	31.3891	32.0108	31.4913	32.6341	33.7362	31.7982	31.4083	32.2162	31.5205	-0.59624	-1.46182	0.269341	31.7859	-1.45799	-5.5434	0.163827	0.393372	0	0	-0.588524	-1.4541	0.277057	31.7859	-1.43912	-5.54826	0.169029	0.360044	0	0
518	sp|Q9DB77|QCR2_MOUSE Cytochrome b-c1 complex subunit 2, mitochondrial OS=Mus musculus OX=10090 GN=Uqcrc2 PE=1 SV=1	QCR2_MOUSE	48 kDa	1	14	100%	NA	Q9DB77	Uqcrc2	Cytochrome b-c1 complex subunit 2, mitochondrial	30.7863	30.8923	30.9334	30.8127	30.7634	30.7864	30.975	31.0565	31.0909	31.2746	31.3396	31.0135	-0.25431	-0.459818	-0.048803	30.8655	-2.61841	-3.61224	0.0183745	0.105729	0	0	-0.33753	-0.543037	-0.132022	30.8655	-3.47525	-1.88624	0.00303219	0.0282034	0	0
519	sp|Q8R3C6|RBM19_MOUSE Probable RNA-binding protein 19 OS=Mus musculus OX=10090 GN=Rbm19 PE=1 SV=1	RBM19_MOUSE	106 kDa	1	17	100%	NA	Q8R3C6	Rbm19	Probable RNA-binding protein 19	28.7139	28.5707	28.6693	28.8382	28.6859	28.746	28.8927	29.0837	29.0258	29.0543	28.9748	29.1261	-0.374948	-0.572029	-0.177866	28.6678	-4.02556	-0.765751	0.000937646	0.0172993	0	0	-0.269504	-0.466585	-0.0724223	28.6678	-2.89348	-3.06033	0.0103927	0.0616325	0	0
520	sp|Q99JI4|PSMD6_MOUSE 26S proteasome non-ATPase regulatory subunit 6 OS=Mus musculus OX=10090 GN=Psmd6 PE=1 SV=1	PSMD6_MOUSE	46 kDa	1	17	100%	NA	Q99JI4	Psmd6	26S proteasome non-ATPase regulatory subunit 6	30.3812	30.2942	30.4538	30.5153	30.3303	30.5719	29.9213	29.5163	29.9525	29.8172	29.8123	29.9058	0.555482	0.316241	0.794724	30.3406	4.91287	1.05001	0.000146088	0.00530635	0	0	0.651565	0.412324	0.890807	30.3406	5.76266	2.7256	2.65734e-05	0.00149497	0	0
521	sp|P48036|ANXA5_MOUSE Annexin A5 OS=Mus musculus OX=10090 GN=Anxa5 PE=1 SV=1	ANXA5_MOUSE	36 kDa	1	17	100%	NA	P48036	Anxa5	Annexin A5	32.0849	31.9201	32.1226	32.2698	32.1314	32.3664	31.7333	31.5435	31.7928	30.363	30.2223	30.5354	1.01083	0.370606	1.65106	32.0551	3.34185	-2.17858	0.00404781	0.0401557	1	1	1.22417	0.583941	1.8644	32.0551	4.04714	-0.712298	0.000902238	0.0134276	1	1
522	sp|Q8CGY8|OGT1_MOUSE UDP-N-acetylglucosamine--peptide N-acetylglucosaminyltransferase 110 kDa subunit OS=Mus musculus OX=10090 GN=Ogt PE=1 SV=2	OGT1_MOUSE	117 kDa	1	16	100%	NA	Q8CGY8	Ogt	UDP-N-acetylglucosamine--peptide N-acetylglucosaminyltransferase 110 kDa subunit	28.1251	28.206	28.1194	28.0573	28.2748	28.0793	28.246	28.51	28.0786	28.0815	28.2216	28.0801	-0.0528227	-0.278253	0.172607	28.1656	-0.495805	-6.45559	0.626619	0.81394	0	0	-0.0658412	-0.291271	0.159589	28.1656	-0.617999	-6.36508	0.545074	0.71975	0	0
523	sp|Q60520|SIN3A_MOUSE Paired amphipathic helix protein Sin3a OS=Mus musculus OX=10090 GN=Sin3a PE=1 SV=3	SIN3A_MOUSE	145 kDa	1	17	100%	NA	Q60520	Sin3a	Paired amphipathic helix protein Sin3a	26.8394	26.9366	26.8891	26.9021	26.4676	26.8584	27.3779	27.8538	27.2769	27.4519	27.7013	27.5171	-0.641445	-0.928645	-0.354245	26.9531	-4.72582	0.671956	0.000214969	0.00698309	0	0	-0.78712	-1.07432	-0.49992	26.9531	-5.79907	2.79484	2.47525e-05	0.00146393	0	0
524	sp|Q7TMB8|CYFP1_MOUSE Cytoplasmic FMR1-interacting protein 1 OS=Mus musculus OX=10090 GN=Cyfip1 PE=1 SV=1	CYFP1_MOUSE	145 kDa	1	17	100%	NA	Q7TMB8	Cyfip1	Cytoplasmic FMR1-interacting protein 1	28.0057	27.7829	27.9824	27.9178	27.8451	27.9905	27.9043	27.4469	27.8132	28.1614	28.2931	28.2337	-0.0517849	-0.406653	0.303083	27.9655	-0.308791	-6.53309	0.761377	0.892303	0	0	-0.0576447	-0.412513	0.297223	27.9655	-0.343733	-6.50017	0.735423	0.847146	0	0
525	tr|G3X8Y3|G3X8Y3_MOUSE N-alpha-acetyltransferase 15, NatA auxiliary subunit OS=Mus musculus OX=10090 GN=Naa15 PE=1 SV=1	G3X8Y3_MOUSE	101 kDa	1	16	100%	NA	G3X8Y3	Naa15	N-alpha-acetyltransferase 15, NatA auxiliary subunit	29.357	28.9775	29.3261	29.5817	29.211	29.535	28.7174	28.3045	28.8557	28.9246	28.9697	28.9522	0.432833	0.108312	0.757355	29.3558	2.82214	-3.21825	0.0120611	0.084466	0	0	0.655249	0.330728	0.97977	29.3558	4.27233	-0.242698	0.000555751	0.0096923	0	0
526	sp|O35685|NUDC_MOUSE Nuclear migration protein nudC OS=Mus musculus OX=10090 GN=Nudc PE=1 SV=1	NUDC_MOUSE	38 kDa	1	17	100%	NA	O35685	Nudc	Nuclear migration protein nudC	29.3957	29.0291	29.278	29.3986	29.2247	29.4813	28.512	28.7564	28.5756	29.1965	28.9659	29.3408	0.343098	-0.0171615	0.703358	29.4172	2.01529	-4.69821	0.0606062	0.219692	0	0	0.477015	0.116755	0.837275	29.4172	2.80189	-3.24044	0.0125889	0.0692165	0	0
527	sp|Q8CH18|CCAR1_MOUSE Cell division cycle and apoptosis regulator protein 1 OS=Mus musculus OX=10090 GN=Ccar1 PE=1 SV=1	CCAR1_MOUSE	132 kDa	1	15	100%	NA	Q8CH18	Ccar1	Cell division cycle and apoptosis regulator protein 1	29.0535	29.401	29.1304	29.0416	29.3948	29.0253	29.4011	29.5582	29.2189	29.1436	29.2223	29.146	-0.0867012	-0.352833	0.17943	29.1918	-0.689335	-6.33881	0.500263	0.73147	0	0	-0.127776	-0.393907	0.138355	29.1918	-1.01591	-6.04114	0.324446	0.533554	0	0
528.1	sp|Q9Z1R2|BAG6_MOUSE Large proline-rich protein BAG6 OS=Mus musculus OX=10090 GN=Bag6 PE=1 SV=1	BAG6_MOUSE	121 kDa	1	15	100%	NA	Q9Z1R2	Bag6	Large proline-rich protein BAG6	28.764	28.7776	28.8292	28.9911	29.0078	29.1398	29.0114	28.9556	28.9977	28.7174	28.6204	28.6875	-0.0414314	-0.264798	0.181935	29.0533	-0.392476	-6.50278	0.699767	0.860094	0	0	0.214548	-0.00881836	0.437915	29.0533	2.0324	-4.65001	0.0586571	0.188655	0	0
528.2	tr|Q3UF95|Q3UF95_MOUSE Large proline-rich protein BAG6 OS=Mus musculus OX=10090 GN=Bag6 PE=1 SV=1	Q3UF95_MOUSE	119 kDa	1	15	100%	NA	Q3UF95	Bag6	Large proline-rich protein BAG6	28.764	28.7776	28.8292	28.9911	29.0078	29.1398	29.0114	28.9556	28.9977	28.7174	28.6204	28.6875	-0.0414314	-0.264798	0.181935	29.0533	-0.392476	-6.50278	0.699767	0.860094	0	0	0.214548	-0.00881836	0.437915	29.0533	2.0324	-4.65001	0.0586571	0.188655	0	0
529	sp|P26040|EZRI_MOUSE Ezrin OS=Mus musculus OX=10090 GN=Ezr PE=1 SV=3	EZRI_MOUSE	69 kDa	0.999999	16	56%	NA	P26040	Ezr	Ezrin	29.0587	28.9149	28.9392	28.8814	28.8604	28.8926	28.8635	28.9601	28.5165	29.3509	29.3134	29.6117	-0.131748	-0.507083	0.243588	29.1167	-0.74281	-6.30016	0.468134	0.701941	0	0	-0.224538	-0.599874	0.150797	29.1167	-1.26598	-5.76683	0.22326	0.425304	0	0
530.1	sp|P17879|HS71B_MOUSE Heat shock 70 kDa protein 1B OS=Mus musculus OX=10090 GN=Hspa1b PE=1 SV=3	HS71B_MOUSE	70 kDa	0.999999	17	71%	NA	P17879	Hspa1b	Heat shock 70 kDa protein 1B	29.4317	29.3779	29.4704	29.4303	29.6003	29.3955	28.5439	28.6649	28.3008	29.9472	29.9026	29.9855	0.202489	-0.480803	0.885782	29.4438	0.627245	-6.38021	0.53918	0.760196	0	0	0.25123	-0.432062	0.934523	29.4438	0.778228	-6.25214	0.447577	0.641942	0	0
530.2	sp|Q61696|HS71A_MOUSE Heat shock 70 kDa protein 1A OS=Mus musculus OX=10090 GN=Hspa1a PE=1 SV=2	HS71A_MOUSE	70 kDa	0.999999	17	71%	NA	Q61696	Hspa1a	Heat shock 70 kDa protein 1A	29.4317	29.3779	29.4704	29.4303	29.6003	29.3955	28.5439	28.6649	28.3008	29.9472	29.9026	29.9855	0.202489	-0.480803	0.885782	29.4438	0.627245	-6.38021	0.53918	0.760196	0	0	0.25123	-0.432062	0.934523	29.4438	0.778228	-6.25214	0.447577	0.641942	0	0
531	sp|Q9CQV8|1433B_MOUSE 14-3-3 protein beta/alpha OS=Mus musculus OX=10090 GN=Ywhab PE=1 SV=3	1433B_MOUSE	28 kDa	0.999999	13	46%	NA	Q9CQV8	Ywhab	14-3-3 protein beta/alpha	28.5854	28.3059	28.6463	28.6636	28.0057	28.7957	28.3178	28.4955	28.3544	28.6077	28.6353	28.7005	-0.00599968	-0.398238	0.386239	28.5725	-0.0323693	-6.58204	0.974569	0.989899	0	0	-0.030206	-0.422445	0.362033	28.5725	-0.162966	-6.5476	0.872542	0.935608	0	0
532	sp|Q8BVY0|RL1D1_MOUSE Ribosomal L1 domain-containing protein 1 OS=Mus musculus OX=10090 GN=Rsl1d1 PE=1 SV=1	RL1D1_MOUSE	50 kDa	0.999999	16	100%	NA	Q8BVY0	Rsl1d1	Ribosomal L1 domain-containing protein 1	30.5646	31.1357	30.5434	30.6639	31.073	30.7479	31.0697	31.3284	30.7737	31.0211	31.4705	31.0158	-0.36528	-0.738771	0.00820976	30.7056	-2.06968	-4.60655	0.0546634	0.205112	0	0	-0.284904	-0.658394	0.0885866	30.7056	-1.61426	-5.30555	0.125598	0.302547	0	0
533	sp|P13020|GELS_MOUSE Gelsolin OS=Mus musculus OX=10090 GN=Gsn PE=1 SV=3	GELS_MOUSE	86 kDa	0.999999	17	100%	NA	P13020	Gsn	Gelsolin	28.775	28.9462	28.8599	28.884	29.199	28.9512	27.8331	27.964	27.6801	28.399	28.2303	28.7434	0.718729	0.325705	1.11175	28.9064	3.86992	-1.0896	0.00130936	0.0210403	0	0	0.869757	0.476733	1.26278	28.9064	4.68311	0.594075	0.00023583	0.00542954	0	0
534.1	sp|Q61739|ITA6_MOUSE Integrin alpha-6 OS=Mus musculus OX=10090 GN=Itga6 PE=1 SV=3	ITA6_MOUSE	122 kDa	0.999998	17	100%	NA	Q61739	Itga6	Integrin alpha-6	27.9987	28.2666	28.0558	27.9103	27.9252	27.84	27.8313	27.8031	27.9043	29.0429	29.049	28.8933	-0.313629	-0.872	0.244743	28.1271	-1.18887	-5.87736	0.251511	0.50259	0	0	-0.5288	-1.08717	0.0295717	28.1271	-2.00452	-4.69702	0.061906	0.195587	0	0
534.2	tr|A0A5F8MPB5|A0A5F8MPB5_MOUSE Integrin alpha-6 OS=Mus musculus OX=10090 GN=Itga6 PE=1 SV=1	A0A5F8MPB5_MOUSE	127 kDa	0.999998	17	100%	NA	A0A5F8MPB5	Itga6	Integrin alpha-6	27.9987	28.2666	28.0558	27.9103	27.9252	27.84	27.8313	27.8031	27.9043	29.0429	29.049	28.8933	-0.313629	-0.872	0.244743	28.1271	-1.18887	-5.87736	0.251511	0.50259	0	0	-0.5288	-1.08717	0.0295717	28.1271	-2.00452	-4.69702	0.061906	0.195587	0	0
535	sp|O08529|CAN2_MOUSE Calpain-2 catalytic subunit OS=Mus musculus OX=10090 GN=Capn2 PE=1 SV=4	CAN2_MOUSE	80 kDa	0.999998	15	100%	NA	O08529	Capn2	Calpain-2 catalytic subunit	28.5687	28.4703	28.541	28.8261	28.6249	28.854	28.0909	27.8515	28.017	28.9522	29.0193	29.1318	0.0161905	-0.544469	0.57685	28.9868	0.0611226	-6.58064	0.952004	0.981925	0	0	0.257887	-0.302773	0.818547	28.9868	0.973578	-6.08234	0.344483	0.552313	0	0
536	sp|Q8BFW7|LPP_MOUSE Lipoma-preferred partner homolog OS=Mus musculus OX=10090 GN=Lpp PE=1 SV=1	LPP_MOUSE	66 kDa	0.999998	15	100%	NA	Q8BFW7	Lpp	Lipoma-preferred partner homolog	29.2894	29.583	29.3879	29.3854	29.7602	29.5371	29.8837	30.1651	29.4393	29.4933	29.536	29.5651	-0.2603	-0.621992	0.101392	29.4796	-1.5229	-5.45493	0.146876	0.368962	0	0	-0.119495	-0.481187	0.242197	29.4796	-0.699116	-6.31096	0.494299	0.675726	0	0
537	sp|Q8R3N1|NOP14_MOUSE Nucleolar protein 14 OS=Mus musculus OX=10090 GN=Nop14 PE=1 SV=2	NOP14_MOUSE	99 kDa	0.999997	17	100%	NA	Q8R3N1	Nop14	Nucleolar protein 14	27.9095	28.4007	27.9628	28.1219	28.4401	28.1157	28.8067	29.2064	28.3962	28.6614	28.927	28.5864	-0.673002	-1.01187	-0.334135	28.3475	-4.20232	-0.400539	0.000644425	0.0133922	0	0	-0.538143	-0.87701	-0.199277	28.3475	-3.36024	-2.12162	0.00387456	0.0326831	0	0
538	tr|Q91VA7|Q91VA7_MOUSE Isocitrate dehydrogenase [NAD] subunit, mitochondrial OS=Mus musculus OX=10090 GN=Idh3b PE=1 SV=1	Q91VA7_MOUSE	42 kDa	0.999997	14	100%	NA	Q91VA7	Idh3b	Isocitrate dehydrogenase [NAD] subunit, mitochondrial	29.4498	29.3326	29.3948	29.3311	29.1374	29.2169	29.219	29.0845	29.6441	30.0174	29.8902	29.8686	-0.228245	-0.602815	0.146326	29.306	-1.2895	-5.75892	0.215164	0.460644	0	0	-0.39218	-0.76675	-0.0176094	29.306	-2.21568	-4.33452	0.0412266	0.150181	0	0
539	sp|P24270|CATA_MOUSE Catalase OS=Mus musculus OX=10090 GN=Cat PE=1 SV=4	CATA_MOUSE	60 kDa	0.999994	17	100%	NA	P24270	Cat	Catalase	28.8478	29.2379	28.8128	28.9679	28.991	28.9181	29.9451	30.5399	29.6042	29.5185	29.6102	29.2172	-0.773007	-1.20362	-0.342398	29.0712	-3.79932	-1.23717	0.00152541	0.0229592	0	0	-0.780156	-1.21076	-0.349546	29.0712	-3.83445	-1.14964	0.00141542	0.0176006	0	0
540	sp|Q8BMD8|SCMC1_MOUSE Calcium-binding mitochondrial carrier protein SCaMC-1 OS=Mus musculus OX=10090 GN=Slc25a24 PE=1 SV=1	SCMC1_MOUSE	53 kDa	0.999993	16	100%	NA	Q8BMD8	Slc25a24	Calcium-binding mitochondrial carrier protein SCaMC-1	30.5455	30.3864	30.4124	30.4989	30.1575	30.3536	30.4525	30.0893	30.6537	30.3031	30.1564	30.2176	0.136005	-0.120046	0.392056	30.3737	1.12391	-5.9496	0.277257	0.526146	0	0	0.0245648	-0.231486	0.280616	30.3737	0.202996	-6.54	0.841638	0.917319	0	0
541	sp|P32067|LA_MOUSE Lupus La protein homolog OS=Mus musculus OX=10090 GN=Ssb PE=1 SV=1	LA_MOUSE	48 kDa	0.999992	17	100%	NA	P32067	Ssb	Lupus La protein homolog	29.9572	29.8763	29.957	29.8962	29.7656	29.9682	29.6647	29.4583	29.8738	30.034	30.1149	30.1494	0.0476527	-0.242447	0.337752	29.8833	0.34757	-6.51993	0.732589	0.87815	0	0	-0.00584319	-0.295943	0.284256	29.8833	-0.0426192	-6.56046	0.96652	0.985768	0	0
542	tr|Q6XLQ8|Q6XLQ8_MOUSE Calumenin OS=Mus musculus OX=10090 GN=Calu PE=1 SV=1	Q6XLQ8_MOUSE	37 kDa	0.999992	15	13%	NA	Q6XLQ8	Calu	Calumenin	27.7993	27.7531	27.726	27.7776	27.654	27.4384	27.8911	28.9038	28.2693	28.0125	27.3374	27.7155	-0.262162	-0.747482	0.223158	27.6414	-1.14336	-5.92829	0.269393	0.517846	0	0	-0.398265	-0.883585	0.0870548	27.6414	-1.73694	-5.12376	0.10124	0.268129	0	0
543	sp|Q3UPL0|SC31A_MOUSE Protein transport protein Sec31A OS=Mus musculus OX=10090 GN=Sec31a PE=1 SV=2	SC31A_MOUSE	134 kDa	0.999992	16	100%	NA	Q3UPL0	Sec31a	Protein transport protein Sec31A	28.0118	27.7344	27.9981	28.0329	28.0035	28.4148	27.7033	27.3367	27.4823	28.0511	28.1818	28.4564	0.0461564	-0.376747	0.46906	28.1143	0.23097	-6.55486	0.820204	0.921818	0	0	0.281774	-0.141129	0.704678	28.1143	1.41002	-5.58654	0.177275	0.370274	0	0
544	sp|Q07417|ACADS_MOUSE Short-chain specific acyl-CoA dehydrogenase, mitochondrial OS=Mus musculus OX=10090 GN=Acads PE=1 SV=2	ACADS_MOUSE	45 kDa	0.999991	11	100%	NA	Q07417	Acads	Short-chain specific acyl-CoA dehydrogenase, mitochondrial	30.8109	30.8157	30.7742	30.7682	30.7653	30.6775	31.368	31.1208	31.5738	31.7863	31.6274	31.6852	-0.726654	-1.0073	-0.446007	30.7686	-5.4786	2.17053	4.65126e-05	0.00235057	0	0	-0.789908	-1.07055	-0.509262	30.7686	-5.95551	3.09028	1.8281e-05	0.00130611	0	0
545	sp|Q9DBJ1|PGAM1_MOUSE Phosphoglycerate mutase 1 OS=Mus musculus OX=10090 GN=Pgam1 PE=1 SV=3	PGAM1_MOUSE	29 kDa	0.999991	14	100%	NA	Q9DBJ1	Pgam1	Phosphoglycerate mutase 1	31.4263	31.2808	31.4114	31.5236	31.4268	31.4652	30.5127	30.9532	30.247	30.895	30.4416	31.124	0.677224	0.332044	1.0224	31.3801	4.15135	-0.505773	0.000717905	0.0141431	0	0	0.77628	0.4311	1.12146	31.3801	4.75855	0.750018	0.000200867	0.00481528	0	0
546	sp|Q9CSH3|RRP44_MOUSE Exosome complex exonuclease RRP44 OS=Mus musculus OX=10090 GN=Dis3 PE=1 SV=4	RRP44_MOUSE	109 kDa	0.99999	17	100%	NA	Q9CSH3	Dis3	Exosome complex exonuclease RRP44	28.6157	28.5053	28.657	28.659	28.6983	28.7994	28.2947	27.9926	28.3397	28.2992	28.3262	28.3755	0.321385	0.0720338	0.570737	28.763	2.72719	-3.4032	0.0146879	0.0938897	0	0	0.447584	0.198232	0.696936	28.763	3.79808	-1.22133	0.00152228	0.0187955	0	0
547	sp|Q91W39|NCOA5_MOUSE Nuclear receptor coactivator 5 OS=Mus musculus OX=10090 GN=Ncoa5 PE=1 SV=1	NCOA5_MOUSE	65 kDa	0.999988	17	100%	NA	Q91W39	Ncoa5	Nuclear receptor coactivator 5	28.0289	28.5204	27.985	27.9678	28.0254	27.8076	28.7883	29.5991	28.4034	28.2878	28.5823	28.0106	-0.433848	-0.953323	0.0856271	27.9655	-1.76772	-5.09654	0.0958051	0.28924	0	0	-0.678325	-1.1978	-0.15885	27.9655	-2.76385	-3.31566	0.0136519	0.0735409	0	0
548	sp|P17156|HSP72_MOUSE Heat shock-related 70 kDa protein 2 OS=Mus musculus OX=10090 GN=Hspa2 PE=1 SV=2	HSP72_MOUSE	70 kDa	0.999983	16	31%	NA	P17156	Hspa2	Heat shock-related 70 kDa protein 2	25.8793	26.016	25.9705	25.66	25.7536	25.9485	25.6885	25.594	25.4975	25.2984	25.0193	25.0352	0.599756	0.292226	0.907286	25.6906	4.12657	-0.556957	0.000756634	0.0146171	0	0	0.431861	0.124331	0.739391	25.6906	2.97138	-2.9061	0.00882693	0.0554745	0	0
549	sp|Q8BFY9|TNPO1_MOUSE Transportin-1 OS=Mus musculus OX=10090 GN=Tnpo1 PE=1 SV=2	TNPO1_MOUSE	102 kDa	0.999977	17	82%	NA	Q8BFY9	Tnpo1	Transportin-1	28.9594	28.308	28.7801	28.8425	28.6098	28.8309	28.107	27.3991	28.3879	28.6106	28.3494	28.6792	0.426969	-0.0386594	0.892597	28.631	1.94088	-4.82156	0.0697558	0.238352	0	0	0.505532	0.0399034	0.97116	28.631	2.298	-4.18848	0.0351039	0.13537	0	0
550	sp|Q8BWT1|THIM_MOUSE 3-ketoacyl-CoA thiolase, mitochondrial OS=Mus musculus OX=10090 GN=Acaa2 PE=1 SV=3	THIM_MOUSE	42 kDa	0.999976	14	100%	NA	Q8BWT1	Acaa2	3-ketoacyl-CoA thiolase, mitochondrial	29.7793	29.7644	29.7757	29.4044	29.4887	29.2934	29.6004	29.4515	29.8421	30.5269	30.3723	30.4412	-0.265916	-0.688297	0.156465	29.6618	-1.33229	-5.70617	0.201036	0.442978	0	0	-0.643543	-1.06592	-0.221162	29.6618	-3.22428	-2.39931	0.00518231	0.0385749	0	0
551.1	sp|Q6PDM2|SRSF1_MOUSE Serine/arginine-rich splicing factor 1 OS=Mus musculus OX=10090 GN=Srsf1 PE=1 SV=3	SRSF1_MOUSE	28 kDa	0.99997	17	100%	NA	Q6PDM2	Srsf1	Serine/arginine-rich splicing factor 1	32.2674	32.4236	32.3548	32.2763	32.3975	32.2167	32.7428	33.0924	32.8595	32.4098	32.3458	32.2896	-0.274724	-0.606954	0.0575063	32.27	-1.74968	-5.12407	0.0988833	0.294454	0	0	-0.326493	-0.658724	0.00573663	32.27	-2.0794	-4.57052	0.0536317	0.177905	0	0
551.2	tr|H7BX95|H7BX95_MOUSE Serine/arginine-rich splicing factor 1 OS=Mus musculus OX=10090 GN=Srsf1 PE=1 SV=1	H7BX95_MOUSE	28 kDa	0.99997	17	100%	NA	H7BX95	Srsf1	Serine/arginine-rich splicing factor 1	32.2674	32.4236	32.3548	32.2763	32.3975	32.2167	32.7428	33.0924	32.8595	32.4098	32.3458	32.2896	-0.274724	-0.606954	0.0575063	32.27	-1.74968	-5.12407	0.0988833	0.294454	0	0	-0.326493	-0.658724	0.00573663	32.27	-2.0794	-4.57052	0.0536317	0.177905	0	0
552	sp|Q6NXI6|RPRD2_MOUSE Regulation of nuclear pre-mRNA domain-containing protein 2 OS=Mus musculus OX=10090 GN=Rprd2 PE=1 SV=1	RPRD2_MOUSE	157 kDa	0.999968	17	100%	NA	Q6NXI6	Rprd2	Regulation of nuclear pre-mRNA domain-containing protein 2	27.4784	27.7735	27.4445	27.4579	27.5848	27.4475	28.0014	28.679	27.8988	26.7676	26.7101	26.6364	0.116591	-0.631186	0.864369	27.4328	0.330016	-6.52607	0.745588	0.885803	0	0	0.0478517	-0.699926	0.79563	27.4328	0.135446	-6.55186	0.893917	0.947126	0	0
553	sp|A2TJV2|PALM3_MOUSE Paralemmin-3 OS=Mus musculus OX=10090 GN=Palm3 PE=1 SV=1	PALM3_MOUSE	79 kDa	0.999966	17	100%	NA	A2TJV2	Palm3	Paralemmin-3	26.5451	26.8049	26.4903	26.8603	26.8927	26.9483	26.616	27.0028	26.5938	28.3681	28.419	27.8869	-0.867685	-1.59863	-0.136737	26.9733	-2.51256	-3.81343	0.0228486	0.121546	0	0	-0.580679	-1.31163	0.150269	26.9733	-1.68148	-5.20712	0.111714	0.282156	0	0
554	sp|P10630|IF4A2_MOUSE Eukaryotic initiation factor 4A-II OS=Mus musculus OX=10090 GN=Eif4a2 PE=1 SV=2	IF4A2_MOUSE	46 kDa	0.999959	15	27%	NA	P10630	Eif4a2	Eukaryotic initiation factor 4A-II	26.9826	26.93	27.0725	26.6968	26.8871	27.0283	27.177	28.0539	27.119	25.3335	27.6955	25.9252	0.111024	-0.79861	1.02066	26.9295	0.258339	-6.54791	0.799377	0.909671	0	0	-0.0132647	-0.922898	0.896369	26.9295	-0.0308653	-6.56091	0.975751	0.988361	0	0
555.1	tr|A0A0G2JG52|A0A0G2JG52_MOUSE Crystallin beta-gamma domain-containing 1 OS=Mus musculus OX=10090 GN=Crybg1 PE=1 SV=1	A0A0G2JG52_MOUSE	223 kDa	0.999949	17	100%	NA	A0A0G2JG52	Crybg1	Crystallin beta-gamma domain-containing 1	26.0336	25.9581	26.1236	26.2025	25.8872	26.2934	25.6775	26.9189	25.884	27.3449	27.0993	27.0513	-0.624194	-1.24622	-0.00216481	26.4592	-2.12398	-4.51388	0.0492962	0.191527	0	0	-0.534934	-1.15696	0.0870958	26.4592	-1.82025	-4.99513	0.0871192	0.245951	0	0
555.2	tr|E9PVP1|E9PVP1_MOUSE Crystallin beta-gamma domain-containing 1 OS=Mus musculus OX=10090 GN=Crybg1 PE=1 SV=1	E9PVP1_MOUSE	185 kDa	0.999949	17	100%	NA	E9PVP1	Crybg1	Crystallin beta-gamma domain-containing 1	26.0336	25.9581	26.1236	26.2025	25.8872	26.2934	25.6775	26.9189	25.884	27.3449	27.0993	27.0513	-0.624194	-1.24622	-0.00216481	26.4592	-2.12398	-4.51388	0.0492962	0.191527	0	0	-0.534934	-1.15696	0.0870958	26.4592	-1.82025	-4.99513	0.0871192	0.245951	0	0
556	sp|Q80YR5|SAFB2_MOUSE Scaffold attachment factor B2 OS=Mus musculus OX=10090 GN=Safb2 PE=1 SV=2	SAFB2_MOUSE	112 kDa	0.999949	16	75%	NA	Q80YR5	Safb2	Scaffold attachment factor B2	27.1271	27.3046	27.1097	27.1668	27.1249	27.0703	27.419	27.8867	27.5957	27.1785	26.9217	27.065	-0.163985	-0.533645	0.205675	27.0631	-0.938765	-6.13594	0.361511	0.608392	0	0	-0.223755	-0.593415	0.145905	27.0631	-1.28093	-5.74884	0.218086	0.420733	0	0
557.1	sp|Q8C1A5|THOP1_MOUSE Thimet oligopeptidase OS=Mus musculus OX=10090 GN=Thop1 PE=1 SV=1	THOP1_MOUSE	78 kDa	0.999948	16	94%	NA	Q8C1A5	Thop1	Thimet oligopeptidase	29.8229	29.4821	29.6063	29.7932	29.8698	29.8952	28.4642	28.2522	28.2715	30.0373	29.9408	30.177	0.446588	-0.373704	1.26688	29.7871	1.15234	-5.91838	0.265791	0.515971	0	0	0.662235	-0.158057	1.48253	29.7871	1.70877	-5.16633	0.106447	0.273609	0	0
557.2	tr|A0A0R4IZY0|A0A0R4IZY0_MOUSE Thimet oligopeptidase OS=Mus musculus OX=10090 GN=Thop1 PE=1 SV=1	A0A0R4IZY0_MOUSE	78 kDa	0.999948	16	94%	NA	A0A0R4IZY0	Thop1	Thimet oligopeptidase	29.8229	29.4821	29.6063	29.7932	29.8698	29.8952	28.4642	28.2522	28.2715	30.0373	29.9408	30.177	0.446588	-0.373704	1.26688	29.7871	1.15234	-5.91838	0.265791	0.515971	0	0	0.662235	-0.158057	1.48253	29.7871	1.70877	-5.16633	0.106447	0.273609	0	0
558	sp|Q9QXX4|S2513_MOUSE Electrogenic aspartate/glutamate antiporter SLC25A13, mitochondrial OS=Mus musculus OX=10090 GN=Slc25a13 PE=1 SV=1	S2513_MOUSE	74 kDa	0.99994	17	82%	NA	Q9QXX4	Slc25a13	Electrogenic aspartate/glutamate antiporter SLC25A13, mitochondrial	29.5358	29.5406	29.4318	29.2858	29.1883	29.252	29.6123	29.1176	29.8334	29.5895	29.6185	29.4493	-0.0340941	-0.308226	0.240038	29.2164	-0.263161	-6.54661	0.795709	0.90793	0	0	-0.294774	-0.568906	-0.0206416	29.2164	-2.27526	-4.22853	0.0366555	0.138897	0	0
559.1	sp|Q811D0|DLG1_MOUSE Disks large homolog 1 OS=Mus musculus OX=10090 GN=Dlg1 PE=1 SV=1	DLG1_MOUSE	100 kDa	0.999889	17	88%	NA	Q811D0	Dlg1	Disks large homolog 1	27.4556	27.719	27.4445	27.3686	27.4476	27.3636	28.1725	28.1104	27.9702	27.9671	27.9915	27.7661	-0.456591	-0.679989	-0.233193	27.4596	-4.32464	-0.148449	0.00049766	0.0111957	0	0	-0.603026	-0.826424	-0.379628	27.4596	-5.71161	2.62821	2.93633e-05	0.0016003	0	0
559.2	tr|E9Q9H0|E9Q9H0_MOUSE Disks large homolog 1 OS=Mus musculus OX=10090 GN=Dlg1 PE=1 SV=1	E9Q9H0_MOUSE	101 kDa	0.999889	17	88%	NA	E9Q9H0	Dlg1	Disks large homolog 1	27.4556	27.719	27.4445	27.3686	27.4476	27.3636	28.1725	28.1104	27.9702	27.9671	27.9915	27.7661	-0.456591	-0.679989	-0.233193	27.4596	-4.32464	-0.148449	0.00049766	0.0111957	0	0	-0.603026	-0.826424	-0.379628	27.4596	-5.71161	2.62821	2.93633e-05	0.0016003	0	0
559.3	tr|H7BWY4|H7BWY4_MOUSE Disks large homolog 1 OS=Mus musculus OX=10090 GN=Dlg1 PE=1 SV=1	H7BWY4_MOUSE	97 kDa	0.999889	17	88%	NA	H7BWY4	Dlg1	Disks large homolog 1	27.4556	27.719	27.4445	27.3686	27.4476	27.3636	28.1725	28.1104	27.9702	27.9671	27.9915	27.7661	-0.456591	-0.679989	-0.233193	27.4596	-4.32464	-0.148449	0.00049766	0.0111957	0	0	-0.603026	-0.826424	-0.379628	27.4596	-5.71161	2.62821	2.93633e-05	0.0016003	0	0
560	sp|P33174|KIF4_MOUSE Chromosome-associated kinesin KIF4 OS=Mus musculus OX=10090 GN=Kif4 PE=1 SV=3	KIF4_MOUSE	140 kDa	0.999812	17	94%	NA	P33174	Kif4	Chromosome-associated kinesin KIF4	27.1352	26.9971	27.0309	27.1717	27.2653	27.3026	26.8812	27.1629	26.9392	26.7586	26.6715	27.0537	0.143222	-0.0824127	0.368857	27.1793	1.34309	-5.69265	0.197559	0.437111	0	0	0.335356	0.109721	0.560992	27.1793	3.14487	-2.55874	0.0061219	0.0427919	0	0
561	sp|P51881|ADT2_MOUSE ADP/ATP translocase 2 OS=Mus musculus OX=10090 GN=Slc25a5 PE=1 SV=3	ADT2_MOUSE	33 kDa	0.999768	16	50%	NA	P51881	Slc25a5	ADP/ATP translocase 2	31.9453	31.7853	31.9424	32.0131	31.6365	31.8493	31.7775	31.1953	32.2067	32.2686	32.1878	32.2888	-0.0964813	-0.512234	0.319271	31.8538	-0.491096	-6.45796	0.629885	0.816812	0	0	-0.154525	-0.570277	0.261228	31.8538	-0.78654	-6.24565	0.442802	0.639409	0	0
562.1	sp|P43406|ITAV_MOUSE Integrin alpha-V OS=Mus musculus OX=10090 GN=Itgav PE=1 SV=2	ITAV_MOUSE	115 kDa	0.999687	17	100%	NA	P43406	Itgav	Integrin alpha-V	28.5493	28.615	28.6843	28.4988	28.4612	28.5714	28.9342	28.663	29.2116	28.1221	28.1472	28.0319	0.0978761	-0.352685	0.548437	28.2112	0.459759	-6.47325	0.651752	0.828077	0	0	-0.00786379	-0.458425	0.442697	28.2112	-0.036939	-6.56069	0.970981	0.987627	0	0
562.2	tr|A2AKI5|A2AKI5_MOUSE Integrin alpha-V OS=Mus musculus OX=10090 GN=Itgav PE=1 SV=1	A2AKI5_MOUSE	112 kDa	0.999687	17	100%	NA	A2AKI5	Itgav	Integrin alpha-V	28.5493	28.615	28.6843	28.4988	28.4612	28.5714	28.9342	28.663	29.2116	28.1221	28.1472	28.0319	0.0978761	-0.352685	0.548437	28.2112	0.459759	-6.47325	0.651752	0.828077	0	0	-0.00786379	-0.458425	0.442697	28.2112	-0.036939	-6.56069	0.970981	0.987627	0	0
563.1	sp|P48725|PCNT_MOUSE Pericentrin OS=Mus musculus OX=10090 GN=Pcnt PE=1 SV=2	PCNT_MOUSE	329 kDa	0.999484	17	100%	NA	P48725	Pcnt	Pericentrin	24.9171	25.1502	24.9048	24.9156	24.9767	24.7995	25.3148	25.7788	25.1484	24.627	25.1963	24.3073	-0.071414	-0.573128	0.4303	25.0089	-0.301278	-6.53546	0.767009	0.894318	0	0	-0.164802	-0.666516	0.336913	25.0089	-0.695259	-6.31364	0.496679	0.677916	0	0
563.2	tr|A0A1W2P737|A0A1W2P737_MOUSE Pericentrin OS=Mus musculus OX=10090 GN=Pcnt PE=1 SV=1	A0A1W2P737_MOUSE	329 kDa	0.999484	17	100%	NA	A0A1W2P737	Pcnt	Pericentrin	24.9171	25.1502	24.9048	24.9156	24.9767	24.7995	25.3148	25.7788	25.1484	24.627	25.1963	24.3073	-0.071414	-0.573128	0.4303	25.0089	-0.301278	-6.53546	0.767009	0.894318	0	0	-0.164802	-0.666516	0.336913	25.0089	-0.695259	-6.31364	0.496679	0.677916	0	0
563.3	tr|F8VPV0|F8VPV0_MOUSE Pericentrin OS=Mus musculus OX=10090 GN=Pcnt PE=1 SV=1	F8VPV0_MOUSE	331 kDa	0.999484	17	100%	NA	F8VPV0	Pcnt	Pericentrin	24.9171	25.1502	24.9048	24.9156	24.9767	24.7995	25.3148	25.7788	25.1484	24.627	25.1963	24.3073	-0.071414	-0.573128	0.4303	25.0089	-0.301278	-6.53546	0.767009	0.894318	0	0	-0.164802	-0.666516	0.336913	25.0089	-0.695259	-6.31364	0.496679	0.677916	0	0
564	sp|P15532|NDKA_MOUSE Nucleoside diphosphate kinase A OS=Mus musculus OX=10090 GN=Nme1 PE=1 SV=1	NDKA_MOUSE	17 kDa	0.999371	14	21%	NA	P15532	Nme1	Nucleoside diphosphate kinase A	27.3587	27.4952	28.1142	27.8161	27.7844	27.8564	26.6596	27.0617	27.0017	26.9535	27.2354	27.1883	0.639339	0.267672	1.011	27.6029	3.64026	-1.56399	0.00213667	0.0282754	0	0	0.802252	0.430586	1.17392	27.6029	4.56786	0.359829	0.000299786	0.00641601	0	0
567	sp|P27659|RL3_MOUSE 60S ribosomal protein L3 OS=Mus musculus OX=10090 GN=Rpl3 PE=1 SV=3	RL3_MOUSE	46 kDa	1	14	100%	NA	P27659	Rpl3	60S ribosomal protein L3	30.6076	30.201	30.5495	30.7597	30.4869	30.6183	29.9795	29.9196	30.3086	30.6614	30.4721	30.7349	0.106673	-0.256816	0.470163	30.577	0.621021	-6.38418	0.543143	0.762609	0	0	0.275589	-0.0879007	0.639078	30.577	1.6044	-5.31976	0.127756	0.304676	0	0
568.1	sp|P56959|FUS_MOUSE RNA-binding protein FUS OS=Mus musculus OX=10090 GN=Fus PE=1 SV=1	FUS_MOUSE	53 kDa	1	12	83%	NA	P56959	Fus	RNA-binding protein FUS	30.4573	30.7024	30.7371	30.6307	30.7962	30.6664	31.4281	32.5161	31.2611	30.8521	30.8448	30.64	-0.624788	-1.22874	-0.0208364	30.8048	-2.18964	-4.39975	0.0434132	0.177887	0	0	-0.559233	-1.16318	0.0447194	30.8048	-1.95989	-4.77085	0.0673218	0.207224	0	0
568.2	tr|G3UXT7|G3UXT7_MOUSE RNA-binding protein FUS (Fragment) OS=Mus musculus OX=10090 GN=Fus PE=1 SV=1	G3UXT7_MOUSE	14 kDa	1	12	83%	NA	G3UXT7	Fus	RNA-binding protein FUS (Fragment)	30.4573	30.7024	30.7371	30.6307	30.7962	30.6664	31.4281	32.5161	31.2611	30.8521	30.8448	30.64	-0.624788	-1.22874	-0.0208364	30.8048	-2.18964	-4.39975	0.0434132	0.177887	0	0	-0.559233	-1.16318	0.0447194	30.8048	-1.95989	-4.77085	0.0673218	0.207224	0	0
568.3	tr|Q8CFQ9|Q8CFQ9_MOUSE Fusion, derived from t(1216) malignant liposarcoma (Human) OS=Mus musculus OX=10090 GN=Fus PE=1 SV=1	Q8CFQ9_MOUSE	53 kDa	1	12	83%	NA	Q8CFQ9	Fus	Fusion, derived from t(1216) malignant liposarcoma (Human)	30.4573	30.7024	30.7371	30.6307	30.7962	30.6664	31.4281	32.5161	31.2611	30.8521	30.8448	30.64	-0.624788	-1.22874	-0.0208364	30.8048	-2.18964	-4.39975	0.0434132	0.177887	0	0	-0.559233	-1.16318	0.0447194	30.8048	-1.95989	-4.77085	0.0673218	0.207224	0	0
569.1	sp|Q8BKS9|PUM3_MOUSE Pumilio homolog 3 OS=Mus musculus OX=10090 GN=Pum3 PE=1 SV=2	PUM3_MOUSE	73 kDa	1	16	100%	NA	Q8BKS9	Pum3	Pumilio homolog 3	28.7606	28.5307	28.7175	28.9413	28.6755	28.8978	28.4261	28.7314	28.8769	29.4481	29.3545	29.4097	-0.371527	-0.791324	0.0482691	28.7094	-1.87288	-4.93137	0.0790761	0.256262	0	0	-0.202958	-0.622755	0.216838	28.7094	-1.02312	-6.03394	0.32115	0.529758	0	0
569.2	tr|A0A0N4SUH4|A0A0N4SUH4_MOUSE Pumilio homolog 3 OS=Mus musculus OX=10090 GN=Pum3 PE=1 SV=1	A0A0N4SUH4_MOUSE	73 kDa	1	16	100%	NA	A0A0N4SUH4	Pum3	Pumilio homolog 3	28.7606	28.5307	28.7175	28.9413	28.6755	28.8978	28.4261	28.7314	28.8769	29.4481	29.3545	29.4097	-0.371527	-0.791324	0.0482691	28.7094	-1.87288	-4.93137	0.0790761	0.256262	0	0	-0.202958	-0.622755	0.216838	28.7094	-1.02312	-6.03394	0.32115	0.529758	0	0
570	sp|Q61550|RAD21_MOUSE Double-strand-break repair protein rad21 homolog OS=Mus musculus OX=10090 GN=Rad21 PE=1 SV=3	RAD21_MOUSE	72 kDa	1	16	100%	NA	Q61550	Rad21	Double-strand-break repair protein rad21 homolog	28.9064	28.9384	28.9067	28.8775	28.8944	28.7126	29.1677	29.1222	29.2244	28.8879	28.7982	28.8873	-0.0974819	-0.343793	0.148829	28.7582	-0.837417	-6.22527	0.414412	0.656842	0	0	-0.186483	-0.432795	0.059828	28.7582	-1.60198	-5.32321	0.128269	0.304676	0	0
571	sp|Q62470|ITA3_MOUSE Integrin alpha-3 OS=Mus musculus OX=10090 GN=Itga3 PE=1 SV=1	ITA3_MOUSE	117 kDa	1	16	100%	NA	Q62470	Itga3	Integrin alpha-3	31.1965	31.2436	31.2091	31.1472	31.2492	31.1235	31.7193	31.8127	31.649	31.3844	31.4668	31.2387	-0.328732	-0.61853	-0.0389344	30.9657	-2.40021	-4.02091	0.0285953	0.138585	0	0	-0.371853	-0.661651	-0.0820552	30.9657	-2.71505	-3.40866	0.0150612	0.0778851	0	0
572	sp|Q9EQH3|VPS35_MOUSE Vacuolar protein sorting-associated protein 35 OS=Mus musculus OX=10090 GN=Vps35 PE=1 SV=1	VPS35_MOUSE	92 kDa	1	16	100%	NA	Q9EQH3	Vps35	Vacuolar protein sorting-associated protein 35	29.0773	28.8193	29.1125	29.1041	28.8836	29.2369	29.1763	28.7097	29.2063	28.766	29.0072	28.97	0.0304499	-0.28406	0.344959	29.2257	0.204858	-6.56077	0.840207	0.930835	0	0	0.102281	-0.212229	0.41679	29.2257	0.688117	-6.31868	0.50101	0.681826	0	0
573	sp|Q8BHB4|WDR3_MOUSE WD repeat-containing protein 3 OS=Mus musculus OX=10090 GN=Wdr3 PE=1 SV=1	WDR3_MOUSE	106 kDa	1	16	100%	NA	Q8BHB4	Wdr3	WD repeat-containing protein 3	28.3714	28.1994	28.2453	28.5581	28.1026	28.4879	28.2185	27.9547	28.7252	28.3936	28.5078	28.3273	-0.0825037	-0.427139	0.262132	28.3944	-0.506542	-6.45007	0.619227	0.809396	0	0	0.0283432	-0.316292	0.372979	28.3944	0.174017	-6.54567	0.863985	0.930862	0	0
574	sp|P62806|H4_MOUSE Histone H4 OS=Mus musculus OX=10090 GN=H4c16 PE=1 SV=2	H4_MOUSE	11 kDa	1	13	100%	NA	P62806	H4c16	Histone H4	35.4818	35.2267	35.0935	35.4916	35.5029	35.5748	35.0923	34.9603	35.5506	35.1073	35.0804	35.3446	0.0780682	-0.199844	0.35598	35.1433	0.594386	-6.40067	0.560376	0.774333	0	0	0.333804	0.055892	0.611716	35.1433	2.54148	-3.73964	0.0214998	0.0988026	0	0
575	sp|Q60973|RBBP7_MOUSE Histone-binding protein RBBP7 OS=Mus musculus OX=10090 GN=Rbbp7 PE=1 SV=1	RBBP7_MOUSE	48 kDa	1	15	60%	NA	Q60973	Rbbp7	Histone-binding protein RBBP7	29.3676	28.9538	29.2715	29.2282	29.2572	29.2699	29.231	29.6678	29.2115	29.2962	29.1164	29.3642	-0.116903	-0.374024	0.140219	29.3103	-0.96203	-6.11417	0.350024	0.596546	0	0	-0.062738	-0.319859	0.194383	29.3103	-0.516291	-6.4239	0.612552	0.770185	0	0
576	sp|P29758|OAT_MOUSE Ornithine aminotransferase, mitochondrial OS=Mus musculus OX=10090 GN=Oat PE=1 SV=1	OAT_MOUSE	48 kDa	1	14	100%	NA	P29758	Oat	Ornithine aminotransferase, mitochondrial	30.6007	30.6975	30.5601	30.4694	30.5622	30.4502	30.784	30.6478	30.772	30.3093	30.5438	30.2013	0.0763825	-0.193516	0.346281	30.424	0.598819	-6.39797	0.557486	0.772176	0	0	-0.0491068	-0.319005	0.220791	30.424	-0.384985	-6.48467	0.705202	0.827411	0	0
577.1	sp|A2AIV2|VIR_MOUSE Protein virilizer homolog OS=Mus musculus OX=10090 GN=Virma PE=1 SV=1	VIR_MOUSE	201 kDa	1	16	100%	NA	A2AIV2	Virma	Protein virilizer homolog	26.3829	26.2499	26.4356	26.294	26.1274	26.4033	26.6869	25.7275	26.8253	26.3898	26.5607	26.271	-0.0540891	-0.436594	0.328416	26.2813	-0.299245	-6.5361	0.768523	0.894318	0	0	-0.135267	-0.517772	0.247238	26.2813	-0.748358	-6.27505	0.464872	0.656319	0	0
577.2	tr|E9PZY8|E9PZY8_MOUSE Protein virilizer homolog OS=Mus musculus OX=10090 GN=Virma PE=1 SV=1	E9PZY8_MOUSE	207 kDa	1	16	100%	NA	E9PZY8	Virma	Protein virilizer homolog	26.3829	26.2499	26.4356	26.294	26.1274	26.4033	26.6869	25.7275	26.8253	26.3898	26.5607	26.271	-0.0540891	-0.436594	0.328416	26.2813	-0.299245	-6.5361	0.768523	0.894318	0	0	-0.135267	-0.517772	0.247238	26.2813	-0.748358	-6.27505	0.464872	0.656319	0	0
578	sp|P15864|H12_MOUSE Histone H1.2 OS=Mus musculus OX=10090 GN=H1-2 PE=1 SV=2	H12_MOUSE	21 kDa	1	15	20%	NA	P15864	H1-2	Histone H1.2	30.8707	33.3242	31.0235	31.0198	33.0616	31.2141	33.3723	33.8904	31.5903	31.4953	32.8143	30.903	-0.604791	-2.13605	0.926472	31.9607	-0.835982	-6.22642	0.415244	0.657696	0	0	-0.579083	-2.11035	0.95218	31.9607	-0.800447	-6.23457	0.434956	0.630428	0	0
579.1	sp|O08784|TCOF_MOUSE Treacle protein OS=Mus musculus OX=10090 GN=Tcof1 PE=1 SV=1	TCOF_MOUSE	135 kDa	1	16	100%	NA	O08784	Tcof1	Treacle protein	29.3728	29.681	29.3224	29.3144	29.6596	29.3745	30.0389	30.8458	29.703	29.9285	29.9062	29.8625	-0.588766	-0.994653	-0.182878	29.5728	-3.06969	-2.72793	0.00718683	0.0592772	0	0	-0.598021	-1.00391	-0.192134	29.5728	-3.11795	-2.61391	0.00649063	0.0445656	0	0
579.2	tr|H3BL37|H3BL37_MOUSE Treacle protein OS=Mus musculus OX=10090 GN=Tcof1 PE=1 SV=1	H3BL37_MOUSE	139 kDa	1	16	100%	NA	H3BL37	Tcof1	Treacle protein	29.3728	29.681	29.3224	29.3144	29.6596	29.3745	30.0389	30.8458	29.703	29.9285	29.9062	29.8625	-0.588766	-0.994653	-0.182878	29.5728	-3.06969	-2.72793	0.00718683	0.0592772	0	0	-0.598021	-1.00391	-0.192134	29.5728	-3.11795	-2.61391	0.00649063	0.0445656	0	0
580	sp|Q9D312|K1C20_MOUSE Keratin, type I cytoskeletal 20 OS=Mus musculus OX=10090 GN=Krt20 PE=1 SV=1	K1C20_MOUSE	49 kDa	1	16	88%	NA	Q9D312	Krt20	Keratin, type I cytoskeletal 20	26.6644	26.8805	26.6712	27.4913	27.539	27.1567	26.4318	27.2773	26.0229	27.4855	27.551	27.5773	-0.31894	-0.926578	0.288698	28.0726	-1.11098	-5.9635	0.282685	0.532248	0	0	0.338025	-0.269613	0.945663	28.0726	1.17746	-5.8697	0.255907	0.459159	0	0
581	sp|P14602|HSPB1_MOUSE Heat shock protein beta-1 OS=Mus musculus OX=10090 GN=Hspb1 PE=1 SV=3	HSPB1_MOUSE	23 kDa	1	16	100%	NA	P14602	Hspb1	Heat shock protein beta-1	32.3382	32.3072	32.3969	32.6403	32.6845	32.573	32.9214	32.6133	32.7801	33.1376	33.1589	33.2352	-0.626967	-0.934765	-0.31917	32.5148	-4.31004	-0.178503	0.000513224	0.0114352	0	0	-0.341777	-0.649574	-0.0339792	32.5148	-2.34952	-4.09472	0.031641	0.125773	0	0
582	sp|P62960|YBOX1_MOUSE Y-box-binding protein 1 OS=Mus musculus OX=10090 GN=Ybx1 PE=1 SV=3	YBOX1_MOUSE	36 kDa	1	14	79%	NA	P62960	Ybx1	Y-box-binding protein 1	30.7279	31.5216	30.8469	30.7096	31.3965	30.7756	31.6853	32.3857	30.5709	31.1202	32.0614	30.9139	-0.424048	-1.10658	0.258479	31.1286	-1.31503	-5.7276	0.206687	0.450589	0	0	-0.495658	-1.17819	0.18687	31.1286	-1.5371	-5.41505	0.143438	0.326914	0	0
583	sp|Q9D706|RPAP3_MOUSE RNA polymerase II-associated protein 3 OS=Mus musculus OX=10090 GN=Rpap3 PE=1 SV=1	RPAP3_MOUSE	74 kDa	1	15	100%	NA	Q9D706	Rpap3	RNA polymerase II-associated protein 3	28.2675	28.0132	28.1637	28.3121	28.1061	28.2076	27.4524	27.7183	27.4732	27.9297	27.8187	28.1303	0.394397	0.0868249	0.701969	28.3522	2.71324	-3.43018	0.0151176	0.0948965	0	0	0.454871	0.147299	0.762443	28.3522	3.12927	-2.59017	0.00632733	0.0437891	0	0
584	sp|Q8R0X7|SGPL1_MOUSE Sphingosine-1-phosphate lyase 1 OS=Mus musculus OX=10090 GN=Sgpl1 PE=1 SV=1	SGPL1_MOUSE	64 kDa	1	14	100%	NA	Q8R0X7	Sgpl1	Sphingosine-1-phosphate lyase 1	30.008	29.952	30.0276	29.8752	29.6273	29.8563	30.3465	30.2441	30.5627	30.1223	29.9132	29.9708	-0.197427	-0.478919	0.084066	30.0683	-1.48402	-5.50826	0.156793	0.382734	0	0	-0.406972	-0.688464	-0.125479	30.0683	-3.05914	-2.73101	0.0073379	0.0487516	0	0
585.1	sp|Q80UG5|SEPT9_MOUSE Septin-9 OS=Mus musculus OX=10090 GN=Septin9 PE=1 SV=1	SEPT9_MOUSE	66 kDa	0.999999	16	94%	NA	Q80UG5	Septin9	Septin-9	28.3644	28.4995	28.1977	28.5171	28.8186	28.5989	27.4418	28.3036	26.6066	28.3262	28.7673	28.441	0.372794	-0.323504	1.06909	28.595	1.13322	-5.93941	0.273503	0.521206	0	0	0.663782	-0.0325151	1.36008	28.595	2.01777	-4.6749	0.0603748	0.192405	0	0
585.2	tr|A2A6U3|A2A6U3_MOUSE Septin-9 OS=Mus musculus OX=10090 GN=Septin9 PE=1 SV=1	A2A6U3_MOUSE	64 kDa	0.999999	16	94%	NA	A2A6U3	Septin9	Septin-9	28.3644	28.4995	28.1977	28.5171	28.8186	28.5989	27.4418	28.3036	26.6066	28.3262	28.7673	28.441	0.372794	-0.323504	1.06909	28.595	1.13322	-5.93941	0.273503	0.521206	0	0	0.663782	-0.0325151	1.36008	28.595	2.01777	-4.6749	0.0603748	0.192405	0	0
586.1	sp|Q99020|ROAA_MOUSE Heterogeneous nuclear ribonucleoprotein A/B OS=Mus musculus OX=10090 GN=Hnrnpab PE=1 SV=1	ROAA_MOUSE	31 kDa	0.999999	15	100%	NA	Q99020	Hnrnpab	Heterogeneous nuclear ribonucleoprotein A/B	33.2216	33.2646	33.1387	33.1225	33.078	33.1393	33.1655	33.3935	33.2031	33.1189	33.1437	33.0578	0.027916	-0.170631	0.226464	33.0914	0.297503	-6.53664	0.769823	0.894318	0	0	-0.0671424	-0.26569	0.131405	33.0914	-0.715541	-6.29925	0.484352	0.670873	0	0
586.2	tr|Q20BD0|Q20BD0_MOUSE Heterogeneous nuclear ribonucleoprotein A/B OS=Mus musculus OX=10090 GN=Hnrnpab PE=1 SV=1	Q20BD0_MOUSE	36 kDa	0.999999	15	100%	NA	Q20BD0	Hnrnpab	Heterogeneous nuclear ribonucleoprotein A/B	33.2216	33.2646	33.1387	33.1225	33.078	33.1393	33.1655	33.3935	33.2031	33.1189	33.1437	33.0578	0.027916	-0.170631	0.226464	33.0914	0.297503	-6.53664	0.769823	0.894318	0	0	-0.0671424	-0.26569	0.131405	33.0914	-0.715541	-6.29925	0.484352	0.670873	0	0
586.3	tr|Q80XR6|Q80XR6_MOUSE Heterogeneous nuclear ribonucleoprotein A/B OS=Mus musculus OX=10090 GN=Hnrnpab PE=1 SV=1	Q80XR6_MOUSE	34 kDa	0.999999	15	100%	NA	Q80XR6	Hnrnpab	Heterogeneous nuclear ribonucleoprotein A/B	33.2216	33.2646	33.1387	33.1225	33.078	33.1393	33.1655	33.3935	33.2031	33.1189	33.1437	33.0578	0.027916	-0.170631	0.226464	33.0914	0.297503	-6.53664	0.769823	0.894318	0	0	-0.0671424	-0.26569	0.131405	33.0914	-0.715541	-6.29925	0.484352	0.670873	0	0
587.1	sp|Q9DBG6|RPN2_MOUSE Dolichyl-diphosphooligosaccharide--protein glycosyltransferase subunit 2 OS=Mus musculus OX=10090 GN=Rpn2 PE=1 SV=1	RPN2_MOUSE	69 kDa	0.999999	16	100%	NA	Q9DBG6	Rpn2	Dolichyl-diphosphooligosaccharide--protein glycosyltransferase subunit 2	31.5903	31.4468	31.6157	31.4636	31.1853	31.4052	31.6998	31.2383	32.0445	31.7263	31.5475	31.571	-0.0869479	-0.381824	0.207928	31.3768	-0.623908	-6.38236	0.541281	0.760941	0	0	-0.286522	-0.581398	0.00835447	31.3768	-2.05598	-4.61025	0.0560839	0.182567	0	0
587.2	tr|A2ACG7|A2ACG7_MOUSE Dolichyl-diphosphooligosaccharide--protein glycosyltransferase subunit 2 OS=Mus musculus OX=10090 GN=Rpn2 PE=1 SV=1	A2ACG7_MOUSE	68 kDa	0.999999	16	100%	NA	A2ACG7	Rpn2	Dolichyl-diphosphooligosaccharide--protein glycosyltransferase subunit 2	31.5903	31.4468	31.6157	31.4636	31.1853	31.4052	31.6998	31.2383	32.0445	31.7263	31.5475	31.571	-0.0869479	-0.381824	0.207928	31.3768	-0.623908	-6.38236	0.541281	0.760941	0	0	-0.286522	-0.581398	0.00835447	31.3768	-2.05598	-4.61025	0.0560839	0.182567	0	0
588	sp|O89001|CBPD_MOUSE Carboxypeptidase D OS=Mus musculus OX=10090 GN=Cpd PE=1 SV=2	CBPD_MOUSE	152 kDa	0.999999	16	100%	NA	O89001	Cpd	Carboxypeptidase D	28.7357	28.6515	28.7804	28.5177	28.3259	28.4202	28.3538	28.0513	28.5891	27.7469	27.5465	27.695	0.72545	0.327996	1.1229	28.1029	3.86256	-1.10481	0.00133004	0.0212745	0	0	0.424175	0.0267202	0.821629	28.1029	2.25846	-4.25874	0.0379108	0.142339	0	0
589	sp|P54775|PRS6B_MOUSE 26S proteasome regulatory subunit 6B OS=Mus musculus OX=10090 GN=Psmc4 PE=1 SV=2	PRS6B_MOUSE	47 kDa	0.999999	16	100%	NA	P54775	Psmc4	26S proteasome regulatory subunit 6B	29.1915	29.2657	29.1666	29.2266	29.3762	29.3211	28.8748	28.6335	28.6957	28.8926	29.0341	28.9831	0.355647	0.140282	0.571011	29.2582	3.49419	-1.86337	0.00291211	0.0330229	0	0	0.455686	0.240322	0.671051	29.2582	4.47707	0.177313	0.000361183	0.00732446	0	0
590	sp|P62334|PRS10_MOUSE 26S proteasome regulatory subunit 10B OS=Mus musculus OX=10090 GN=Psmc6 PE=1 SV=1	PRS10_MOUSE	44 kDa	0.999999	14	100%	NA	P62334	Psmc6	26S proteasome regulatory subunit 10B	29.7746	29.4171	29.6734	29.6783	29.7344	29.7279	28.9134	28.7507	29.0514	29.3318	29.1443	29.4453	0.515517	0.228877	0.802158	29.6091	3.80546	-1.22113	0.00149851	0.0226939	0	0	0.607355	0.320715	0.893996	29.6091	4.48339	0.190249	0.000356424	0.00724903	0	0
591.1	sp|Q9JHR7|IDE_MOUSE Insulin-degrading enzyme OS=Mus musculus OX=10090 GN=Ide PE=1 SV=1	IDE_MOUSE	118 kDa	0.999998	16	100%	NA	Q9JHR7	Ide	Insulin-degrading enzyme	29.1325	28.9403	29.0607	29.0838	29.0656	29.1811	28.5125	27.7833	28.7182	29.5049	29.5366	29.6779	0.0889227	-0.55375	0.731596	29.135	0.292863	-6.53805	0.77332	0.894318	0	0	0.15459	-0.488083	0.797262	29.135	0.509133	-6.42762	0.617476	0.773898	0	0
591.2	tr|Q8CGB9|Q8CGB9_MOUSE Insulin-degrading enzyme OS=Mus musculus OX=10090 GN=Ide PE=1 SV=1	Q8CGB9_MOUSE	118 kDa	0.999998	16	100%	NA	Q8CGB9	Ide	Insulin-degrading enzyme	29.1325	28.9403	29.0607	29.0838	29.0656	29.1811	28.5125	27.7833	28.7182	29.5049	29.5366	29.6779	0.0889227	-0.55375	0.731596	29.135	0.292863	-6.53805	0.77332	0.894318	0	0	0.15459	-0.488083	0.797262	29.135	0.509133	-6.42762	0.617476	0.773898	0	0
592	sp|P24527|LKHA4_MOUSE Leukotriene A-4 hydrolase OS=Mus musculus OX=10090 GN=Lta4h PE=1 SV=4	LKHA4_MOUSE	69 kDa	0.999998	16	100%	NA	P24527	Lta4h	Leukotriene A-4 hydrolase	28.2907	27.885	28.3501	28.3569	28.0174	28.4402	27.7519	27.3651	27.9151	27.8403	27.8697	28.1533	0.359359	-0.0144395	0.733158	28.4727	2.03445	-4.66612	0.0584555	0.213876	0	0	0.455592	0.0817934	0.829391	28.4727	2.57925	-3.66879	0.0199243	0.0939767	0	0
593	sp|P11440|CDK1_MOUSE Cyclin-dependent kinase 1 OS=Mus musculus OX=10090 GN=Cdk1 PE=1 SV=3	CDK1_MOUSE	34 kDa	0.999998	15	87%	NA	P11440	Cdk1	Cyclin-dependent kinase 1	29.6753	29.956	29.8061	29.8714	30.0866	30.1997	29.4895	28.7903	29.364	29.1294	29.2948	29.2579	0.591501	0.280661	0.902341	30.0107	4.02644	-0.763947	0.000935909	0.0172993	0	0	0.831614	0.520774	1.14245	30.0107	5.66092	2.53114	3.24345e-05	0.00175398	0	0
594	sp|Q9QZE5|COPG1_MOUSE Coatomer subunit gamma-1 OS=Mus musculus OX=10090 GN=Copg1 PE=1 SV=1	COPG1_MOUSE	98 kDa	0.999998	16	81%	NA	Q9QZE5	Copg1	Coatomer subunit gamma-1	27.7596	27.4262	27.7289	27.7446	27.5292	27.8856	27.0686	27.0333	27.1005	27.3677	27.4492	27.5818	0.371356	0.0678679	0.674844	27.7028	2.58911	-3.66799	0.01951	0.110172	0	0	0.452917	0.149429	0.756405	27.7028	3.15776	-2.53274	0.00595704	0.0420185	0	0
595	sp|Q3TJD7|PDLI7_MOUSE PDZ and LIM domain protein 7 OS=Mus musculus OX=10090 GN=Pdlim7 PE=1 SV=1	PDLI7_MOUSE	50 kDa	0.999997	14	100%	NA	Q3TJD7	Pdlim7	PDZ and LIM domain protein 7	29.4969	29.3901	29.6496	29.6931	29.7785	29.7499	29.8619	30.0848	29.873	29.7244	29.5541	29.7219	-0.29113	-0.525946	-0.0563138	29.6124	-2.62338	-3.60277	0.0181885	0.10518	0	0	-0.0628578	-0.297674	0.171958	29.6124	-0.566413	-6.39618	0.578793	0.745643	0	0
596	sp|Q60865|CAPR1_MOUSE Caprin-1 OS=Mus musculus OX=10090 GN=Caprin1 PE=1 SV=2	CAPR1_MOUSE	78 kDa	0.999997	14	100%	NA	Q60865	Caprin1	Caprin-1	30.4682	30.4119	30.4052	30.2144	30.3673	30.3146	30.4189	30.904	30.1179	30.5023	30.4425	30.5824	-0.0662286	-0.338525	0.206068	30.3705	-0.514642	-6.44583	0.613678	0.80629	0	0	-0.195863	-0.468159	0.0764336	30.3705	-1.52199	-5.436	0.147084	0.33249	0	0
597	tr|Q6PGF5|Q6PGF5_MOUSE BMS1 homolog, ribosome assembly protein (Yeast) OS=Mus musculus OX=10090 GN=Bms1 PE=1 SV=1	Q6PGF5_MOUSE	145 kDa	0.999997	16	100%	NA	Q6PGF5	Bms1	BMS1 homolog, ribosome assembly protein (Yeast)	28.0778	28.0187	27.9969	28.1392	28.0045	28.1484	28.1693	27.9336	28.3208	28.5169	28.5121	28.481	-0.291138	-0.56007	-0.0222059	28.1258	-2.29065	-4.21991	0.0355592	0.157254	0	0	-0.224925	-0.493857	0.0440074	28.1258	-1.76969	-5.07352	0.0953918	0.259841	0	0
598	sp|Q8BKG3|PTK7_MOUSE Inactive tyrosine-protein kinase 7 OS=Mus musculus OX=10090 GN=Ptk7 PE=1 SV=1	PTK7_MOUSE	118 kDa	0.999997	16	100%	NA	Q8BKG3	Ptk7	Inactive tyrosine-protein kinase 7	27.0215	27.164	27.1937	26.9441	27.0968	27.0616	27.9641	28.6712	28.0949	26.9554	26.9937	26.8869	-0.467956	-1.11559	0.179675	27.0943	-1.52939	-5.44595	0.145327	0.366948	0	0	-0.560183	-1.20781	0.0874478	27.0943	-1.83081	-4.97853	0.0854584	0.243131	0	0
599	sp|Q8BJW6|EIF2A_MOUSE Eukaryotic translation initiation factor 2A OS=Mus musculus OX=10090 GN=Eif2a PE=1 SV=2	EIF2A_MOUSE	64 kDa	0.999997	14	100%	NA	Q8BJW6	Eif2a	Eukaryotic translation initiation factor 2A	29.2675	29.6418	29.3506	29.4933	29.927	29.559	29.545	30.2645	29.1713	28.8988	29.022	28.8559	0.127045	-0.398	0.65209	29.5643	0.512156	-6.44711	0.615406	0.807686	0	0	0.366836	-0.15821	0.891881	29.5643	1.47882	-5.49509	0.158239	0.346359	0	0
600	sp|Q60932|VDAC1_MOUSE Voltage-dependent anion-selective channel protein 1 OS=Mus musculus OX=10090 GN=Vdac1 PE=1 SV=3	VDAC1_MOUSE	32 kDa	0.999997	16	100%	NA	Q60932	Vdac1	Voltage-dependent anion-selective channel protein 1	32.8619	32.4387	32.7559	32.5971	32.4675	32.5481	32.5496	32.2785	32.9091	32.7639	32.4383	32.6044	0.0948653	-0.185961	0.375691	32.4756	0.714779	-6.32076	0.48481	0.716935	0	0	-0.0530779	-0.333904	0.227748	32.4756	-0.399925	-6.47862	0.694379	0.82227	0	0
601	sp|Q60848|HELLS_MOUSE Lymphocyte-specific helicase OS=Mus musculus OX=10090 GN=Hells PE=1 SV=2	HELLS_MOUSE	95 kDa	0.999997	16	100%	NA	Q60848	Hells	Lymphocyte-specific helicase	29.9155	30.0445	29.9024	29.9075	29.9987	29.9308	30.235	29.8277	30.3221	29.8347	30.0266	29.818	-0.0565521	-0.308273	0.195169	29.8376	-0.475369	-6.46577	0.640802	0.822	0	0	-0.0650616	-0.316783	0.18666	29.8376	-0.546898	-6.40726	0.591823	0.754992	0	0
602	sp|P62192|PRS4_MOUSE 26S proteasome regulatory subunit 4 OS=Mus musculus OX=10090 GN=Psmc1 PE=1 SV=1	PRS4_MOUSE	49 kDa	0.999997	15	100%	NA	P62192	Psmc1	26S proteasome regulatory subunit 4	29.7256	29.5921	29.5379	29.5306	29.8966	29.7119	29.0653	28.9931	29.084	29.3668	29.3643	29.4056	0.405337	0.146154	0.664519	29.604	3.30912	-2.24238	0.00431996	0.0423733	0	0	0.499824	0.240642	0.759007	29.604	4.0805	-0.638015	0.000834342	0.012963	0	0
603	sp|Q9D8W5|PSD12_MOUSE 26S proteasome non-ATPase regulatory subunit 12 OS=Mus musculus OX=10090 GN=Psmd12 PE=1 SV=4	PSD12_MOUSE	53 kDa	0.999996	16	100%	NA	Q9D8W5	Psmd12	26S proteasome non-ATPase regulatory subunit 12	30.2822	29.9386	30.237	30.4049	29.9939	30.3904	29.587	29.1211	29.73	29.9359	29.8083	30.0234	0.451609	0.0831292	0.820088	30.1771	2.5936	-3.6599	0.0193486	0.109389	0	0	0.562105	0.193626	0.930585	30.1771	3.22819	-2.3913	0.00513875	0.0383401	0	0
604	sp|Q9DCX2|ATP5H_MOUSE ATP synthase subunit d, mitochondrial OS=Mus musculus OX=10090 GN=Atp5pd PE=1 SV=3	ATP5H_MOUSE	19 kDa	0.999996	14	100%	NA	Q9DCX2	Atp5pd	ATP synthase subunit d, mitochondrial	31.2795	31.5917	31.2433	31.0501	31.2435	30.961	31.5306	31.867	31.3858	31.2118	31.1709	31.0686	-0.000906296	-0.334503	0.33269	31.1351	-0.00574845	-6.58257	0.995483	0.997793	0	0	-0.287578	-0.621175	0.046018	31.1351	-1.82405	-4.98896	0.0864438	0.245135	0	0
605	sp|Q9Z2I8|SUCB2_MOUSE Succinate--CoA ligase [GDP-forming] subunit beta, mitochondrial OS=Mus musculus OX=10090 GN=Suclg2 PE=1 SV=3	SUCB2_MOUSE	47 kDa	0.999995	15	100%	NA	Q9Z2I8	Suclg2	Succinate--CoA ligase [GDP-forming] subunit beta, mitochondrial	30.4821	30.3995	30.4647	30.2702	30.1108	30.1258	30.0537	29.9867	30.3054	30.5654	30.4223	30.5364	0.137131	-0.138721	0.412984	30.0903	1.05187	-6.02559	0.308133	0.558752	0	0	-0.142718	-0.41857	0.133135	30.0903	-1.09472	-5.96025	0.289479	0.492938	0	0
606	sp|Q8R326|PSPC1_MOUSE Paraspeckle component 1 OS=Mus musculus OX=10090 GN=Pspc1 PE=1 SV=1	PSPC1_MOUSE	59 kDa	0.999994	16	100%	NA	Q8R326	Pspc1	Paraspeckle component 1	29.8163	29.9385	29.8298	29.6568	29.7619	29.6348	30.3585	30.5051	30.313	29.5927	29.5103	29.4803	-0.0984543	-0.531001	0.334093	29.7447	-0.481733	-6.46263	0.636388	0.819701	0	0	-0.275506	-0.708053	0.157041	29.7447	-1.34804	-5.666	0.19605	0.393793	0	0
607.1	sp|Q9JMA1|UBP14_MOUSE Ubiquitin carboxyl-terminal hydrolase 14 OS=Mus musculus OX=10090 GN=Usp14 PE=1 SV=3	UBP14_MOUSE	56 kDa	0.999993	15	100%	NA	Q9JMA1	Usp14	Ubiquitin carboxyl-terminal hydrolase 14	29.317	28.9322	29.443	29.5777	29.5367	29.62	28.5782	27.8847	28.7949	29.6695	29.3213	29.9102	0.204247	-0.460799	0.869294	29.4135	0.650049	-6.36542	0.524711	0.748944	0	0	0.551654	-0.113392	1.2167	29.4135	1.75572	-5.09511	0.0978927	0.264326	0	0
607.2	tr|E9PYI8|E9PYI8_MOUSE Ubiquitin carboxyl-terminal hydrolase OS=Mus musculus OX=10090 GN=Usp14 PE=1 SV=1	E9PYI8_MOUSE	52 kDa	0.999993	15	100%	NA	E9PYI8	Usp14	Ubiquitin carboxyl-terminal hydrolase	29.317	28.9322	29.443	29.5777	29.5367	29.62	28.5782	27.8847	28.7949	29.6695	29.3213	29.9102	0.204247	-0.460799	0.869294	29.4135	0.650049	-6.36542	0.524711	0.748944	0	0	0.551654	-0.113392	1.2167	29.4135	1.75572	-5.09511	0.0978927	0.264326	0	0
608	tr|Q6NZL1|Q6NZL1_MOUSE DEAH (Asp-Glu-Ala-His) box polypeptide 37 OS=Mus musculus OX=10090 GN=Dhx37 PE=1 SV=1	Q6NZL1_MOUSE	128 kDa	0.999993	16	100%	NA	Q6NZL1	Dhx37	DEAH (Asp-Glu-Ala-His) box polypeptide 37	26.6119	26.7155	26.6683	26.7893	26.6447	26.8864	26.8767	26.2636	26.9901	27.6079	27.8277	27.5133	-0.514689	-1.03371	0.00432682	26.8546	-2.09897	-4.55686	0.0517235	0.197547	0	0	-0.406463	-0.925479	0.112553	26.8546	-1.65761	-5.24242	0.116501	0.290573	0	0
609	sp|Q9CZ44|NSF1C_MOUSE NSFL1 cofactor p47 OS=Mus musculus OX=10090 GN=Nsfl1c PE=1 SV=1	NSF1C_MOUSE	41 kDa	0.999993	16	100%	NA	Q9CZ44	Nsfl1c	NSFL1 cofactor p47	29.9206	29.7209	29.9422	30.1294	30.1972	30.0007	29.422	29.8977	29.2152	29.6778	29.4997	29.8523	0.267103	-0.0201273	0.554333	29.8426	1.96766	-4.77726	0.0662783	0.231344	0	0	0.514995	0.227765	0.802226	29.8426	3.7938	-1.23016	0.00153624	0.0188331	0	0
610	sp|P50516|VATA_MOUSE V-type proton ATPase catalytic subunit A OS=Mus musculus OX=10090 GN=Atp6v1a PE=1 SV=2	VATA_MOUSE	68 kDa	0.999992	14	100%	NA	P50516	Atp6v1a	V-type proton ATPase catalytic subunit A	29.6926	29.7339	29.6835	29.599	29.5444	29.6361	29.6763	29.2134	29.5928	29.1279	29.1958	29.128	0.380967	0.119056	0.642878	29.628	3.07777	-2.71082	0.00705499	0.0590438	0	0	0.270783	0.00887216	0.532694	29.628	2.18761	-4.38362	0.0435221	0.154624	0	0
611	tr|Q6DFZ1|Q6DFZ1_MOUSE Golgi-specific brefeldin A-resistance factor 1 OS=Mus musculus OX=10090 GN=Gbf1 PE=1 SV=1	Q6DFZ1_MOUSE	207 kDa	0.999992	16	94%	NA	Q6DFZ1	Gbf1	Golgi-specific brefeldin A-resistance factor 1	26.4482	25.9144	26.37	26.5834	26.001	26.3545	25.9386	25.075	26.1235	25.9782	25.9501	26.1281	0.378634	-0.0543199	0.811588	26.1604	1.8509	-4.96646	0.0823584	0.263605	0	0	0.447399	0.0144447	0.880353	26.1604	2.18705	-4.38501	0.0436161	0.154624	0	0
612	sp|Q8VDP4|CCAR2_MOUSE Cell cycle and apoptosis regulator protein 2 OS=Mus musculus OX=10090 GN=Ccar2 PE=1 SV=2	CCAR2_MOUSE	103 kDa	0.999992	16	100%	NA	Q8VDP4	Ccar2	Cell cycle and apoptosis regulator protein 2	29.3981	29.6115	29.4292	29.3836	29.4883	29.3933	29.7584	30.0341	29.8522	29.6049	29.5918	29.491	-0.242464	-0.485219	0.000289927	29.4844	-2.11341	-4.53162	0.0502438	0.193484	0	0	-0.300308	-0.543062	-0.0575537	29.4844	-2.61759	-3.59556	0.0184055	0.0886297	0	0
613.1	sp|P25976|UBF1_MOUSE Nucleolar transcription factor 1 OS=Mus musculus OX=10090 GN=Ubtf PE=1 SV=1	UBF1_MOUSE	90 kDa	0.99999	16	100%	NA	P25976	Ubtf	Nucleolar transcription factor 1	30.2427	30.2511	30.2678	30.1725	30.2277	30.2184	30.4085	30.6139	30.5911	30.3836	30.3069	30.3315	-0.185353	-0.392091	0.0213844	30.2479	-1.89707	-4.89242	0.0755953	0.249859	0	0	-0.233032	-0.43977	-0.0262947	30.2479	-2.38506	-4.02995	0.0294757	0.119757	0	0
613.2	tr|A2AWT5|A2AWT5_MOUSE Nucleolar transcription factor 1 OS=Mus musculus OX=10090 GN=Ubtf PE=1 SV=1	A2AWT5_MOUSE	89 kDa	0.99999	16	100%	NA	A2AWT5	Ubtf	Nucleolar transcription factor 1	30.2427	30.2511	30.2678	30.1725	30.2277	30.2184	30.4085	30.6139	30.5911	30.3836	30.3069	30.3315	-0.185353	-0.392091	0.0213844	30.2479	-1.89707	-4.89242	0.0755953	0.249859	0	0	-0.233032	-0.43977	-0.0262947	30.2479	-2.38506	-4.02995	0.0294757	0.119757	0	0
613.3	tr|A2AWT6|A2AWT6_MOUSE Nucleolar transcription factor 1 OS=Mus musculus OX=10090 GN=Ubtf PE=1 SV=1	A2AWT6_MOUSE	85 kDa	0.99999	16	100%	NA	A2AWT6	Ubtf	Nucleolar transcription factor 1	30.2427	30.2511	30.2678	30.1725	30.2277	30.2184	30.4085	30.6139	30.5911	30.3836	30.3069	30.3315	-0.185353	-0.392091	0.0213844	30.2479	-1.89707	-4.89242	0.0755953	0.249859	0	0	-0.233032	-0.43977	-0.0262947	30.2479	-2.38506	-4.02995	0.0294757	0.119757	0	0
613.4	tr|A2AWT7|A2AWT7_MOUSE Nucleolar transcription factor 1 OS=Mus musculus OX=10090 GN=Ubtf PE=1 SV=1	A2AWT7_MOUSE	88 kDa	0.99999	16	100%	NA	A2AWT7	Ubtf	Nucleolar transcription factor 1	30.2427	30.2511	30.2678	30.1725	30.2277	30.2184	30.4085	30.6139	30.5911	30.3836	30.3069	30.3315	-0.185353	-0.392091	0.0213844	30.2479	-1.89707	-4.89242	0.0755953	0.249859	0	0	-0.233032	-0.43977	-0.0262947	30.2479	-2.38506	-4.02995	0.0294757	0.119757	0	0
614	sp|Q9R112|SQOR_MOUSE Sulfide:quinone oxidoreductase, mitochondrial OS=Mus musculus OX=10090 GN=Sqor PE=1 SV=3	SQOR_MOUSE	50 kDa	0.99999	16	100%	NA	Q9R112	Sqor	Sulfide:quinone oxidoreductase, mitochondrial	28.8664	28.9634	28.842	28.9293	29.0163	28.8838	28.8106	28.4026	29.2354	31.5165	31.4905	31.4439	-1.25931	-2.52973	0.0111071	29.0633	-2.09811	-4.55833	0.0518089	0.197702	-1	0	-1.2068	-2.47722	0.0636211	29.0633	-2.01061	-4.68685	0.0611972	0.194316	0	0
615	sp|Q64737|PUR2_MOUSE Trifunctional purine biosynthetic protein adenosine-3 OS=Mus musculus OX=10090 GN=Gart PE=1 SV=3	PUR2_MOUSE	108 kDa	0.999988	15	100%	NA	Q64737	Gart	Trifunctional purine biosynthetic protein adenosine-3	27.9734	27.9427	27.9518	28.2685	28.2849	28.3087	27.5277	27.3681	27.4394	28.5851	28.4774	28.7552	-0.0694815	-0.641351	0.502388	28.2637	-0.257166	-6.54822	0.800266	0.909671	0	0	0.261908	-0.309961	0.833777	28.2637	0.969378	-6.08635	0.346511	0.555055	0	0
616	sp|Q99JY9|ARP3_MOUSE Actin-related protein 3 OS=Mus musculus OX=10090 GN=Actr3 PE=1 SV=3	ARP3_MOUSE	47 kDa	0.999988	15	100%	NA	Q99JY9	Actr3	Actin-related protein 3	31.1432	31.0319	30.8885	31.0456	31.0234	30.9609	30.9992	30.227	30.9434	31.1608	31.086	31.1482	0.0937722	-0.250433	0.437977	31.0339	0.576446	-6.41137	0.572151	0.781994	0	0	0.0825347	-0.26167	0.426739	31.0339	0.507366	-6.42857	0.618661	0.774532	0	0
617	sp|Q8R3N6|THOC1_MOUSE THO complex subunit 1 OS=Mus musculus OX=10090 GN=Thoc1 PE=1 SV=1	THOC1_MOUSE	75 kDa	0.999987	15	100%	NA	Q8R3N6	Thoc1	THO complex subunit 1	28.9445	29.0053	28.8858	28.8555	28.6647	28.7831	29.3333	29.5585	29.3436	28.789	28.8284	28.8553	-0.172799	-0.499757	0.154159	28.8954	-1.11828	-5.95569	0.279581	0.528981	0	0	-0.350243	-0.677201	-0.0232853	28.8954	-2.26662	-4.24394	0.0372842	0.14082	0	0
618	sp|O54692|ZW10_MOUSE Centromere/kinetochore protein zw10 homolog OS=Mus musculus OX=10090 GN=Zw10 PE=1 SV=3	ZW10_MOUSE	88 kDa	0.999985	15	100%	NA	O54692	Zw10	Centromere/kinetochore protein zw10 homolog	27.3457	27.0818	27.3981	27.4489	27.1623	27.4247	26.972	27.0691	27.5755	27.1753	26.8073	27.0988	0.158866	-0.151994	0.469726	27.2623	1.08135	-5.99502	0.295206	0.545737	0	0	0.228958	-0.081902	0.539818	27.2623	1.55845	-5.38512	0.138239	0.319821	0	0
619	sp|P97329|KI20A_MOUSE Kinesin-like protein KIF20A OS=Mus musculus OX=10090 GN=Kif20a PE=1 SV=1	KI20A_MOUSE	100 kDa	0.999985	16	100%	NA	P97329	Kif20a	Kinesin-like protein KIF20A	27.7349	27.8252	27.715	27.7908	27.7831	27.7616	27.9022	28.0622	27.9976	28.1991	28.2478	28.0257	-0.314064	-0.533598	-0.0945294	27.8846	-3.02703	-2.8125	0.0078517	0.0633037	0	0	-0.293925	-0.513459	-0.0743904	27.8846	-2.83293	-3.17936	0.0117932	0.0668315	0	0
620	sp|Q8CI94|PYGB_MOUSE Glycogen phosphorylase, brain form OS=Mus musculus OX=10090 GN=Pygb PE=1 SV=3	PYGB_MOUSE	97 kDa	0.999984	15	100%	NA	Q8CI94	Pygb	Glycogen phosphorylase, brain form	26.6881	26.4117	26.5789	26.6099	26.5513	26.6251	26.1022	25.9646	26.1771	26.4966	26.4197	27.0471	0.19167	-0.180352	0.563692	26.5002	1.09028	-5.98559	0.291393	0.541935	0	0	0.227512	-0.14451	0.599535	26.5002	1.29417	-5.73277	0.213586	0.414803	0	0
621	sp|P61982|1433G_MOUSE 14-3-3 protein gamma OS=Mus musculus OX=10090 GN=Ywhag PE=1 SV=2	1433G_MOUSE	28 kDa	0.999983	13	46%	NA	P61982	Ywhag	14-3-3 protein gamma	29.9138	29.8424	30.0168	30.199	30.3516	30.2692	30.4443	30.9144	30.1333	30.7444	30.5906	30.7173	-0.666405	-0.970765	-0.362046	30.3509	-4.6329	0.483006	0.000260773	0.00751501	0	0	-0.317464	-0.621824	-0.0131045	30.3509	-2.20704	-4.34952	0.0419048	0.150996	0	0
622	sp|Q00612|G6PD1_MOUSE Glucose-6-phosphate 1-dehydrogenase X OS=Mus musculus OX=10090 GN=G6pdx PE=1 SV=3	G6PD1_MOUSE	59 kDa	0.999979	15	100%	NA	Q00612	G6pdx	Glucose-6-phosphate 1-dehydrogenase X	29.4371	29.0914	29.4007	29.6908	29.3503	29.535	28.5304	27.9143	28.703	28.9635	28.8183	29.0909	0.639665	0.226835	1.05249	29.295	3.27899	-2.3049	0.00461388	0.0446286	0	0	0.855307	0.442477	1.26814	29.295	4.38439	-0.0152368	0.000440377	0.0081776	0	0
623	sp|Q9WVJ2|PSD13_MOUSE 26S proteasome non-ATPase regulatory subunit 13 OS=Mus musculus OX=10090 GN=Psmd13 PE=1 SV=1	PSD13_MOUSE	43 kDa	0.999979	14	100%	NA	Q9WVJ2	Psmd13	26S proteasome non-ATPase regulatory subunit 13	29.5749	29.3675	29.5934	29.698	29.4073	29.666	28.9783	28.5105	29.154	29.3108	29.3874	29.4084	0.387013	0.0324887	0.741537	29.5308	2.30996	-4.18528	0.034236	0.153888	0	0	0.465539	0.111015	0.820063	29.5308	2.77866	-3.2856	0.0132085	0.0719843	0	0
624	sp|Q9WVF7|DPOE1_MOUSE DNA polymerase epsilon catalytic subunit A OS=Mus musculus OX=10090 GN=Pole PE=1 SV=3	DPOE1_MOUSE	262 kDa	0.999976	16	100%	NA	Q9WVF7	Pole	DNA polymerase epsilon catalytic subunit A	27.148	26.9911	27.2505	27.2651	27.3398	27.2983	26.7977	26.6825	27.2178	27.2392	27.1182	27.4481	0.0459421	-0.251449	0.343333	27.2344	0.326877	-6.52715	0.747901	0.886006	0	0	0.217148	-0.0802435	0.514539	27.2344	1.545	-5.40399	0.141447	0.324575	0	0
625	sp|Q6ZWN5|RS9_MOUSE 40S ribosomal protein S9 OS=Mus musculus OX=10090 GN=Rps9 PE=1 SV=3	RS9_MOUSE	23 kDa	0.999975	16	100%	NA	Q6ZWN5	Rps9	40S ribosomal protein S9	32.6598	32.6665	32.6059	32.8633	32.911	32.8452	32.4198	31.7064	32.4046	32.9044	33.2182	32.876	0.0558488	-0.423681	0.535378	32.8233	0.246513	-6.551	0.80836	0.915891	0	0	0.284925	-0.194605	0.764454	32.8233	1.25764	-5.77676	0.22623	0.428287	0	0
626.1	sp|Q8C7R4|UBA6_MOUSE Ubiquitin-like modifier-activating enzyme 6 OS=Mus musculus OX=10090 GN=Uba6 PE=1 SV=1	UBA6_MOUSE	118 kDa	0.999973	16	100%	NA	Q8C7R4	Uba6	Ubiquitin-like modifier-activating enzyme 6	25.8159	25.5985	26.0282	26.2111	25.999	26.17	26.7214	26.8302	26.0512	27.0635	26.6115	27.1426	-0.922528	-1.34564	-0.499412	26.4633	-4.61408	0.441107	0.00027244	0.00769229	0	0	-0.610069	-1.03318	-0.186952	26.4633	-3.05129	-2.74771	0.00747254	0.0493173	0	0
626.2	tr|D3Z061|D3Z061_MOUSE E1 ubiquitin-activating enzyme OS=Mus musculus OX=10090 GN=Uba6 PE=1 SV=1	D3Z061_MOUSE	115 kDa	0.999973	16	100%	NA	D3Z061	Uba6	E1 ubiquitin-activating enzyme	25.8159	25.5985	26.0282	26.2111	25.999	26.17	26.7214	26.8302	26.0512	27.0635	26.6115	27.1426	-0.922528	-1.34564	-0.499412	26.4633	-4.61408	0.441107	0.00027244	0.00769229	0	0	-0.610069	-1.03318	-0.186952	26.4633	-3.05129	-2.74771	0.00747254	0.0493173	0	0
627	tr|E9QN31|E9QN31_MOUSE Probable 28S rRNA (cytosine-C(5))-methyltransferase OS=Mus musculus OX=10090 GN=Nop2 PE=1 SV=1	E9QN31_MOUSE	87 kDa	0.999972	16	100%	NA	E9QN31	Nop2	Probable 28S rRNA (cytosine-C(5))-methyltransferase	30.8691	31.0175	30.8964	31.0002	31.043	31.0181	30.7056	30.469	30.8951	31.6164	31.6381	31.5544	-0.218776	-0.680202	0.24265	30.9314	-1.00353	-6.07406	0.330256	0.579277	0	0	-0.126008	-0.587434	0.335418	30.9314	-0.578003	-6.38938	0.571154	0.739146	0	0
628.1	sp|P10649|GSTM1_MOUSE Glutathione S-transferase Mu 1 OS=Mus musculus OX=10090 GN=Gstm1 PE=1 SV=2	GSTM1_MOUSE	26 kDa	0.999972	12	75%	NA	P10649	Gstm1	Glutathione S-transferase Mu 1	30.9031	30.7125	30.9133	30.8747	30.7898	30.8798	30.2332	29.3843	30.3792	29.7307	29.6505	29.977	0.950493	0.565527	1.33546	30.48	5.22494	1.66868	7.77257e-05	0.00334604	0	0	0.955599	0.570633	1.34057	30.48	5.25301	1.73376	7.3449e-05	0.00264114	0	0
628.2	tr|A2AE89|A2AE89_MOUSE Glutathione transferase OS=Mus musculus OX=10090 GN=Gstm1 PE=1 SV=2	A2AE89_MOUSE	29 kDa	0.999972	12	75%	NA	A2AE89	Gstm1	Glutathione transferase	30.9031	30.7125	30.9133	30.8747	30.7898	30.8798	30.2332	29.3843	30.3792	29.7307	29.6505	29.977	0.950493	0.565527	1.33546	30.48	5.22494	1.66868	7.77257e-05	0.00334604	0	0	0.955599	0.570633	1.34057	30.48	5.25301	1.73376	7.3449e-05	0.00264114	0	0
629.1	sp|P10853|H2B1F_MOUSE Histone H2B type 1-F/J/L OS=Mus musculus OX=10090 GN=H2bc15 PE=1 SV=2	H2B1F_MOUSE	14 kDa	0.999968	13	54%	NA	P10853	H2bc15	Histone H2B type 1-F/J/L	34.2664	33.8994	34.0522	34.1707	34.0298	34.1166	33.8109	33.2318	34.5133	33.7496	33.6192	34.057	0.242362	-0.172808	0.657532	33.7997	1.23537	-5.82364	0.23415	0.480565	0	0	0.275368	-0.139802	0.690538	33.7997	1.4036	-5.59489	0.179142	0.371515	0	0
629.2	sp|P10854|H2B1M_MOUSE Histone H2B type 1-M OS=Mus musculus OX=10090 GN=H2bc14 PE=1 SV=2	H2B1M_MOUSE	14 kDa	0.999968	13	54%	NA	P10854	H2bc14	Histone H2B type 1-M	34.2664	33.8994	34.0522	34.1707	34.0298	34.1166	33.8109	33.2318	34.5133	33.7496	33.6192	34.057	0.242362	-0.172808	0.657532	33.7997	1.23537	-5.82364	0.23415	0.480565	0	0	0.275368	-0.139802	0.690538	33.7997	1.4036	-5.59489	0.179142	0.371515	0	0
629.3	sp|Q6ZWY9|H2B1C_MOUSE Histone H2B type 1-C/E/G OS=Mus musculus OX=10090 GN=H2bc8 PE=1 SV=3	H2B1C_MOUSE	14 kDa	0.999968	13	54%	NA	Q6ZWY9	H2bc8	Histone H2B type 1-C/E/G	34.2664	33.8994	34.0522	34.1707	34.0298	34.1166	33.8109	33.2318	34.5133	33.7496	33.6192	34.057	0.242362	-0.172808	0.657532	33.7997	1.23537	-5.82364	0.23415	0.480565	0	0	0.275368	-0.139802	0.690538	33.7997	1.4036	-5.59489	0.179142	0.371515	0	0
629.4	sp|Q8CGP2|H2B1P_MOUSE Histone H2B type 1-P OS=Mus musculus OX=10090 GN=Hist1h2bp PE=1 SV=3	H2B1P_MOUSE	14 kDa	0.999968	13	54%	NA	Q8CGP2	Hist1h2bp	Histone H2B type 1-P	34.2664	33.8994	34.0522	34.1707	34.0298	34.1166	33.8109	33.2318	34.5133	33.7496	33.6192	34.057	0.242362	-0.172808	0.657532	33.7997	1.23537	-5.82364	0.23415	0.480565	0	0	0.275368	-0.139802	0.690538	33.7997	1.4036	-5.59489	0.179142	0.371515	0	0
629.5	sp|Q64475|H2B1B_MOUSE Histone H2B type 1-B OS=Mus musculus OX=10090 GN=H2bc3 PE=1 SV=3	H2B1B_MOUSE	14 kDa	0.999968	13	54%	NA	Q64475	H2bc3	Histone H2B type 1-B	34.2664	33.8994	34.0522	34.1707	34.0298	34.1166	33.8109	33.2318	34.5133	33.7496	33.6192	34.057	0.242362	-0.172808	0.657532	33.7997	1.23537	-5.82364	0.23415	0.480565	0	0	0.275368	-0.139802	0.690538	33.7997	1.4036	-5.59489	0.179142	0.371515	0	0
629.6	sp|Q64478|H2B1H_MOUSE Histone H2B type 1-H OS=Mus musculus OX=10090 GN=H2bc9 PE=1 SV=3	H2B1H_MOUSE	14 kDa	0.999968	13	54%	NA	Q64478	H2bc9	Histone H2B type 1-H	34.2664	33.8994	34.0522	34.1707	34.0298	34.1166	33.8109	33.2318	34.5133	33.7496	33.6192	34.057	0.242362	-0.172808	0.657532	33.7997	1.23537	-5.82364	0.23415	0.480565	0	0	0.275368	-0.139802	0.690538	33.7997	1.4036	-5.59489	0.179142	0.371515	0	0
629.7	sp|Q64525|H2B2B_MOUSE Histone H2B type 2-B OS=Mus musculus OX=10090 GN=Hist2h2bb PE=1 SV=3	H2B2B_MOUSE	14 kDa	0.999968	13	54%	NA	Q64525	Hist2h2bb	Histone H2B type 2-B	34.2664	33.8994	34.0522	34.1707	34.0298	34.1166	33.8109	33.2318	34.5133	33.7496	33.6192	34.057	0.242362	-0.172808	0.657532	33.7997	1.23537	-5.82364	0.23415	0.480565	0	0	0.275368	-0.139802	0.690538	33.7997	1.4036	-5.59489	0.179142	0.371515	0	0
630	sp|Q9JK81|MYG1_MOUSE MYG1 exonuclease OS=Mus musculus OX=10090 GN=Myg1 PE=1 SV=1	MYG1_MOUSE	43 kDa	0.999966	15	100%	NA	Q9JK81	Myg1	MYG1 exonuclease	30.1065	30.0819	30.1597	30.0483	30.2477	30.1485	29.0514	29.281	28.9024	29.2996	29.117	29.5408	0.917354	0.648872	1.18584	30.0552	7.22975	5.36344	1.75248e-06	0.000349193	0	0	0.949449	0.680966	1.21793	30.0552	7.48269	5.78577	1.12951e-06	0.000281408	0	0
631.1	sp|Q61990|PCBP2_MOUSE Poly(rC)-binding protein 2 OS=Mus musculus OX=10090 GN=Pcbp2 PE=1 SV=1	PCBP2_MOUSE	38 kDa	0.999958	14	64%	NA	Q61990	Pcbp2	Poly(rC)-binding protein 2	30.3755	30.1517	30.5684	30.5328	30.4414	30.6262	29.9288	29.6592	30.2567	30.664	30.6159	30.6237	0.0738155	-0.343014	0.490645	30.5457	0.374754	-6.50979	0.712659	0.867228	0	0	0.242081	-0.174748	0.658911	30.5457	1.22902	-5.81054	0.236456	0.437307	0	0
631.2	tr|B2M1R7|B2M1R7_MOUSE Poly(rC)-binding protein 2 OS=Mus musculus OX=10090 GN=Pcbp2 PE=1 SV=1	B2M1R7_MOUSE	38 kDa	0.999958	14	64%	NA	B2M1R7	Pcbp2	Poly(rC)-binding protein 2	30.3755	30.1517	30.5684	30.5328	30.4414	30.6262	29.9288	29.6592	30.2567	30.664	30.6159	30.6237	0.0738155	-0.343014	0.490645	30.5457	0.374754	-6.50979	0.712659	0.867228	0	0	0.242081	-0.174748	0.658911	30.5457	1.22902	-5.81054	0.236456	0.437307	0	0
632.1	sp|P26043|RADI_MOUSE Radixin OS=Mus musculus OX=10090 GN=Rdx PE=1 SV=3	RADI_MOUSE	69 kDa	0.999957	15	40%	NA	P26043	Rdx	Radixin	26.9675	27.3998	26.8526	27.1192	27.3184	27.1924	27.4046	27.7131	26.9748	27.3871	27.3354	27.33	-0.28425	-0.599564	0.0310652	27.3769	-1.90747	-4.87562	0.0741528	0.24716	0	0	-0.14753	-0.462845	0.167784	27.3769	-0.990009	-6.06657	0.336571	0.54465	0	0
632.2	tr|A0A5F8MPB9|A0A5F8MPB9_MOUSE Radixin OS=Mus musculus OX=10090 GN=Rdx PE=1 SV=1	A0A5F8MPB9_MOUSE	71 kDa	0.999957	15	40%	NA	A0A5F8MPB9	Rdx	Radixin	26.9675	27.3998	26.8526	27.1192	27.3184	27.1924	27.4046	27.7131	26.9748	27.3871	27.3354	27.33	-0.28425	-0.599564	0.0310652	27.3769	-1.90747	-4.87562	0.0741528	0.24716	0	0	-0.14753	-0.462845	0.167784	27.3769	-0.990009	-6.06657	0.336571	0.54465	0	0
633	sp|Q9R0L6|PCM1_MOUSE Pericentriolar material 1 protein OS=Mus musculus OX=10090 GN=Pcm1 PE=1 SV=2	PCM1_MOUSE	229 kDa	0.999952	16	100%	NA	Q9R0L6	Pcm1	Pericentriolar material 1 protein	26.5939	26.829	26.5658	26.5088	26.6558	26.5294	27.0218	28.3121	26.9305	26.2156	26.2369	26.0043	-0.123964	-0.856978	0.609051	26.6514	-0.357951	-6.51614	0.72497	0.873521	0	0	-0.2222	-0.955215	0.510814	26.6514	-0.641613	-6.34994	0.530038	0.706774	0	0
634.1	sp|Q9R1C7|PR40A_MOUSE Pre-mRNA-processing factor 40 homolog A OS=Mus musculus OX=10090 GN=Prpf40a PE=1 SV=1	PR40A_MOUSE	108 kDa	0.999941	15	100%	NA	Q9R1C7	Prpf40a	Pre-mRNA-processing factor 40 homolog A	29.4917	29.5578	29.3458	29.3712	30.227	29.2155	29.6399	29.7588	29.764	29.8226	29.7289	29.6601	-0.263951	-0.609492	0.0815914	29.4398	-1.61631	-5.32263	0.125125	0.338487	0	0	-0.124502	-0.470044	0.22104	29.4398	-0.762389	-6.26442	0.456668	0.649848	0	0
634.2	tr|A0A6Q6PUT5|A0A6Q6PUT5_MOUSE Pre-mRNA-processing factor 40 homolog A (Fragment) OS=Mus musculus OX=10090 GN=Prpf40a PE=1 SV=1	A0A6Q6PUT5_MOUSE	110 kDa	0.999941	15	100%	NA	A0A6Q6PUT5	Prpf40a	Pre-mRNA-processing factor 40 homolog A (Fragment)	29.4917	29.5578	29.3458	29.3712	30.227	29.2155	29.6399	29.7588	29.764	29.8226	29.7289	29.6601	-0.263951	-0.609492	0.0815914	29.4398	-1.61631	-5.32263	0.125125	0.338487	0	0	-0.124502	-0.470044	0.22104	29.4398	-0.762389	-6.26442	0.456668	0.649848	0	0
635	tr|H3BJN3|H3BJN3_MOUSE Protein CASP OS=Mus musculus OX=10090 GN=Cux1 PE=1 SV=1	H3BJN3_MOUSE	77 kDa	0.999924	16	19%	NA	H3BJN3	Cux1	Protein CASP	22.1611	21.7194	22.3207	22.044	21.6502	21.8629	22.1821	22.2228	22.4061	22.055	21.6693	22.2673	-0.0666836	-0.454322	0.320955	21.8345	-0.364038	-6.51388	0.720494	0.870232	0	0	-0.281385	-0.669024	0.106254	21.8345	-1.53613	-5.41638	0.143627	0.326922	0	0
636	sp|P17426|AP2A1_MOUSE AP-2 complex subunit alpha-1 OS=Mus musculus OX=10090 GN=Ap2a1 PE=1 SV=1	AP2A1_MOUSE	108 kDa	0.999902	15	60%	NA	P17426	Ap2a1	AP-2 complex subunit alpha-1	28.0475	27.8317	28.2102	28.1168	27.5737	28.096	27.7837	26.9651	28.2268	28.2629	28.1201	28.1209	0.116562	-0.375146	0.608269	28.0299	0.501753	-6.45252	0.622546	0.811295	0	0	0.0155948	-0.476113	0.507302	28.0299	0.0671296	-6.55906	0.947294	0.975187	0	0
637	tr|Q3TGG2|Q3TGG2_MOUSE Ataxin-2-like protein OS=Mus musculus OX=10090 GN=Atxn2l PE=1 SV=1	Q3TGG2_MOUSE	105 kDa	0.999824	15	13%	NA	Q3TGG2	Atxn2l	Ataxin-2-like protein	24.4347	24.5165	23.9478	24.3883	24.2666	24.2783	24.9931	24.5731	23.8496	24.1406	24.0856	24	0.0260021	-0.533959	0.585963	24.4113	0.098286	-6.57756	0.922903	0.969326	0	0	0.0373902	-0.522571	0.597351	24.4113	0.141332	-6.55102	0.889338	0.943865	0	0
638	sp|Q8VBT6|APOBR_MOUSE Apolipoprotein B receptor OS=Mus musculus OX=10090 GN=Apobr PE=1 SV=1	APOBR_MOUSE	103 kDa	0.999798	16	100%	NA	Q8VBT6	Apobr	Apolipoprotein B receptor	26.9109	27.3149	26.9772	27.1305	27.3692	27.0842	26.6442	27.3124	26.2699	26.2167	26.0657	26.0162	0.64683	0.171523	1.12214	27.1999	2.88043	-3.10547	0.0107132	0.0769454	0	0	0.773793	0.298487	1.2491	27.1999	3.44582	-1.9499	0.00324466	0.0293235	0	0
639.1	tr|B2RXT3|B2RXT3_MOUSE Oxoglutarate dehydrogenase (succinyl-transferring) OS=Mus musculus OX=10090 GN=Ogdhl PE=1 SV=1	B2RXT3_MOUSE	115 kDa	0.99979	16	62%	NA	B2RXT3	Ogdhl	Oxoglutarate dehydrogenase (succinyl-transferring)	25.357	25.5083	25.3848	25.1861	25.3122	25.1408	26.5866	26.5252	26.6076	27.1088	26.8881	26.8241	-1.34003	-1.80834	-0.87172	25.1952	-6.05652	3.25849	1.5322e-05	0.00127238	-1	-1	-1.54372	-2.01202	-1.07541	25.1952	-6.97713	4.91255	2.80292e-06	0.000521491	-1	-1
639.2	tr|E9Q7L0|E9Q7L0_MOUSE Oxoglutarate dehydrogenase (succinyl-transferring) OS=Mus musculus OX=10090 GN=Ogdhl PE=1 SV=1	E9Q7L0_MOUSE	117 kDa	0.99979	16	62%	NA	E9Q7L0	Ogdhl	Oxoglutarate dehydrogenase (succinyl-transferring)	25.357	25.5083	25.3848	25.1861	25.3122	25.1408	26.5866	26.5252	26.6076	27.1088	26.8881	26.8241	-1.34003	-1.80834	-0.87172	25.1952	-6.05652	3.25849	1.5322e-05	0.00127238	-1	-1	-1.54372	-2.01202	-1.07541	25.1952	-6.97713	4.91255	2.80292e-06	0.000521491	-1	-1
640	sp|Q8BIQ5|CSTF2_MOUSE Cleavage stimulation factor subunit 2 OS=Mus musculus OX=10090 GN=Cstf2 PE=1 SV=2	CSTF2_MOUSE	61 kDa	0.999734	15	47%	NA	Q8BIQ5	Cstf2	Cleavage stimulation factor subunit 2	27.4513	28.4676	27.4784	27.5645	28.4962	27.5087	28.8703	29.9092	27.9283	28.1415	28.1672	27.9069	-0.688153	-1.52701	0.150701	28.0186	-1.73636	-5.14453	0.101345	0.299231	0	0	-0.630767	-1.46962	0.208087	28.0186	-1.59156	-5.3382	0.130674	0.309536	0	0
641	sp|Q8C8U0|LIPB1_MOUSE Liprin-beta-1 OS=Mus musculus OX=10090 GN=Ppfibp1 PE=1 SV=3	LIPB1_MOUSE	109 kDa	0.999489	16	100%	NA	Q8C8U0	Ppfibp1	Liprin-beta-1	27.5489	27.3473	27.4015	27.3403	27.3991	27.3213	27.3355	26.9877	27.4197	27.1899	26.8192	27.1561	0.281228	0.0153396	0.547116	27.3507	2.238	-4.31387	0.039441	0.168543	0	0	0.202264	-0.0636236	0.468152	27.3507	1.60962	-5.31222	0.126584	0.303455	0	0
642	tr|E9Q512|E9Q512_MOUSE Thyroid hormone receptor interactor 11 OS=Mus musculus OX=10090 GN=Trip11 PE=1 SV=1	E9Q512_MOUSE	226 kDa	0.998833	16	100%	NA	E9Q512	Trip11	Thyroid hormone receptor interactor 11	25.7566	26.4944	25.8255	25.7551	26.3746	25.8805	26.5305	26.7506	25.9771	26.2777	26.4879	25.9008	-0.295291	-0.745823	0.15524	26.1043	-1.38718	-5.6365	0.184032	0.418194	0	0	-0.317387	-0.767919	0.133144	26.1043	-1.49098	-5.47858	0.155032	0.342397	0	0
643	sp|Q9CZD3|GARS_MOUSE Glycine--tRNA ligase OS=Mus musculus OX=10090 GN=Gars1 PE=1 SV=1	GARS_MOUSE	82 kDa	1	14	100%	NA	Q9CZD3	Gars1	Glycine--tRNA ligase	28.9816	28.7085	28.8664	28.9922	29.0122	29.0357	28.3633	28.2395	28.4697	29.187	29.1644	29.2111	0.0796751	-0.350741	0.510091	29.1228	0.391777	-6.50305	0.700289	0.860368	0	0	0.240855	-0.189562	0.671271	29.1228	1.18433	-5.86196	0.253237	0.457783	0	0
644	sp|Q99JF8|PSIP1_MOUSE PC4 and SFRS1-interacting protein OS=Mus musculus OX=10090 GN=Psip1 PE=1 SV=1	PSIP1_MOUSE	60 kDa	1	14	100%	NA	Q99JF8	Psip1	PC4 and SFRS1-interacting protein	29.1752	29.5326	29.2954	29.3339	29.475	29.2384	29.8976	30.5946	29.7263	29.6583	29.7025	29.4299	-0.500451	-0.897101	-0.1038	29.4471	-2.66998	-3.51404	0.0165438	0.100101	0	0	-0.485757	-0.882408	-0.0891066	29.4471	-2.59159	-3.64542	0.0194285	0.092414	0	0
645	sp|Q80TM9|NISCH_MOUSE Nischarin OS=Mus musculus OX=10090 GN=Nisch PE=1 SV=2	NISCH_MOUSE	175 kDa	1	15	100%	NA	Q80TM9	Nisch	Nischarin	27.6284	27.1871	27.4362	27.612	27.4041	27.5719	27.0274	26.4148	27.2093	27.1044	26.8158	27.2366	0.449191	0.108389	0.789993	27.5768	2.78889	-3.28328	0.0129249	0.0864222	0	0	0.561314	0.220512	0.902116	27.5768	3.48502	-1.8662	0.00296964	0.0279782	0	0
646	sp|Q61074|PPM1G_MOUSE Protein phosphatase 1G OS=Mus musculus OX=10090 GN=Ppm1g PE=1 SV=3	PPM1G_MOUSE	59 kDa	1	14	100%	NA	Q61074	Ppm1g	Protein phosphatase 1G	28.63	28.347	28.7184	28.8669	28.8442	29.0989	28.742	28.8761	28.5843	29.1035	28.8304	29.4892	-0.372452	-0.711794	-0.0331106	28.8645	-2.32239	-4.16272	0.0333935	0.152504	0	0	-0.000928322	-0.34027	0.338413	28.8645	-0.00578846	-6.56139	0.995451	0.997677	0	0
647	sp|Q99LE6|ABCF2_MOUSE ATP-binding cassette sub-family F member 2 OS=Mus musculus OX=10090 GN=Abcf2 PE=1 SV=1	ABCF2_MOUSE	72 kDa	1	14	100%	NA	Q99LE6	Abcf2	ATP-binding cassette sub-family F member 2	29.9351	29.6538	29.8962	30.065	29.8864	30.037	29.9959	29.7606	30.1287	30.6026	30.477	30.6236	-0.436398	-0.797313	-0.0754832	30.0588	-2.55867	-3.7259	0.0207717	0.11497	0	0	-0.268607	-0.629522	0.0923074	30.0588	-1.57489	-5.3619	0.134418	0.314665	0	0
648	sp|P35700|PRDX1_MOUSE Peroxiredoxin-1 OS=Mus musculus OX=10090 GN=Prdx1 PE=1 SV=1	PRDX1_MOUSE	22 kDa	1	12	92%	NA	P35700	Prdx1	Peroxiredoxin-1	31.2399	31.2487	31.3214	31.3314	31.4554	31.426	30.8488	30.5281	30.5903	30.9388	31.1898	31.0743	0.408303	0.124291	0.692315	31.4187	3.04192	-2.78271	0.00760922	0.0614909	0	0	0.542586	0.258574	0.826598	31.4187	4.04235	-0.716764	0.000904777	0.0134276	0	0
649	sp|Q9D051|ODPB_MOUSE Pyruvate dehydrogenase E1 component subunit beta, mitochondrial OS=Mus musculus OX=10090 GN=Pdhb PE=1 SV=1	ODPB_MOUSE	39 kDa	1	11	100%	NA	Q9D051	Pdhb	Pyruvate dehydrogenase E1 component subunit beta, mitochondrial	29.4602	29.4784	29.4674	29.3591	29.2906	29.2846	29.8911	30.2618	29.9563	29.3686	29.4358	29.3036	-0.234184	-0.597708	0.129339	29.4315	-1.36323	-5.66718	0.19128	0.427807	0	0	-0.391439	-0.754963	-0.0279162	29.4315	-2.27863	-4.22269	0.0364293	0.138691	0	0
650.1	sp|P02340|P53_MOUSE Cellular tumor antigen p53 OS=Mus musculus OX=10090 GN=Tp53 PE=1 SV=4	P53_MOUSE	43 kDa	1	15	100%	NA	P02340	Tp53	Cellular tumor antigen p53	31.814	31.654	31.6928	31.5698	31.5674	31.5541	31.3724	31.2927	31.3413	30.9358	30.8598	31.0178	0.583606	0.333349	0.833863	31.5158	4.93441	1.09331	0.000139767	0.00518476	0	0	0.427138	0.176881	0.677395	31.5158	3.61147	-1.60625	0.00226724	0.0240256	0	0
650.2	tr|A0A158SIS7|A0A158SIS7_MOUSE Cellular tumor antigen p53 OS=Mus musculus OX=10090 GN=Trp53 PE=1 SV=1	A0A158SIS7_MOUSE	43 kDa	1	15	100%	NA	A0A158SIS7	Trp53	Cellular tumor antigen p53	31.814	31.654	31.6928	31.5698	31.5674	31.5541	31.3724	31.2927	31.3413	30.9358	30.8598	31.0178	0.583606	0.333349	0.833863	31.5158	4.93441	1.09331	0.000139767	0.00518476	0	0	0.427138	0.176881	0.677395	31.5158	3.61147	-1.60625	0.00226724	0.0240256	0	0
650.3	tr|I7HIK9|I7HIK9_MOUSE Cellular tumor antigen p53 OS=Mus musculus OX=10090 GN=Trp53 PE=1 SV=1	I7HIK9_MOUSE	42 kDa	1	15	100%	NA	I7HIK9	Trp53	Cellular tumor antigen p53	31.814	31.654	31.6928	31.5698	31.5674	31.5541	31.3724	31.2927	31.3413	30.9358	30.8598	31.0178	0.583606	0.333349	0.833863	31.5158	4.93441	1.09331	0.000139767	0.00518476	0	0	0.427138	0.176881	0.677395	31.5158	3.61147	-1.60625	0.00226724	0.0240256	0	0
650.4	tr|Q80ZA1|Q80ZA1_MOUSE Cellular tumor antigen p53 OS=Mus musculus OX=10090 GN=Trp53 PE=1 SV=1	Q80ZA1_MOUSE	42 kDa	1	15	100%	NA	Q80ZA1	Trp53	Cellular tumor antigen p53	31.814	31.654	31.6928	31.5698	31.5674	31.5541	31.3724	31.2927	31.3413	30.9358	30.8598	31.0178	0.583606	0.333349	0.833863	31.5158	4.93441	1.09331	0.000139767	0.00518476	0	0	0.427138	0.176881	0.677395	31.5158	3.61147	-1.60625	0.00226724	0.0240256	0	0
651	sp|P43276|H15_MOUSE Histone H1.5 OS=Mus musculus OX=10090 GN=H1-5 PE=1 SV=2	H15_MOUSE	23 kDa	1	14	86%	NA	P43276	H1-5	Histone H1.5	32.4481	33.3148	32.3799	32.4461	32.8732	32.4132	34.0902	35.3197	33.1841	32.7522	33.4184	32.5446	-0.837264	-1.76586	0.0913294	32.6663	-1.90844	-4.87432	0.0740918	0.24716	0	0	-0.974046	-1.90264	-0.045453	32.6663	-2.22022	-4.32689	0.0409004	0.149305	0	0
652.1	sp|Q64213|SF01_MOUSE Splicing factor 1 OS=Mus musculus OX=10090 GN=Sf1 PE=1 SV=6	SF01_MOUSE	70 kDa	1	13	100%	NA	Q64213	Sf1	Splicing factor 1	30.0937	30.4	30.1522	30.0599	30.3329	30.1827	30.6752	31.1887	30.2651	30.3295	30.3165	30.311	-0.299018	-0.667772	0.0697353	30.2616	-1.716	-5.1753	0.105043	0.305236	0	0	-0.322524	-0.691278	0.0462293	30.2616	-1.85089	-4.94668	0.0823332	0.238158	0	0
652.2	tr|D3YZC9|D3YZC9_MOUSE Splicing factor 1 OS=Mus musculus OX=10090 GN=Sf1 PE=1 SV=1	D3YZC9_MOUSE	62 kDa	1	13	100%	NA	D3YZC9	Sf1	Splicing factor 1	30.0937	30.4	30.1522	30.0599	30.3329	30.1827	30.6752	31.1887	30.2651	30.3295	30.3165	30.311	-0.299018	-0.667772	0.0697353	30.2616	-1.716	-5.1753	0.105043	0.305236	0	0	-0.322524	-0.691278	0.0462293	30.2616	-1.85089	-4.94668	0.0823332	0.238158	0	0
652.3	tr|D3YZD0|D3YZD0_MOUSE Splicing factor 1 OS=Mus musculus OX=10090 GN=Sf1 PE=1 SV=1	D3YZD0_MOUSE	69 kDa	1	13	100%	NA	D3YZD0	Sf1	Splicing factor 1	30.0937	30.4	30.1522	30.0599	30.3329	30.1827	30.6752	31.1887	30.2651	30.3295	30.3165	30.311	-0.299018	-0.667772	0.0697353	30.2616	-1.716	-5.1753	0.105043	0.305236	0	0	-0.322524	-0.691278	0.0462293	30.2616	-1.85089	-4.94668	0.0823332	0.238158	0	0
653	sp|Q921H8|THIKA_MOUSE 3-ketoacyl-CoA thiolase A, peroxisomal OS=Mus musculus OX=10090 GN=Acaa1a PE=1 SV=1	THIKA_MOUSE	44 kDa	1	13	100%	NA	Q921H8	Acaa1a	3-ketoacyl-CoA thiolase A, peroxisomal	29.5747	29.7192	29.5885	29.4749	29.4384	29.3317	29.6069	29.7987	29.5959	30.0852	29.9518	29.9945	-0.211371	-0.489966	0.0672239	29.5135	-1.60537	-5.33842	0.12752	0.342048	0	0	-0.423851	-0.702446	-0.145256	29.5135	-3.21916	-2.4086	0.00522993	0.0385749	0	0
654	sp|P97429|ANXA4_MOUSE Annexin A4 OS=Mus musculus OX=10090 GN=Anxa4 PE=1 SV=4	ANXA4_MOUSE	36 kDa	1	14	93%	NA	P97429	Anxa4	Annexin A4	29.9301	29.7613	30.2248	29.9657	30.0253	30.3203	29.6808	29.7542	29.8324	30.0306	30.3217	30.582	-0.061544	-0.453507	0.330419	30.1783	-0.332274	-6.5253	0.743904	0.885803	0	0	0.0701722	-0.321791	0.462135	30.1783	0.378856	-6.48707	0.709668	0.830831	0	0
655	tr|G3X8X0|G3X8X0_MOUSE RNA helicase OS=Mus musculus OX=10090 GN=Dhx16 PE=1 SV=1	G3X8X0_MOUSE	119 kDa	1	14	93%	NA	G3X8X0	Dhx16	RNA helicase	26.9771	26.9151	27.1448	27.0086	26.6965	26.9526	27.1212	27.2036	27.3757	27.031	26.8933	26.9082	-0.0764541	-0.338573	0.185665	27.0667	-0.617169	-6.38662	0.545608	0.764839	0	0	-0.202934	-0.465053	0.0591852	27.0667	-1.63817	-5.27082	0.120453	0.29617	0	0
656.1	sp|P05064|ALDOA_MOUSE Fructose-bisphosphate aldolase A OS=Mus musculus OX=10090 GN=Aldoa PE=1 SV=2	ALDOA_MOUSE	39 kDa	1	13	100%	NA	P05064	Aldoa	Fructose-bisphosphate aldolase A	30.389	30.5914	30.5822	30.5941	30.6548	30.773	30.4049	30.4332	30.1022	30.3751	30.2944	30.5081	0.167893	-0.0923465	0.428133	30.7901	1.36509	-5.66482	0.190684	0.427807	0	0	0.320995	0.0607548	0.581234	30.7901	2.60991	-3.61017	0.0186973	0.0898913	0	0
656.2	tr|A6ZI44|A6ZI44_MOUSE Fructose-bisphosphate aldolase OS=Mus musculus OX=10090 GN=Aldoa PE=1 SV=1	A6ZI44_MOUSE	45 kDa	1	13	100%	NA	A6ZI44	Aldoa	Fructose-bisphosphate aldolase	30.389	30.5914	30.5822	30.5941	30.6548	30.773	30.4049	30.4332	30.1022	30.3751	30.2944	30.5081	0.167893	-0.0923465	0.428133	30.7901	1.36509	-5.66482	0.190684	0.427807	0	0	0.320995	0.0607548	0.581234	30.7901	2.60991	-3.61017	0.0186973	0.0898913	0	0
657	tr|Q80ZX0|Q80ZX0_MOUSE Sec24-related gene family, member B (S. cerevisiae) OS=Mus musculus OX=10090 GN=Sec24b PE=1 SV=1	Q80ZX0_MOUSE	136 kDa	1	15	100%	NA	Q80ZX0	Sec24b	Sec24-related gene family, member B (S. cerevisiae)	27.1156	27.3115	27.2612	27.3386	27.417	27.4544	27.3737	27.4947	27.0823	26.7554	26.8255	26.8684	0.16275	-0.162776	0.488276	27.2592	1.05788	-6.01941	0.305463	0.556308	0	0	0.336674	0.0111478	0.6622	27.2592	2.18839	-4.38225	0.0434557	0.154624	0	0
658	sp|Q9Z0N1|IF2G_MOUSE Eukaryotic translation initiation factor 2 subunit 3, X-linked OS=Mus musculus OX=10090 GN=Eif2s3x PE=1 SV=2	IF2G_MOUSE	51 kDa	1	13	38%	NA	Q9Z0N1	Eif2s3x	Eukaryotic translation initiation factor 2 subunit 3, X-linked	28.5954	28.3186	28.4949	28.5554	28.6362	28.5951	28.2515	28.6003	28.1064	28.7301	28.5106	28.7624	-0.0239002	-0.313422	0.265622	28.6814	-0.174671	-6.56672	0.863479	0.941216	0	0	0.102013	-0.187509	0.391535	28.6814	0.745545	-6.27718	0.466508	0.658111	0	0
659	sp|Q3V3R4|ITA1_MOUSE Integrin alpha-1 OS=Mus musculus OX=10090 GN=Itga1 PE=1 SV=2	ITA1_MOUSE	131 kDa	1	15	100%	NA	Q3V3R4	Itga1	Integrin alpha-1	28.5479	28.5251	28.4933	27.6507	27.3765	27.5813	29.2851	29.2866	29.4196	24.8959	25.0603	25.0477	1.35625	-0.664608	3.37711	26.8585	1.42051	-5.59312	0.174291	0.405303	0	0	0.370273	-1.65058	2.39113	26.8585	0.387818	-6.48352	0.703165	0.827057	0	0
660	sp|Q9CQQ7|AT5F1_MOUSE ATP synthase F(0) complex subunit B1, mitochondrial OS=Mus musculus OX=10090 GN=Atp5pb PE=1 SV=1	AT5F1_MOUSE	29 kDa	1	14	100%	NA	Q9CQQ7	Atp5pb	ATP synthase F(0) complex subunit B1, mitochondrial	31.026	30.8907	31.0227	30.9171	30.7177	30.3897	30.8805	30.6054	31.157	30.9286	31.0059	30.9041	0.0662217	-0.201462	0.333905	30.7721	0.523456	-6.44115	0.607668	0.80406	0	0	-0.238732	-0.506415	0.0289521	30.7721	-1.88708	-4.88885	0.077004	0.227117	0	0
661	sp|P13439|UMPS_MOUSE Uridine 5'-monophosphate synthase OS=Mus musculus OX=10090 GN=Umps PE=1 SV=3	UMPS_MOUSE	52 kDa	1	15	100%	NA	P13439	Umps	Uridine 5'-monophosphate synthase	29.084	28.664	29.1055	29.291	29.2257	29.402	28.9093	28.3537	29.1311	28.4932	28.4216	28.9621	0.239288	-0.110844	0.589419	29.0194	1.44607	-5.55931	0.167021	0.396463	0	0	0.594383	0.244252	0.944515	29.0194	3.59201	-1.64632	0.00236341	0.0245078	0	0
662.1	sp|Q8CGZ0|CHERP_MOUSE Calcium homeostasis endoplasmic reticulum protein OS=Mus musculus OX=10090 GN=Cherp PE=1 SV=1	CHERP_MOUSE	106 kDa	1	14	100%	NA	Q8CGZ0	Cherp	Calcium homeostasis endoplasmic reticulum protein	28.2317	28.3031	28.2495	28.1453	28.1214	28.076	28.4807	28.7445	28.4917	28.4753	28.4909	28.4335	-0.257952	-0.455888	-0.0600148	28.2606	-2.75749	-3.34443	0.013795	0.0895779	0	0	-0.405198	-0.603135	-0.207261	28.2606	-4.33154	-0.120989	0.000490475	0.00886414	0	0
662.2	tr|A0A1D5RL92|A0A1D5RL92_MOUSE Calcium homeostasis endoplasmic reticulum protein OS=Mus musculus OX=10090 GN=Cherp PE=1 SV=1	A0A1D5RL92_MOUSE	106 kDa	1	14	100%	NA	A0A1D5RL92	Cherp	Calcium homeostasis endoplasmic reticulum protein	28.2317	28.3031	28.2495	28.1453	28.1214	28.076	28.4807	28.7445	28.4917	28.4753	28.4909	28.4335	-0.257952	-0.455888	-0.0600148	28.2606	-2.75749	-3.34443	0.013795	0.0895779	0	0	-0.405198	-0.603135	-0.207261	28.2606	-4.33154	-0.120989	0.000490475	0.00886414	0	0
662.3	tr|G5E8I8|G5E8I8_MOUSE Calcium homeostasis endoplasmic reticulum protein OS=Mus musculus OX=10090 GN=Cherp PE=1 SV=2	G5E8I8_MOUSE	108 kDa	1	14	100%	NA	G5E8I8	Cherp	Calcium homeostasis endoplasmic reticulum protein	28.2317	28.3031	28.2495	28.1453	28.1214	28.076	28.4807	28.7445	28.4917	28.4753	28.4909	28.4335	-0.257952	-0.455888	-0.0600148	28.2606	-2.75749	-3.34443	0.013795	0.0895779	0	0	-0.405198	-0.603135	-0.207261	28.2606	-4.33154	-0.120989	0.000490475	0.00886414	0	0
663	sp|Q99L45|IF2B_MOUSE Eukaryotic translation initiation factor 2 subunit 2 OS=Mus musculus OX=10090 GN=Eif2s2 PE=1 SV=1	IF2B_MOUSE	38 kDa	1	14	100%	NA	Q99L45	Eif2s2	Eukaryotic translation initiation factor 2 subunit 2	30.3329	30.1304	30.321	30.2776	30.278	30.2264	30.0209	30.3977	29.8989	30.3058	30.3343	30.4311	0.0299799	-0.222424	0.282384	30.3248	0.251325	-6.54977	0.804689	0.913451	0	0	0.0292283	-0.223176	0.281633	30.3248	0.245024	-6.53023	0.809481	0.896566	0	0
664	sp|Q9R1X4|TIM_MOUSE Protein timeless homolog OS=Mus musculus OX=10090 GN=Timeless PE=1 SV=3	TIM_MOUSE	138 kDa	1	15	100%	NA	Q9R1X4	Timeless	Protein timeless homolog	26.7186	26.5991	26.8377	26.7627	26.822	26.9641	26.5013	26.3093	26.559	25.5277	25.742	25.9857	0.614303	0.210091	1.01851	26.787	3.21611	-2.4326	0.00527257	0.0490294	0	0	0.745422	0.341211	1.14963	26.787	3.90258	-1.00743	0.00122154	0.0162898	0	0
665	sp|Q925I1|ATAD3_MOUSE ATPase family AAA domain-containing protein 3 OS=Mus musculus OX=10090 GN=Atad3 PE=1 SV=1	ATAD3_MOUSE	67 kDa	1	15	100%	NA	Q925I1	Atad3	ATPase family AAA domain-containing protein 3	28.91	29.1838	28.7241	28.7172	29.0898	28.7467	29.2264	29.1703	28.8227	29.4603	29.7785	29.3338	-0.359364	-0.71142	-0.0073076	28.9396	-2.15992	-4.45117	0.0459332	0.185381	0	0	-0.44738	-0.799436	-0.0953237	28.9396	-2.68893	-3.45913	0.0158993	0.080749	0	0
666	sp|Q3UEB3|PUF60_MOUSE Poly(U)-binding-splicing factor PUF60 OS=Mus musculus OX=10090 GN=Puf60 PE=1 SV=2	PUF60_MOUSE	60 kDa	0.999999	14	100%	NA	Q3UEB3	Puf60	Poly(U)-binding-splicing factor PUF60	30.1902	30.2832	30.3409	30.2233	30.4142	30.224	30.4564	30.6508	30.3952	30.3451	30.2454	30.3891	-0.142269	-0.356172	0.0716338	30.3817	-1.40733	-5.61038	0.178025	0.408402	0	0	-0.126548	-0.340451	0.087355	30.3817	-1.25181	-5.78372	0.228221	0.429912	0	0
667.1	tr|A0A0R4J1L2|A0A0R4J1L2_MOUSE Elongation factor 1-delta OS=Mus musculus OX=10090 GN=Eef1d PE=1 SV=1	A0A0R4J1L2_MOUSE	29 kDa	0.999999	14	7%	NA	A0A0R4J1L2	Eef1d	Elongation factor 1-delta	25.5811	25.726	25.6873	25.9569	25.879	25.9349	25.5554	26.5224	24.808	26.0531	26.6014	25.9235	-0.245787	-0.89052	0.398945	25.927	-0.806902	-6.25029	0.431331	0.671104	0	0	0.0129714	-0.631761	0.657704	25.927	0.0425843	-6.56046	0.96655	0.985768	0	0
667.2	tr|F6ZFU0|F6ZFU0_MOUSE Elongation factor 1-delta (Fragment) OS=Mus musculus OX=10090 GN=Eef1d PE=1 SV=1	F6ZFU0_MOUSE	61 kDa	0.999999	14	7%	NA	F6ZFU0	Eef1d	Elongation factor 1-delta (Fragment)	25.5811	25.726	25.6873	25.9569	25.879	25.9349	25.5554	26.5224	24.808	26.0531	26.6014	25.9235	-0.245787	-0.89052	0.398945	25.927	-0.806902	-6.25029	0.431331	0.671104	0	0	0.0129714	-0.631761	0.657704	25.927	0.0425843	-6.56046	0.96655	0.985768	0	0
668	sp|P67778|PHB1_MOUSE Prohibitin 1 OS=Mus musculus OX=10090 GN=Phb1 PE=1 SV=1	PHB1_MOUSE	30 kDa	0.999999	15	100%	NA	P67778	Phb1	Prohibitin 1	32.3376	32.2436	32.4006	32.1861	32.2336	32.1764	32.314	32.4746	32.4216	32.5877	32.4354	32.522	-0.131936	-0.320269	0.0563975	32.2402	-1.4823	-5.51059	0.157244	0.383162	0	0	-0.260521	-0.448855	-0.0721877	32.2402	-2.92696	-2.99419	0.00968915	0.0587976	0	0
669	sp|P10852|4F2_MOUSE 4F2 cell-surface antigen heavy chain OS=Mus musculus OX=10090 GN=Slc3a2 PE=1 SV=1	4F2_MOUSE	58 kDa	0.999999	14	100%	NA	P10852	Slc3a2	4F2 cell-surface antigen heavy chain	30.5973	30.527	30.5418	30.4661	30.4932	30.4212	30.8298	30.9249	30.9167	30.6689	30.5388	30.5705	-0.186239	-0.403819	0.031341	30.5232	-1.81115	-5.02896	0.0884981	0.275283	0	0	-0.281428	-0.499008	-0.063848	30.5232	-2.73684	-3.36652	0.0143976	0.0760315	0	0
670	sp|P51660|DHB4_MOUSE Peroxisomal multifunctional enzyme type 2 OS=Mus musculus OX=10090 GN=Hsd17b4 PE=1 SV=3	DHB4_MOUSE	79 kDa	0.999999	15	100%	NA	P51660	Hsd17b4	Peroxisomal multifunctional enzyme type 2	29.6194	29.5452	29.5471	29.5852	29.4687	29.5808	29.9335	29.8715	30.0022	29.7812	29.7317	29.6206	-0.252886	-0.479369	-0.0264037	29.6478	-2.36261	-4.08971	0.0308265	0.144673	0	0	-0.278532	-0.505015	-0.0520491	29.6478	-2.60221	-3.62482	0.0189945	0.0910068	0	0
671	tr|F8WIE5|F8WIE5_MOUSE E3 ubiquitin-protein ligase OS=Mus musculus OX=10090 GN=Hectd1 PE=1 SV=1	F8WIE5_MOUSE	289 kDa	0.999999	15	100%	NA	F8WIE5	Hectd1	E3 ubiquitin-protein ligase	27.2233	27.2003	27.1682	27.3545	27.3728	27.3872	27.2331	26.9536	26.9108	27.1611	27.1479	27.0254	0.125316	-0.0709307	0.321563	27.3111	1.35116	-5.68249	0.195015	0.433134	0	0	0.299501	0.103254	0.495748	27.3111	3.22922	-2.38821	0.00511943	0.0382777	0	0
672	sp|O08749|DLDH_MOUSE Dihydrolipoyl dehydrogenase, mitochondrial OS=Mus musculus OX=10090 GN=Dld PE=1 SV=2	DLDH_MOUSE	54 kDa	0.999999	14	100%	NA	O08749	Dld	Dihydrolipoyl dehydrogenase, mitochondrial	29.5889	30.1981	29.8212	29.6513	30.0973	29.5701	30.4862	30.8888	30.1629	30.16	30.5146	30.0648	-0.510187	-0.884967	-0.135407	29.9165	-2.88077	-3.10371	0.0106853	0.0768879	0	0	-0.606654	-0.981434	-0.231873	29.9165	-3.42546	-1.98952	0.00337814	0.029906	0	0
673	sp|P97807|FUMH_MOUSE Fumarate hydratase, mitochondrial OS=Mus musculus OX=10090 GN=Fh PE=1 SV=3	FUMH_MOUSE	54 kDa	0.999999	11	100%	NA	P97807	Fh	Fumarate hydratase, mitochondrial	30.173	30.06	30.1455	30.0766	29.9159	29.9616	30.376	30.3264	30.5653	30.3685	30.2654	30.3181	-0.243774	-0.439622	-0.0479264	30.1357	-2.63373	-3.58301	0.0178065	0.104289	0	0	-0.385237	-0.581085	-0.18939	30.1357	-4.16209	-0.469716	0.000701737	0.0115456	0	0
674.1	tr|A0A0R4J1E2|A0A0R4J1E2_MOUSE Elongation factor 1-delta OS=Mus musculus OX=10090 GN=Eef1d PE=1 SV=1	A0A0R4J1E2_MOUSE	73 kDa	0.999999	14	7%	NA	A0A0R4J1E2	Eef1d	Elongation factor 1-delta	29.4613	29.7541	29.5403	29.6016	29.8578	29.7331	29.1726	29.2284	28.6176	29.4367	29.4489	29.4641	0.357164	0.00141177	0.712917	29.6183	2.12446	-4.51266	0.0491979	0.191359	0	0	0.502785	0.147032	0.858537	29.6183	2.99063	-2.86821	0.00848253	0.0537947	0	0
674.2	tr|Q80T06|Q80T06_MOUSE Elongation factor 1-delta OS=Mus musculus OX=10090 GN=Eef1d PE=1 SV=1	Q80T06_MOUSE	31 kDa	0.999999	14	7%	NA	Q80T06	Eef1d	Elongation factor 1-delta	29.4613	29.7541	29.5403	29.6016	29.8578	29.7331	29.1726	29.2284	28.6176	29.4367	29.4489	29.4641	0.357164	0.00141177	0.712917	29.6183	2.12446	-4.51266	0.0491979	0.191359	0	0	0.502785	0.147032	0.858537	29.6183	2.99063	-2.86821	0.00848253	0.0537947	0	0
675	sp|Q9R1P4|PSA1_MOUSE Proteasome subunit alpha type-1 OS=Mus musculus OX=10090 GN=Psma1 PE=1 SV=1	PSA1_MOUSE	30 kDa	0.999999	14	100%	NA	Q9R1P4	Psma1	Proteasome subunit alpha type-1	30.1739	30.395	30.1122	30.1608	30.4591	30.2749	30.1362	30.5049	29.7476	29.9096	29.9929	29.9598	0.185194	-0.110121	0.480509	30.3042	1.32692	-5.71288	0.202739	0.445324	0	0	0.25644	-0.0388746	0.551755	30.3042	1.8374	-4.96795	0.0843636	0.241414	0	0
676	sp|Q60710|SAMH1_MOUSE Deoxynucleoside triphosphate triphosphohydrolase SAMHD1 OS=Mus musculus OX=10090 GN=Samhd1 PE=1 SV=3	SAMH1_MOUSE	76 kDa	0.999999	15	100%	NA	Q60710	Samhd1	Deoxynucleoside triphosphate triphosphohydrolase SAMHD1	28.0659	27.4709	28.2313	27.7544	27.8105	28.117	26.9773	26.4988	27.3043	27.3481	27.2098	27.9001	0.716328	0.232883	1.19977	27.9308	3.13621	-2.59558	0.00625922	0.0550464	0	0	0.687595	0.204149	1.17104	27.9308	3.01041	-2.83048	0.00815966	0.0521051	0	0
677	sp|Q8K297|GT251_MOUSE Procollagen galactosyltransferase 1 OS=Mus musculus OX=10090 GN=Colgalt1 PE=1 SV=2	GT251_MOUSE	71 kDa	0.999998	14	100%	NA	Q8K297	Colgalt1	Procollagen galactosyltransferase 1	29.6756	29.8748	29.8099	29.7357	29.6605	29.68	30.6359	30.8224	30.6542	29.382	29.5804	29.3774	-0.288636	-0.891554	0.314282	29.7756	-1.01329	-6.06442	0.325717	0.576416	0	0	-0.383323	-0.986241	0.219595	29.7756	-1.3457	-5.66895	0.196808	0.394067	0	0
678	sp|Q8K2Q9|SHOT1_MOUSE Shootin-1 OS=Mus musculus OX=10090 GN=Shtn1 PE=1 SV=1	SHOT1_MOUSE	71 kDa	0.999998	15	100%	NA	Q8K2Q9	Shtn1	Shootin-1	26.9131	27.0249	26.8019	26.9512	26.8322	26.9333	27.1166	27.6203	26.6847	28.3851	28.6603	28.5131	-0.916732	-1.64943	-0.184035	27.2788	-2.64825	-3.55651	0.0173258	0.102967	0	0	-0.924438	-1.65714	-0.191741	27.2788	-2.67051	-3.49572	0.0165515	0.0825328	0	0
679	sp|Q3UYV9|NCBP1_MOUSE Nuclear cap-binding protein subunit 1 OS=Mus musculus OX=10090 GN=Ncbp1 PE=1 SV=2	NCBP1_MOUSE	92 kDa	0.999998	14	100%	NA	Q3UYV9	Ncbp1	Nuclear cap-binding protein subunit 1	28.9982	28.6542	28.9551	28.967	28.5434	28.9025	28.7712	28.0551	29.1645	28.8599	28.8343	28.9372	0.0987863	-0.305126	0.502699	28.8882	0.517568	-6.44428	0.611691	0.805311	0	0	0.0339135	-0.369999	0.437826	28.8882	0.177682	-6.545	0.861155	0.92904	0	0
680.1	sp|P63158|HMGB1_MOUSE High mobility group protein B1 OS=Mus musculus OX=10090 GN=Hmgb1 PE=1 SV=2	HMGB1_MOUSE	25 kDa	0.999998	11	91%	NA	P63158	Hmgb1	High mobility group protein B1	29.9461	29.9673	29.8375	29.9295	30.3654	30.2431	30.2344	30.3478	30.0683	30.3698	30.3681	30.3467	-0.372254	-0.615465	-0.129043	30.2648	-3.2386	-2.38589	0.00501844	0.0474879	0	0	-0.109836	-0.353047	0.133375	30.2648	-0.95557	-6.09948	0.353182	0.560719	0	0
680.2	tr|A0A0J9YUD8|A0A0J9YUD8_MOUSE High mobility group protein B1 OS=Mus musculus OX=10090 GN=Hmgb1 PE=1 SV=1	A0A0J9YUD8_MOUSE	20 kDa	0.999998	11	91%	NA	A0A0J9YUD8	Hmgb1	High mobility group protein B1	29.9461	29.9673	29.8375	29.9295	30.3654	30.2431	30.2344	30.3478	30.0683	30.3698	30.3681	30.3467	-0.372254	-0.615465	-0.129043	30.2648	-3.2386	-2.38589	0.00501844	0.0474879	0	0	-0.109836	-0.353047	0.133375	30.2648	-0.95557	-6.09948	0.353182	0.560719	0	0
680.3	tr|A0A0J9YUZ4|A0A0J9YUZ4_MOUSE High mobility group protein B1 (Fragment) OS=Mus musculus OX=10090 GN=Hmgb1 PE=1 SV=1	A0A0J9YUZ4_MOUSE	24 kDa	0.999998	11	91%	NA	A0A0J9YUZ4	Hmgb1	High mobility group protein B1 (Fragment)	29.9461	29.9673	29.8375	29.9295	30.3654	30.2431	30.2344	30.3478	30.0683	30.3698	30.3681	30.3467	-0.372254	-0.615465	-0.129043	30.2648	-3.2386	-2.38589	0.00501844	0.0474879	0	0	-0.109836	-0.353047	0.133375	30.2648	-0.95557	-6.09948	0.353182	0.560719	0	0
681.1	sp|A2BH40|ARI1A_MOUSE AT-rich interactive domain-containing protein 1A OS=Mus musculus OX=10090 GN=Arid1a PE=1 SV=1	ARI1A_MOUSE	242 kDa	0.999998	15	93%	NA	A2BH40	Arid1a	AT-rich interactive domain-containing protein 1A	26.5934	27.7464	26.7129	26.6883	27.4149	26.7933	27.9897	28.7728	27.1629	26.9238	27.6361	26.6325	-0.502074	-1.32782	0.323666	26.9236	-1.28696	-5.76199	0.216071	0.461153	0	0	-0.554112	-1.37985	0.271629	26.9236	-1.42035	-5.57302	0.174338	0.366417	0	0
681.2	tr|E9QAQ7|E9QAQ7_MOUSE AT-rich interactive domain-containing protein 1A OS=Mus musculus OX=10090 GN=Arid1a PE=1 SV=1	E9QAQ7_MOUSE	243 kDa	0.999998	15	93%	NA	E9QAQ7	Arid1a	AT-rich interactive domain-containing protein 1A	26.5934	27.7464	26.7129	26.6883	27.4149	26.7933	27.9897	28.7728	27.1629	26.9238	27.6361	26.6325	-0.502074	-1.32782	0.323666	26.9236	-1.28696	-5.76199	0.216071	0.461153	0	0	-0.554112	-1.37985	0.271629	26.9236	-1.42035	-5.57302	0.174338	0.366417	0	0
682	sp|E9Q5G3|KIF23_MOUSE Kinesin-like protein KIF23 OS=Mus musculus OX=10090 GN=Kif23 PE=1 SV=1	KIF23_MOUSE	109 kDa	0.999998	15	93%	NA	E9Q5G3	Kif23	Kinesin-like protein KIF23	28.2472	28.2879	28.3374	28.3525	28.4263	28.3278	27.9091	27.5672	28.0078	28.212	28.1864	28.2526	0.268312	-0.00817635	0.5448	28.3988	2.05336	-4.63406	0.056365	0.209424	0	0	0.346346	0.0698575	0.622834	28.3988	2.65054	-3.53265	0.0172022	0.0848073	0	0
683	sp|P24369|PPIB_MOUSE Peptidyl-prolyl cis-trans isomerase B OS=Mus musculus OX=10090 GN=Ppib PE=1 SV=2	PPIB_MOUSE	24 kDa	0.999998	13	100%	NA	P24369	Ppib	Peptidyl-prolyl cis-trans isomerase B	31.8342	31.9725	31.7446	31.7637	31.7961	31.6671	32.3315	31.8762	32.1729	31.9507	32.0327	31.7487	-0.168356	-0.42197	0.0852588	31.7762	-1.40461	-5.61392	0.178818	0.409684	0	0	-0.276455	-0.530069	-0.0228402	31.7762	-2.30649	-4.17251	0.0344624	0.133413	0	0
684	sp|O35857|TIM44_MOUSE Mitochondrial import inner membrane translocase subunit TIM44 OS=Mus musculus OX=10090 GN=Timm44 PE=1 SV=2	TIM44_MOUSE	51 kDa	0.999998	15	100%	NA	O35857	Timm44	Mitochondrial import inner membrane translocase subunit TIM44	29.5733	29.3461	29.4231	29.3688	29.2207	29.2552	29.3499	29.1066	29.5755	29.7143	29.5702	29.6276	-0.0431179	-0.310732	0.224496	29.3858	-0.340919	-6.5223	0.737499	0.882367	0	0	-0.209072	-0.476686	0.0585422	29.3858	-1.65306	-5.24901	0.117356	0.292072	0	0
685	sp|P12970|RL7A_MOUSE 60S ribosomal protein L7a OS=Mus musculus OX=10090 GN=Rpl7a PE=1 SV=2	RL7A_MOUSE	30 kDa	0.999998	15	100%	NA	P12970	Rpl7a	60S ribosomal protein L7a	30.9071	31.4594	31.0711	31.2438	31.5599	31.2883	31.1342	31.0042	30.7578	31.3595	31.7041	31.2462	-0.0551758	-0.420247	0.309895	31.3105	-0.319834	-6.5295	0.753144	0.888845	0	0	0.162997	-0.202073	0.528068	31.3105	0.944836	-6.1095	0.358494	0.565037	0	0
686	sp|Q9WUA2|SYFB_MOUSE Phenylalanine--tRNA ligase beta subunit OS=Mus musculus OX=10090 GN=Farsb PE=1 SV=2	SYFB_MOUSE	66 kDa	0.999997	15	100%	NA	Q9WUA2	Farsb	Phenylalanine--tRNA ligase beta subunit	28.8082	28.665	28.783	28.8886	28.9147	28.9422	28.2571	28.1634	28.2149	28.6109	28.6219	28.8351	0.301546	0.0141972	0.588895	28.8813	2.22048	-4.34491	0.0408185	0.172526	0	0	0.464624	0.177275	0.751973	28.8813	3.42132	-1.99676	0.00340179	0.0300391	0	0
687	sp|Q9JKB3|YBOX3_MOUSE Y-box-binding protein 3 OS=Mus musculus OX=10090 GN=Ybx3 PE=1 SV=2	YBOX3_MOUSE	39 kDa	0.999996	15	80%	NA	Q9JKB3	Ybx3	Y-box-binding protein 3	30.1651	31.0626	30.3001	30.4534	31.1449	30.5114	30.9266	31.266	30.2936	30.425	30.6413	30.2162	-0.118865	-0.666653	0.428922	30.7819	-0.459287	-6.47347	0.652089	0.828355	0	0	0.0750942	-0.472693	0.622882	30.7819	0.290159	-6.51772	0.775351	0.872735	0	0
688	sp|P68510|1433F_MOUSE 14-3-3 protein eta OS=Mus musculus OX=10090 GN=Ywhah PE=1 SV=2	1433F_MOUSE	28 kDa	0.999996	14	64%	NA	P68510	Ywhah	14-3-3 protein eta	29.5214	30.2053	29.746	29.9286	30.4575	30.1749	30.7824	31.7799	30.2902	30.7437	30.8201	30.5761	-1.0078	-1.53898	-0.476621	30.3357	-4.01583	-0.791185	0.000964204	0.0176737	-1	-1	-0.645067	-1.17624	-0.113889	30.3357	-2.57043	-3.68617	0.0203141	0.0947267	0	0
689	tr|A0A0R4J1E3|A0A0R4J1E3_MOUSE Drebrin OS=Mus musculus OX=10090 GN=Dbn1 PE=1 SV=1	A0A0R4J1E3_MOUSE	73 kDa	0.999995	15	100%	NA	A0A0R4J1E3	Dbn1	Drebrin	31.1508	31.231	30.9109	31.0306	31.1619	31.058	31.2998	31.8247	31.4022	29.9603	30.1552	30.1951	0.291322	-0.396945	0.979589	30.58	0.895895	-6.17481	0.383339	0.629878	0	0	0.277276	-0.410991	0.965543	30.58	0.852701	-6.19147	0.406172	0.604939	0	0
690	sp|Q7TNV0|DEK_MOUSE Protein DEK OS=Mus musculus OX=10090 GN=Dek PE=1 SV=1	DEK_MOUSE	43 kDa	0.999995	13	100%	NA	Q7TNV0	Dek	Protein DEK	30.5058	30.257	30.492	30.3991	30.3705	30.557	30.4963	30.6541	30.8363	30.0114	29.8541	30.2724	0.0641703	-0.306711	0.435051	30.4117	0.366146	-6.51308	0.71895	0.870232	0	0	0.0881159	-0.282765	0.458997	30.4117	0.502777	-6.43094	0.621825	0.777101	0	0
691	sp|Q6P542|ABCF1_MOUSE ATP-binding cassette sub-family F member 1 OS=Mus musculus OX=10090 GN=Abcf1 PE=1 SV=1	ABCF1_MOUSE	95 kDa	0.999993	15	100%	NA	Q6P542	Abcf1	ATP-binding cassette sub-family F member 1	28.4506	28.5959	28.4843	28.5723	28.7043	28.5389	28.6186	28.6747	28.5392	28.5044	28.366	28.3537	0.000828944	-0.234253	0.235911	28.7555	0.0074612	-6.58256	0.994137	0.99671	0	0	0.0957579	-0.139324	0.33084	28.7555	0.861902	-6.18368	0.401185	0.600186	0	0
692	sp|Q9WTX6|CUL1_MOUSE Cullin-1 OS=Mus musculus OX=10090 GN=Cul1 PE=1 SV=1	CUL1_MOUSE	90 kDa	0.999993	14	100%	NA	Q9WTX6	Cul1	Cullin-1	27.0093	26.8508	26.9642	27.2146	27.1273	27.3992	26.7936	26.3574	26.8286	27.2695	27.2532	27.4521	-0.0509446	-0.440866	0.338977	27.2012	-0.276488	-6.54288	0.785637	0.902939	0	0	0.254616	-0.135305	0.644538	27.2012	1.38186	-5.623	0.185602	0.381148	0	0
693	sp|Q9DAW6|PRP4_MOUSE U4/U6 small nuclear ribonucleoprotein Prp4 OS=Mus musculus OX=10090 GN=Prpf4 PE=1 SV=1	PRP4_MOUSE	58 kDa	0.999993	15	100%	NA	Q9DAW6	Prpf4	U4/U6 small nuclear ribonucleoprotein Prp4	29.2824	29.3129	29.337	29.1523	29.2431	29.0556	29.3634	29.4047	29.3292	29.116	28.966	29.0545	0.105145	-0.122828	0.333118	29.2026	0.975901	-6.10095	0.343308	0.590003	0	0	-0.055336	-0.283309	0.172637	29.2026	-0.513601	-6.42531	0.61439	0.771832	0	0
694	sp|O54941|SMCE1_MOUSE SWI/SNF-related matrix-associated actin-dependent regulator of chromatin subfamily E member 1 OS=Mus musculus OX=10090 GN=Smarce1 PE=1 SV=1	SMCE1_MOUSE	47 kDa	0.999992	14	100%	NA	O54941	Smarce1	SWI/SNF-related matrix-associated actin-dependent regulator of chromatin subfamily E member 1	29.3235	29.4027	29.3132	29.1056	29.2298	29.176	29.8156	30.4971	29.78	28.8532	28.7084	28.8243	-0.0666193	-0.690825	0.557586	29.1669	-0.225899	-6.55606	0.824086	0.924392	0	0	-0.242612	-0.866818	0.381593	29.1669	-0.822671	-6.21655	0.422559	0.62094	0	0
695.1	sp|P23475|XRCC6_MOUSE X-ray repair cross-complementing protein 6 OS=Mus musculus OX=10090 GN=Xrcc6 PE=1 SV=5	XRCC6_MOUSE	69 kDa	0.999991	15	100%	NA	P23475	Xrcc6	X-ray repair cross-complementing protein 6	27.4466	27.312	27.4975	27.3563	27.4761	27.5849	27.1056	26.6127	27.2064	27.0257	27.1722	27.4432	0.32438	0.0313177	0.617441	27.508	2.34205	-4.12711	0.0321148	0.148208	0	0	0.378116	0.0850545	0.671178	27.508	2.73003	-3.3797	0.0146019	0.0763018	0	0
695.2	tr|A0A0R4J187|A0A0R4J187_MOUSE X-ray repair cross-complementing protein 6 OS=Mus musculus OX=10090 GN=Xrcc6 PE=1 SV=1	A0A0R4J187_MOUSE	69 kDa	0.999991	15	100%	NA	A0A0R4J187	Xrcc6	X-ray repair cross-complementing protein 6	27.4466	27.312	27.4975	27.3563	27.4761	27.5849	27.1056	26.6127	27.2064	27.0257	27.1722	27.4432	0.32438	0.0313177	0.617441	27.508	2.34205	-4.12711	0.0321148	0.148208	0	0	0.378116	0.0850545	0.671178	27.508	2.73003	-3.3797	0.0146019	0.0763018	0	0
696	sp|Q80UM7|MOGS_MOUSE Mannosyl-oligosaccharide glucosidase OS=Mus musculus OX=10090 GN=Mogs PE=1 SV=1	MOGS_MOUSE	92 kDa	0.999991	15	100%	NA	Q80UM7	Mogs	Mannosyl-oligosaccharide glucosidase	28.4761	28.4246	28.5013	28.3202	28.3968	28.3317	28.8829	28.6586	29.1575	28.2	28.2014	28.1905	-0.0811593	-0.475012	0.312694	28.3109	-0.436073	-6.48417	0.668486	0.840155	0	0	-0.198936	-0.592789	0.194917	28.3109	-1.06889	-5.98731	0.300643	0.506223	0	0
697	sp|Q9WTX8|MD1L1_MOUSE Mitotic spindle assembly checkpoint protein MAD1 OS=Mus musculus OX=10090 GN=Mad1l1 PE=1 SV=1	MD1L1_MOUSE	84 kDa	0.999989	15	100%	NA	Q9WTX8	Mad1l1	Mitotic spindle assembly checkpoint protein MAD1	26.9512	27.0824	26.9518	26.9225	26.998	26.9433	27.2377	27.6854	27.2818	27.2539	27.1298	27.2294	-0.307853	-0.545006	-0.0707	27.0003	-2.74673	-3.36532	0.0141058	0.0911387	0	0	-0.348388	-0.585541	-0.111235	27.0003	-3.1084	-2.63216	0.00661285	0.0451382	0	0
698.1	sp|Q8BP47|SYNC_MOUSE Asparagine--tRNA ligase, cytoplasmic OS=Mus musculus OX=10090 GN=NARS1 PE=1 SV=2	SYNC_MOUSE	64 kDa	0.999988	15	100%	NA	Q8BP47	NARS1	Asparagine--tRNA ligase, cytoplasmic	30.2593	29.6511	30.0956	30.16	29.7062	30.1185	29.5048	28.8393	29.68	30.5482	30.2753	30.7834	0.0634807	-0.602178	0.729139	30.2255	0.201851	-6.5614	0.842529	0.93237	0	0	0.0563812	-0.609277	0.72204	30.2255	0.179277	-6.5447	0.859928	0.928195	0	0
698.2	tr|A0A498WGK2|A0A498WGK2_MOUSE Asparagine--tRNA ligase OS=Mus musculus OX=10090 GN=Nars PE=1 SV=1	A0A498WGK2_MOUSE	64 kDa	0.999988	15	100%	NA	A0A498WGK2	Nars	Asparagine--tRNA ligase	30.2593	29.6511	30.0956	30.16	29.7062	30.1185	29.5048	28.8393	29.68	30.5482	30.2753	30.7834	0.0634807	-0.602178	0.729139	30.2255	0.201851	-6.5614	0.842529	0.93237	0	0	0.0563812	-0.609277	0.72204	30.2255	0.179277	-6.5447	0.859928	0.928195	0	0
699	sp|Q923D5|WBP11_MOUSE WW domain-binding protein 11 OS=Mus musculus OX=10090 GN=Wbp11 PE=1 SV=2	WBP11_MOUSE	70 kDa	0.999988	15	100%	NA	Q923D5	Wbp11	WW domain-binding protein 11	28.0025	28.2874	27.9297	27.9071	28.2878	27.9024	28.6295	29.1234	28.2793	28.1362	28.0531	28.0659	-0.308064	-0.732713	0.116586	28.0918	-1.53527	-5.43776	0.143848	0.365371	0	0	-0.348787	-0.773436	0.0758629	28.0918	-1.73822	-5.12175	0.100974	0.267626	0	0
700	sp|O70194|EIF3D_MOUSE Eukaryotic translation initiation factor 3 subunit D OS=Mus musculus OX=10090 GN=Eif3d PE=1 SV=2	EIF3D_MOUSE	64 kDa	0.999988	13	100%	NA	O70194	Eif3d	Eukaryotic translation initiation factor 3 subunit D	29.6776	29.5487	29.6529	29.6824	29.7699	29.6545	29.1842	28.8212	29.1356	29.7428	29.6856	29.6502	0.256457	-0.0996894	0.612604	29.647	1.52375	-5.45375	0.14666	0.368711	0	0	0.332356	-0.0237908	0.688503	29.647	1.97471	-4.74618	0.0654208	0.203739	0	0
701	sp|Q9D819|IPYR_MOUSE Inorganic pyrophosphatase OS=Mus musculus OX=10090 GN=Ppa1 PE=1 SV=1	IPYR_MOUSE	33 kDa	0.999988	14	100%	NA	Q9D819	Ppa1	Inorganic pyrophosphatase	30.0769	29.6294	29.9992	30.2215	29.8323	30.327	29.1685	28.6901	29.3254	29.557	29.4882	29.924	0.542978	0.0815474	1.00441	30.1992	2.49064	-3.85437	0.0238827	0.124297	0	0	0.768067	0.306636	1.2295	30.1992	3.52312	-1.79138	0.00275151	0.0268455	0	0
702.1	sp|A2A432|CUL4B_MOUSE Cullin-4B OS=Mus musculus OX=10090 GN=Cul4b PE=1 SV=1	CUL4B_MOUSE	111 kDa	0.999987	15	67%	NA	A2A432	Cul4b	Cullin-4B	26.536	26.5257	26.6326	26.7928	26.7885	26.8302	26.7441	26.6109	26.855	27.1554	27.3782	27.0388	-0.398951	-0.687629	-0.110274	26.867	-2.92421	-3.01717	0.00974523	0.0729219	0	0	-0.159874	-0.448552	0.128803	26.867	-1.17184	-5.87608	0.258028	0.46225	0	0
702.2	tr|E9PXY1|E9PXY1_MOUSE Cullin-4B OS=Mus musculus OX=10090 GN=Cul4b PE=1 SV=2	E9PXY1_MOUSE	102 kDa	0.999987	15	67%	NA	E9PXY1	Cul4b	Cullin-4B	26.536	26.5257	26.6326	26.7928	26.7885	26.8302	26.7441	26.6109	26.855	27.1554	27.3782	27.0388	-0.398951	-0.687629	-0.110274	26.867	-2.92421	-3.01717	0.00974523	0.0729219	0	0	-0.159874	-0.448552	0.128803	26.867	-1.17184	-5.87608	0.258028	0.46225	0	0
703.1	sp|Q8K284|TF3C1_MOUSE General transcription factor 3C polypeptide 1 OS=Mus musculus OX=10090 GN=Gtf3c1 PE=1 SV=2	TF3C1_MOUSE	237 kDa	0.999984	15	100%	NA	Q8K284	Gtf3c1	General transcription factor 3C polypeptide 1	25.7964	25.509	25.7319	25.6656	25.4919	25.6486	25.6695	25.3859	25.8165	25.9672	25.8157	25.7968	-0.0628019	-0.318126	0.192522	25.5662	-0.520455	-6.44275	0.609711	0.805015	0	0	-0.13987	-0.395194	0.115454	25.5662	-1.15914	-5.89027	0.263022	0.466979	0	0
703.2	tr|A0A0U1RPD8|A0A0U1RPD8_MOUSE General transcription factor 3C polypeptide 1 OS=Mus musculus OX=10090 GN=Gtf3c1 PE=1 SV=1	A0A0U1RPD8_MOUSE	227 kDa	0.999984	15	100%	NA	A0A0U1RPD8	Gtf3c1	General transcription factor 3C polypeptide 1	25.7964	25.509	25.7319	25.6656	25.4919	25.6486	25.6695	25.3859	25.8165	25.9672	25.8157	25.7968	-0.0628019	-0.318126	0.192522	25.5662	-0.520455	-6.44275	0.609711	0.805015	0	0	-0.13987	-0.395194	0.115454	25.5662	-1.15914	-5.89027	0.263022	0.466979	0	0
704	sp|Q60715|P4HA1_MOUSE Prolyl 4-hydroxylase subunit alpha-1 OS=Mus musculus OX=10090 GN=P4ha1 PE=1 SV=2	P4HA1_MOUSE	61 kDa	0.999982	15	13%	NA	Q60715	P4ha1	Prolyl 4-hydroxylase subunit alpha-1	25.7338	25.9658	25.5893	25.2381	25.3656	25.2027	26.422	27.504	26.3364	23.8606	24.3387	23.8635	0.375425	-0.936559	1.68741	25.3417	0.60567	-6.39374	0.553069	0.76942	0	0	-0.11876	-1.43074	1.19322	25.3417	-0.191594	-6.54233	0.850425	0.922582	0	0
705.1	sp|Q9WV80|SNX1_MOUSE Sorting nexin-1 OS=Mus musculus OX=10090 GN=Snx1 PE=1 SV=1	SNX1_MOUSE	59 kDa	0.999982	14	86%	NA	Q9WV80	Snx1	Sorting nexin-1	27.4443	27.4236	27.22	27.46	27.5242	27.2985	27.0972	27.1457	26.8194	26.9332	26.9883	27.1122	0.346629	0.132419	0.560839	27.536	3.42395	-2.00758	0.00338278	0.0361279	0	0	0.411527	0.197317	0.625737	27.536	4.065	-0.670002	0.000862261	0.0131335	0	0
705.2	tr|Q6NZD2|Q6NZD2_MOUSE Sorting nexin-1 OS=Mus musculus OX=10090 GN=Snx1 PE=1 SV=1	Q6NZD2_MOUSE	59 kDa	0.999982	14	86%	NA	Q6NZD2	Snx1	Sorting nexin-1	27.4443	27.4236	27.22	27.46	27.5242	27.2985	27.0972	27.1457	26.8194	26.9332	26.9883	27.1122	0.346629	0.132419	0.560839	27.536	3.42395	-2.00758	0.00338278	0.0361279	0	0	0.411527	0.197317	0.625737	27.536	4.065	-0.670002	0.000862261	0.0131335	0	0
706	sp|Q8R317|UBQL1_MOUSE Ubiquilin-1 OS=Mus musculus OX=10090 GN=Ubqln1 PE=1 SV=1	UBQL1_MOUSE	62 kDa	0.99998	11	64%	NA	Q8R317	Ubqln1	Ubiquilin-1	28.4874	28.2516	28.5048	28.3603	28.2269	28.5365	28.0567	28.0455	28.0644	27.89	27.795	28.0424	0.432313	0.21225	0.652375	28.3542	4.15675	-0.494607	0.000709725	0.0140216	0	0	0.392239	0.172176	0.612301	28.3542	3.77143	-1.27635	0.00161135	0.0191822	0	0
707	sp|Q14C51|PTCD3_MOUSE Pentatricopeptide repeat domain-containing protein 3, mitochondrial OS=Mus musculus OX=10090 GN=Ptcd3 PE=1 SV=2	PTCD3_MOUSE	78 kDa	0.99998	14	100%	NA	Q14C51	Ptcd3	Pentatricopeptide repeat domain-containing protein 3, mitochondrial	29.359	29.3756	29.408	29.3123	29.1897	29.2421	29.1327	28.6359	29.4274	29.9384	29.8473	29.7352	-0.0719455	-0.515126	0.371235	29.2927	-0.34358	-6.52135	0.735546	0.880937	0	0	-0.204808	-0.647989	0.238372	29.2927	-0.978074	-6.07805	0.342307	0.550472	0	0
708	sp|Q9R0X4|ACOT9_MOUSE Acyl-coenzyme A thioesterase 9, mitochondrial OS=Mus musculus OX=10090 GN=Acot9 PE=1 SV=1	ACOT9_MOUSE	51 kDa	0.99998	14	100%	NA	Q9R0X4	Acot9	Acyl-coenzyme A thioesterase 9, mitochondrial	29.6247	29.4009	29.4881	29.3942	29.3032	29.3665	29.7291	29.2117	30.0003	29.8068	29.6857	29.8266	-0.205477	-0.490866	0.0799124	29.404	-1.52345	-5.45417	0.146722	0.368734	0	0	-0.35545	-0.640839	-0.0700615	29.404	-2.63538	-3.56163	0.0177461	0.0861497	0	0
709	sp|Q64324|STXB2_MOUSE Syntaxin-binding protein 2 OS=Mus musculus OX=10090 GN=Stxbp2 PE=1 SV=1	STXB2_MOUSE	66 kDa	0.999979	15	100%	NA	Q64324	Stxbp2	Syntaxin-binding protein 2	27.3542	27.2886	27.2072	27.2913	27.421	27.4157	27.1873	27.397	27.4035	28.4988	28.2714	28.4634	-0.586871	-1.11757	-0.0561727	27.45	-2.34065	-4.13041	0.0322604	0.148309	0	0	-0.494215	-1.02491	0.0364832	27.45	-1.9711	-4.75239	0.065922	0.204569	0	0
710	sp|Q7JJ13|BRD2_MOUSE Bromodomain-containing protein 2 OS=Mus musculus OX=10090 GN=Brd2 PE=1 SV=1	BRD2_MOUSE	88 kDa	0.999975	15	93%	NA	Q7JJ13	Brd2	Bromodomain-containing protein 2	27.5074	27.8249	27.7094	27.4291	27.7534	27.624	28.2533	28.4419	28.2366	27.5914	27.6492	27.458	-0.257859	-0.664279	0.148562	27.6787	-1.34265	-5.69319	0.197728	0.437124	0	0	-0.33624	-0.742661	0.0701809	27.6787	-1.75078	-5.10258	0.0987194	0.264391	0	0
711	sp|Q9Z1M8|RED_MOUSE Protein Red OS=Mus musculus OX=10090 GN=Ik PE=1 SV=2	RED_MOUSE	66 kDa	0.999969	15	100%	NA	Q9Z1M8	Ik	Protein Red	28.3401	28.3667	28.2665	28.2756	28.4036	28.1436	28.768	29.582	28.6141	28.5655	28.7006	28.5711	-0.475784	-0.859631	-0.0919366	28.3966	-2.62305	-3.60387	0.0182174	0.105182	0	0	-0.525951	-0.909798	-0.142104	28.3966	-2.89963	-3.0489	0.0102723	0.0612473	0	0
712	sp|Q9WV54|ASAH1_MOUSE Acid ceramidase OS=Mus musculus OX=10090 GN=Asah1 PE=1 SV=1	ASAH1_MOUSE	45 kDa	0.999968	12	100%	NA	Q9WV54	Asah1	Acid ceramidase	29.3557	29.1285	29.3432	29.2131	28.9569	29.1362	29.054	28.7258	29.536	29.4835	29.3221	29.2627	0.0450679	-0.289256	0.379392	29.1269	0.285234	-6.54034	0.77904	0.898952	0	0	-0.128609	-0.462933	0.205716	29.1269	-0.813961	-6.22372	0.427343	0.623019	0	0
713	tr|F8VQC1|F8VQC1_MOUSE Signal recognition particle subunit SRP72 OS=Mus musculus OX=10090 GN=Srp72 PE=1 SV=1	F8VQC1_MOUSE	75 kDa	0.999967	15	100%	NA	F8VQC1	Srp72	Signal recognition particle subunit SRP72	28.6452	28.3665	28.6002	28.7165	28.6702	28.6635	28.2233	27.7531	28.4223	28.8444	28.6468	28.9595	0.0623881	-0.350568	0.475344	28.6171	0.31971	-6.52954	0.753237	0.888845	0	0	0.20849	-0.204466	0.621446	28.6171	1.06841	-5.98781	0.300854	0.506457	0	0
714.1	sp|P01899|HA11_MOUSE H-2 class I histocompatibility antigen, D-B alpha chain OS=Mus musculus OX=10090 GN=H2-D1 PE=1 SV=2	HA11_MOUSE	41 kDa	0.999963	12	58%	NA	P01899	H2-D1	H-2 class I histocompatibility antigen, D-B alpha chain	29.0494	28.8957	28.9874	28.2077	28.2556	28.1444	28.5388	28.6266	28.7097	27.5653	27.2147	27.2799	0.988351	0.372677	1.60403	28.5714	3.39783	-2.06425	0.00359353	0.0370893	0	0	0.213401	-0.402274	0.829075	28.5714	0.733645	-6.28599	0.473578	0.66419	0	0
714.2	tr|G3UZP7|G3UZP7_MOUSE H-2 class I histocompatibility antigen, D-K alpha chain OS=Mus musculus OX=10090 GN=H2-D1 PE=1 SV=2	G3UZP7_MOUSE	43 kDa	0.999963	12	58%	NA	G3UZP7	H2-D1	H-2 class I histocompatibility antigen, D-K alpha chain	29.0494	28.8957	28.9874	28.2077	28.2556	28.1444	28.5388	28.6266	28.7097	27.5653	27.2147	27.2799	0.988351	0.372677	1.60403	28.5714	3.39783	-2.06425	0.00359353	0.0370893	0	0	0.213401	-0.402274	0.829075	28.5714	0.733645	-6.28599	0.473578	0.66419	0	0
715.1	sp|Q80TH2|ERBIN_MOUSE Erbin OS=Mus musculus OX=10090 GN=Erbin PE=1 SV=3	ERBIN_MOUSE	157 kDa	0.999956	15	100%	NA	Q80TH2	Erbin	Erbin	28.0735	28.2783	28.3428	28.0578	28.2556	28.2454	28.4472	28.7757	28.3782	27.9823	27.8468	27.9481	0.00178402	-0.391024	0.394592	28.0944	0.00961114	-6.58254	0.992448	0.996423	0	0	-0.0434528	-0.43626	0.349355	28.0944	-0.234095	-6.53294	0.817816	0.90142	0	0
715.2	tr|B2RUJ2|B2RUJ2_MOUSE Erbb2ip protein OS=Mus musculus OX=10090 GN=Erbin PE=1 SV=1	B2RUJ2_MOUSE	145 kDa	0.999956	15	100%	NA	B2RUJ2	Erbin	Erbb2ip protein	28.0735	28.2783	28.3428	28.0578	28.2556	28.2454	28.4472	28.7757	28.3782	27.9823	27.8468	27.9481	0.00178402	-0.391024	0.394592	28.0944	0.00961114	-6.58254	0.992448	0.996423	0	0	-0.0434528	-0.43626	0.349355	28.0944	-0.234095	-6.53294	0.817816	0.90142	0	0
715.3	tr|B7ZNX6|B7ZNX6_MOUSE Erbb2ip protein OS=Mus musculus OX=10090 GN=Erbin PE=1 SV=1	B7ZNX6_MOUSE	158 kDa	0.999956	15	100%	NA	B7ZNX6	Erbin	Erbb2ip protein	28.0735	28.2783	28.3428	28.0578	28.2556	28.2454	28.4472	28.7757	28.3782	27.9823	27.8468	27.9481	0.00178402	-0.391024	0.394592	28.0944	0.00961114	-6.58254	0.992448	0.996423	0	0	-0.0434528	-0.43626	0.349355	28.0944	-0.234095	-6.53294	0.817816	0.90142	0	0
716.1	sp|Q8R1A4|DOCK7_MOUSE Dedicator of cytokinesis protein 7 OS=Mus musculus OX=10090 GN=Dock7 PE=1 SV=3	DOCK7_MOUSE	241 kDa	0.999956	15	93%	NA	Q8R1A4	Dock7	Dedicator of cytokinesis protein 7	25.52	25.4706	25.5052	25.6142	25.2609	25.6591	25.7683	25.882	25.4899	25.6526	25.6849	25.5149	-0.166836	-0.426273	0.0926022	25.5787	-1.36068	-5.67042	0.192045	0.42841	0	0	-0.154046	-0.413484	0.105392	25.5787	-1.25637	-5.77831	0.226606	0.428287	0	0
716.2	tr|A0A0U1RNK7|A0A0U1RNK7_MOUSE Dedicator of cytokinesis protein 7 OS=Mus musculus OX=10090 GN=Dock7 PE=1 SV=1	A0A0U1RNK7_MOUSE	238 kDa	0.999956	15	93%	NA	A0A0U1RNK7	Dock7	Dedicator of cytokinesis protein 7	25.52	25.4706	25.5052	25.6142	25.2609	25.6591	25.7683	25.882	25.4899	25.6526	25.6849	25.5149	-0.166836	-0.426273	0.0926022	25.5787	-1.36068	-5.67042	0.192045	0.42841	0	0	-0.154046	-0.413484	0.105392	25.5787	-1.25637	-5.77831	0.226606	0.428287	0	0
716.3	tr|A2A9M4|A2A9M4_MOUSE Dedicator of cytokinesis protein 7 OS=Mus musculus OX=10090 GN=Dock7 PE=1 SV=2	A2A9M4_MOUSE	241 kDa	0.999956	15	93%	NA	A2A9M4	Dock7	Dedicator of cytokinesis protein 7	25.52	25.4706	25.5052	25.6142	25.2609	25.6591	25.7683	25.882	25.4899	25.6526	25.6849	25.5149	-0.166836	-0.426273	0.0926022	25.5787	-1.36068	-5.67042	0.192045	0.42841	0	0	-0.154046	-0.413484	0.105392	25.5787	-1.25637	-5.77831	0.226606	0.428287	0	0
716.4	tr|A2A9M5|A2A9M5_MOUSE Dedicator of cytokinesis protein 7 OS=Mus musculus OX=10090 GN=Dock7 PE=1 SV=1	A2A9M5_MOUSE	241 kDa	0.999956	15	93%	NA	A2A9M5	Dock7	Dedicator of cytokinesis protein 7	25.52	25.4706	25.5052	25.6142	25.2609	25.6591	25.7683	25.882	25.4899	25.6526	25.6849	25.5149	-0.166836	-0.426273	0.0926022	25.5787	-1.36068	-5.67042	0.192045	0.42841	0	0	-0.154046	-0.413484	0.105392	25.5787	-1.25637	-5.77831	0.226606	0.428287	0	0
716.5	tr|E9PX48|E9PX48_MOUSE Dedicator of cytokinesis protein 7 OS=Mus musculus OX=10090 GN=Dock7 PE=1 SV=2	E9PX48_MOUSE	238 kDa	0.999956	15	93%	NA	E9PX48	Dock7	Dedicator of cytokinesis protein 7	25.52	25.4706	25.5052	25.6142	25.2609	25.6591	25.7683	25.882	25.4899	25.6526	25.6849	25.5149	-0.166836	-0.426273	0.0926022	25.5787	-1.36068	-5.67042	0.192045	0.42841	0	0	-0.154046	-0.413484	0.105392	25.5787	-1.25637	-5.77831	0.226606	0.428287	0	0
717	sp|Q9ER72|SYCC_MOUSE Cysteine--tRNA ligase, cytoplasmic OS=Mus musculus OX=10090 GN=Cars1 PE=1 SV=2	SYCC_MOUSE	95 kDa	0.99995	15	100%	NA	Q9ER72	Cars1	Cysteine--tRNA ligase, cytoplasmic	27.7735	27.6123	27.5736	27.6353	27.746	27.8587	27.4254	27.6117	26.6829	27.6726	27.8376	27.8549	0.138966	-0.288416	0.566348	28.0314	0.688153	-6.3396	0.501012	0.732201	0	0	0.232448	-0.194934	0.659829	28.0314	1.15107	-5.89919	0.266275	0.469786	0	0
718.1	sp|Q8CHY6|P66A_MOUSE Transcriptional repressor p66 alpha OS=Mus musculus OX=10090 GN=Gatad2a PE=1 SV=2	P66A_MOUSE	67 kDa	0.99995	15	93%	NA	Q8CHY6	Gatad2a	Transcriptional repressor p66 alpha	28.0713	28.4258	28.043	28.1996	28.4002	28.2435	28.3497	29.1926	27.9965	28.4031	28.3385	28.4764	-0.279434	-0.678363	0.119496	28.2622	-1.4823	-5.5106	0.157273	0.383162	0	0	-0.17839	-0.57732	0.22054	28.2622	-0.946301	-6.10814	0.35777	0.564533	0	0
718.2	tr|A0A1I7Q4G8|A0A1I7Q4G8_MOUSE Transcriptional repressor p66 alpha OS=Mus musculus OX=10090 GN=Gatad2a PE=1 SV=1	A0A1I7Q4G8_MOUSE	65 kDa	0.99995	15	93%	NA	A0A1I7Q4G8	Gatad2a	Transcriptional repressor p66 alpha	28.0713	28.4258	28.043	28.1996	28.4002	28.2435	28.3497	29.1926	27.9965	28.4031	28.3385	28.4764	-0.279434	-0.678363	0.119496	28.2622	-1.4823	-5.5106	0.157273	0.383162	0	0	-0.17839	-0.57732	0.22054	28.2622	-0.946301	-6.10814	0.35777	0.564533	0	0
718.3	tr|E9QMN5|E9QMN5_MOUSE Transcriptional repressor p66 alpha OS=Mus musculus OX=10090 GN=Gatad2a PE=1 SV=1	E9QMN5_MOUSE	67 kDa	0.99995	15	93%	NA	E9QMN5	Gatad2a	Transcriptional repressor p66 alpha	28.0713	28.4258	28.043	28.1996	28.4002	28.2435	28.3497	29.1926	27.9965	28.4031	28.3385	28.4764	-0.279434	-0.678363	0.119496	28.2622	-1.4823	-5.5106	0.157273	0.383162	0	0	-0.17839	-0.57732	0.22054	28.2622	-0.946301	-6.10814	0.35777	0.564533	0	0
[truncated: 6,067 more rows]

## Sheet: Graphpad fig5A
	WT_EV_vs_clones2_7					Clones2_7_vs_WT_EV		NOTE: here comparison is clone2_7 vs EV to represent changes in the clones of Fbxw7 knockout
[truncated: 6,977 more rows]
