# Supplementary material for: SOX9-dependent fibrosis drives renal function in nephronophthisis
Source: EMBO Mol Med. 2025 Apr 10;17(6):1238–58. doi: 10.1038/s44321-025-00233-3 (PMC12162883; doi:10.1038/s44321-025-00233-3)
Supplement: Supplementary file 5 — Source data Fig. 1 [file 44321_2025_233_MOESM5_ESM.zip]

Archive with 1 entries (1 files):
- Figure1/Figure1-Numericaldata.xlsx
