# Supplementary material for: SOX9-dependent fibrosis drives renal function in nephronophthisis
Source: EMBO Mol Med. 2025 Apr 10;17(6):1238–58. doi: 10.1038/s44321-025-00233-3 (PMC12162883; doi:10.1038/s44321-025-00233-3)
Supplement: Supplementary file 5 — Source data Fig. 1 [file 44321_2025_233_MOESM5_ESM.zip › Figure1/Figure1-Numericaldata.xlsx]

## Sheet: Figure1B
	1month		3month		7month		10month
Animal#	Fbxw7f/f	Cdh16Cre;Fbxw7f/f	Fbxw7f/f	Cdh16Cre;Fbxw7f/f	Fbxw7f/f	Cdh16Cre;Fbxw7f/f	Fbxw7f/f	Cdh16Cre;Fbxw7f/f
1	0.0140325	0.016	0.011653	0.0126538	0.0137718	0.00959615	0.0142447	0.0136854
2	0.0140754	0.013	0.0109094	0.0121311	0.0118947	0.0141725	0.012628	0.0128304
3	0.0140548	0.013	0.013639	0.0120286	0.010986	0.013709	0.0138532	0.0103626
4	0.01401	0.0146	0.013532	0.0159785	0.0107551	0.0154519	0.0158626	0.00821617
5	0.014	0.017	0.014578	0.0153731	0.013639	0.0135831	0.0150337	0.0106732
6	0.013		0.01403	0.01344	0.0210811	0.0103553		0.0155315
7	0.0146			0.013143	0.0163908	0.0119698
8	0.0137			0.014818	0.0139144
9	0.0139				0.0137296
10	0.0152				0.0119574
11	0.0151

## Sheet: Figure1C
	1month		3month		7month		10month
Animal#	Fbxw7f/f	Cdh16Cre;Fbxw7f/f	Fbxw7f/f	Cdh16Cre;Fbxw7f/f	Fbxw7f/f	Cdh16Cre;Fbxw7f/f	Fbxw7f/f	Cdh16Cre;Fbxw7f/f
1	26.6692	35.9738	24.56	52.26	45.37	123.909	21.5101	72.2124
2	16.78	26.46	26.89	60.12	47.8102	80.0753	23.7695	120.475
3	16.76	27.72	25.98	58.14	46.6673	88.3901	34.9765	172.894
4	18.22		29.4634	64.8917	27.9269	74.6526	46.3642	130.507
5			35.8803	77.5447	25.4867	59.7985	45.0989
6			42.184	80.7984	29.9153	56.6673	37.2359
7			51.9508	69.1395	21.5101	112.702
8					33.3497	100.049

## Sheet: Figure1D
	1month		3month		7month		10month
Animal#	Fbxw7f/f	Cdh16Cre;Fbxw7f/f	Fbxw7f/f	Cdh16Cre;Fbxw7f/f	Fbxw7f/f	Cdh16Cre;Fbxw7f/f	Fbxw7f/f	Cdh16Cre;Fbxw7f/f
1	0.0801	0.09125	0.086838	0.095099	0.074317	0.689016	0.108595	0.253169
2	0.0816	0.13012	0.088899	0.130842	0.084895	0.223747	0.103254	0.35404
3	0.0806	0.07011	0.085813	0.077684	0.140636	0.248265	0.078455	0.872478
4	0.0602	0.08036	0.060184	0.085017	0.07208	0.184705	0.070012	0.490188
5	0.0601	0.09241	0.060376	0.095655	0.066257	0.168977	0.066105
6	0.0714	0.12325	0.071795	0.122844	0.06763	0.145097	0.15851
7			0.084713	0.1433	0.062348	0.446419	0.151336
8			0.078147	0.119793		0.310761	0.188354
9			0.076755	0.114073
10			0.080782	0.148306
11			0.128121	0.09877
12			0.112348	0.137875
13				0.127103

## Sheet: Figure1E
	1month		3month		7month		10month
Animal#	Fbxw7f/f	Cdh16Cre;Fbxw7f/f	Fbxw7f/f	Cdh16Cre;Fbxw7f/f	Fbxw7f/f	Cdh16Cre;Fbxw7f/f	Fbxw7f/f	Cdh16Cre;Fbxw7f/f
1	656.425	867.532	469.994	791.511	561.923	1326.95	444.62	998.763
2	870.412	891.254	532.346	1026.92	428.283	1014.16	408.081	1025.72
3	698.327	865.754	531	758.06	651.842	1253.09	484.791	1269.89
4	459.125	759.925	613.4	693.754	587.14	1115.74	466.53	1437.79
5	553.484	819.452	568.4	949.4	667.131	736.985	316.281
6	584.126	830.4	444.4	583.4	594.623	950.97	625.777
7			471.4	759.4	517.01	1280.37
8			557.4	603.4	518.868	1163.94
9			493.4	713.4
10				540.4

## Sheet: Figure1G
Animal#	Fbxw7f/f	Cdh16Cre;Fbxw7f/f	Fbxw7f/f	Cdh16Cre;Fbxw7f/f
1	1.59108	3.88	0.298333	1.61176
2	0.426667	3.78667	0.39777	1
3	2.74286	7.8	1.4	0.97
4	3.11111	6.44706	0.08	0.946667
5	5.6	4	0.106667	1.95
6	0.32	2.45333	0.1	0.613333
7	1.19333	12	0.685714	3
8	0.4		0.777778
