# Supplementary material for: SOX9-dependent fibrosis drives renal function in nephronophthisis
Source: EMBO Mol Med. 2025 Apr 10;17(6):1238–58. doi: 10.1038/s44321-025-00233-3 (PMC12162883; doi:10.1038/s44321-025-00233-3)
Supplement: Supplementary file 6 — Source data Fig. 2 [file 44321_2025_233_MOESM6_ESM.zip › Figure2/Figure2-Numericaldata.xlsx]

## Sheet: Figure2B
Animal#	Fbxw7f/f	Cdh16Cre;Fbxw7f/f
1	2.36545	3.652
2	3.325	5.264
3	1.0585	4.365
4	0.625	7.251
5	1.254	5.32
6	1.35	2.35

## Sheet: Figure2D
Animal#	Fbxw7f/f	Cdh16Cre;Fbxw7f/f
1	3.25	12.36
2	2.125	6.254
3	2.365	8.254
4	2.14	8.254
5	1.325	6.325
6	0.542	4.652

## Sheet: Figure2F
Animal#	Fbxw7f/f	Cdh16Cre;Fbxw7f/f
1	0.1	3
2	0.6	5
3	0.5	2
4	0.2	4

## Sheet: Figure2H
Animal#	Fbxw7f/f	Cdh16Cre;Fbxw7f/f
1	0.2	6
2	0.3	5
3	0.7	8
4	0.5	4
