# Supplementary material for: SOX9-dependent fibrosis drives renal function in nephronophthisis
Source: EMBO Mol Med. 2025 Apr 10;17(6):1238–58. doi: 10.1038/s44321-025-00233-3 (PMC12162883; doi:10.1038/s44321-025-00233-3)
Supplement: Supplementary file 7 — Source data Fig. 3 [file 44321_2025_233_MOESM7_ESM.zip › Figure3/Figure3-Numericaldata.xlsx]

## Sheet: Figure3A
Animal#	Fbxw7f/f	Cdh16Cre;Fbxw7f/f
1	1.045	1.029
2	1.029	1.01
3	1.066	1.008
4	1.046
5	1.044
6	1.033
7	1.037
8	1.037
9	1.038

## Sheet: Figure3B
Animal#	Fbxw7f/f	Cdh16Cre;Fbxw7f/f
1	1.022	1.014
2	1.035	1.01
3	1.042	1.01
4	1.021	1.01
5	1.034	1.008
6	1.026	1.009
7	1.045	1.01

## Sheet: Figure3C
Animal#	Fbxw7f/f	Cdh16Cre;Fbxw7f/f
1	1.012	1.012
2	1.0425	1.01
3	1.038	1.01
4	1.032	1.01
5	1.028	1.006
6	1.03	1.007
7	1.047	1.009

## Sheet: Figure3D
Animal#	Fbxw7f/f	Cdh16Cre;Fbxw7f/f
1	0.71	0.42
2	0.74	0.49
3	0.82	0.58
4	0.56	0.94
5	0.66
6	0.42
7	0.53

## Sheet: Figure3E
Animal#	Fbxw7f/f	Cdh16Cre;Fbxw7f/f
1	0.5	0.98
2	0.96	1.07
3	0.67	0.72
4	0.49	0.6
5	0.98	0.54
6	0.92	0.43
7	0.44	0.76
8	0.81
9	0.7
10	0.53
11	0.77
12	0.53

## Sheet: Figure3F
Animal#	Fbxw7f/f	Cdh16Cre;Fbxw7f/f
1	0.54	0.54
2	0.74	0.44
3	0.93	0.45
4	0.94	1.08
5	0.51	0.46
6	0.76	0.5
7	0.4	0.5

## Sheet: Figure3G
Animal#	Fbxw7f/f	Cdh16Cre;Fbxw7f/f
1	0.75	2.7
2	1.5	2.8
3	1.2	1.9
4	0.2	1.85
5	1.25
6	0.5
7	0.78
8	1.1

## Sheet: Figure3H
Animal#	Fbxw7f/f	Cdh16Cre;Fbxw7f/f
1	1.74	2.78
2	0.78	2.146
3	0.6	2.99
4	1.98	4.625
5	2.68	4.79
6	1.23	3.43
7	0.46	5
8	1.001
9	1
10	1.2
11	2
12	2.919

## Sheet: Figure3I
Animal#	Fbxw7f/f	Cdh16Cre;Fbxw7f/f
1	1.5	4.5
2	3	4.5
3	1.5	3.5
4	1.7	3.5
5	1.3	3.7
6	1.3	4.6
7	1.5	4.6

## Sheet: Figure3J
Animal#	Fbxw7f/f	Cdh16Cre;Fbxw7f/f
1	2.67	3.06
2	3.16	3.79
3	2.31	6.66
4	3.09	4.7
5	2.72
6	2.51
7	3.88
8	2.7

[truncated: 5 more sheets: Figure3K, Figure3L, Figure3M, Figure3N, Figure3O]
