# Supplementary material for: SOX9-dependent fibrosis drives renal function in nephronophthisis
Source: EMBO Mol Med. 2025 Apr 10;17(6):1238–58. doi: 10.1038/s44321-025-00233-3 (PMC12162883; doi:10.1038/s44321-025-00233-3)
Supplement: Supplementary file 8 — Source data Fig. 4 [file 44321_2025_233_MOESM8_ESM.zip › Figure4/Figure4-Numericaldata.xlsx]

## Sheet: Figure4B
Animal#	Fbxw7f/f	Cdh16Cre;Fbxw7f/f
1	1.23	3.254
2	0.68	2.658
3	0.124	6.325
4	1.36	8.25
5	2.036	5.326
6	1.846	6.25

## Sheet: Figure4D
Animal#	Fbxw7f/f	Cdh16Cre;Fbxw7f/f
1	0.795	3.965
2	0.789	4.21
3	0.524	2.96
4	1.26	1.856
5	2.56	2.15
6	1.23	1.765
7	1.935	2.012
8	1.526	2.125

## Sheet: Figure4F
Animal#	Fbxw7f/f	Cdh16Cre;Fbxw7f/f
1	2.35	6.325
2	4.21	8.325
3	3.24	10.254
4	2.24	7.254

## Sheet: Figure4H
Animal#	Fbxw7f/f	Cdh16Cre;Fbxw7f/f
1	5.325	9.324
2	3.255	9.325
3	2.355	8.254
4	5.265	14.21
5	4.251	7.254
6	3.254	8.25
