# Supplementary material for: SOX9-dependent fibrosis drives renal function in nephronophthisis
Source: EMBO Mol Med. 2025 Apr 10;17(6):1238–58. doi: 10.1038/s44321-025-00233-3 (PMC12162883; doi:10.1038/s44321-025-00233-3)
Supplement: Supplementary file 9 — Source data Fig. 5 [file 44321_2025_233_MOESM9_ESM.zip]

Archive with 6 entries (5 files):
- Figure5 2/
- __MACOSX/._Figure5 2
- Figure5 2/Figure5-Numericaldata.xlsx
- __MACOSX/Figure5 2/._Figure5-Numericaldata.xlsx
- Figure5 2/EMM-2024-20769-V3-Figure_5_Source_Data-sd 1.pdf
- __MACOSX/Figure5 2/._EMM-2024-20769-V3-Figure_5_Source_Data-sd 1.pdf
