# Supplementary material for: SOX9-dependent fibrosis drives renal function in nephronophthisis
Source: EMBO Mol Med. 2025 Apr 10;17(6):1238–58. doi: 10.1038/s44321-025-00233-3 (PMC12162883; doi:10.1038/s44321-025-00233-3)
Supplement: Supplementary file 9 — Source data Fig. 5 [file 44321_2025_233_MOESM9_ESM.zip › Figure5 2/Figure5-Numericaldata.xlsx]

## Sheet: Figure5C
Experiments#	Parental	EV pool	Fbxw7 KO#2	Fbxw7 KO#7
1	1	0.648774	0.119472	0.183003
2	1	1.21524	0.1481	0.264522
3	1	0.950769	0.28584	0.263443

## Sheet: Figure5E
Animal#	Fbxw7f/f	Cdh16Cre;Fbxw7f/f
1	1127.97	514.587
2	744.273	451.194
3	1110.67	258.068
4	932.413	428.878
5	991.125	574.445

## Sheet: Figure5G
avg length per field of view	Fbxw7f/f	Cdh16Cre;Fbxw7f/f
1	1.235	1.23
2	5.326	1.365
3	6.325	3.321
4	4.23	2.321
5	2.31	1.25
6	3.25	3.251
7	8.65	2.215
8	9.35	2.36
9	4.325	4.12
10	1.32	3.21
11	6.35	1.31
12	2.35	1.36
13	4.36	1.54
14	2.265	8.312
15	3.136	1.65
16	4.12	2.3
17	4.365	3.366
18	5.32	4.352
19	1.32	1.365
20	3.26	1.98
21	7.254	2.365
22	9.325	3.35
23	1.23	2.45
24	5.625	3.351
25	2.214	1.325
Data acquired from # of animals	n=3	n=3

## Sheet: Figure5H
Animal#	Fbxw7f/f	Cdh16Cre;Fbxw7f/f
1	80.266	65.35
2	73.65	55.25
3	78.325	41.35
4	82.35	48.35
5	63.251	56.35

## Sheet: Figure5J
cell#	Fbxw7f/f	Cdh16Cre;Fbxw7f/f
1	1.94	1.62
2	0.04	1.84
3	2.6	1.48
4	2.69	0.73
5	0.87	1.67
6	0.86	1.23
7	1.03	2.33
8	1.72	1.83
9	1.72	2.18
10	2.8	1.86
11	1.23	2.02
12	2.57	0.12
13	2.5	0.25
14	1.12	0.08
15	1.85	1.29
16	3.93	0.06
17	8.25	0.84
18	8.99	1.08
19	4.76	1.04
20	1.83	1.79
21	1.95	1.45
22	6.94	2.21
23	2.01	1.15
24	4.21	1.6
25	1.22	3.25
26	1.76	1.66
27	1.62	1.44
28	1.68	2.06
29	0.81	1.81
30	2.59	1.19
31	6.81	2.11
32	3.36	1.76
33	3.79	2.82
34	1.88	0.83
35	1.03	0.94
36	1.18	1.56
37	7.42	1.03
38	3.91	1.24
39	6.1	1.54
40	3.86	2.1
41	5.03	1.68
42	2.08	1.53
43	2.57	0.98
44	3.24	1.14
45	9.45	2.52
46	5.96	2.34
47	1.06	1.38
48	1.55	1.62
49	1.95	1.73
50	3.79	1.8
51	1.56	0.86
52	2.76	1.07
53	1.88	2.63
54	3.68	2.04
55	3.17	1.19
56	1.3	1.24
57	1	2.03
58	1.16	3.95
59	2.09	2.16
60	0.98	3.54
61	0.91	1.78
62	1.78	1.13
63	0.96	0.37
64	2.94	0.04
65	0.99	1.61
66	3.08	1.73
67	3.36	1.53
68	0.96	1.35
69	1.9	1.47
70	1.9	0.09
71	3.48	0.13
72	2.66	0.04
73	1.27	0.09
74	2.53	0.18
75	1.94	0.28
76	2.63	0.06
77	2.72
78	2
79	1.22
80	2.37
81	1.38
82	0.92
83	0.93
84	0.93
85	0.82
86	2.74
87	1.16
88	0.8
89	1.52
90	0.94
91	0.89
92	0.74
93	0.78
94	1.09
95	1.23
96	0.99
97	3.53
98	1.51
99	1.25
100	4.19
101	0.06
102	1.05
103	2.89
104	5.07
105	2.44
106	5.46
107	4.85
108	5.2
109	6.8
110	1.71
111	2.02
112	5.08
113	4.36
114	2.73
115	0.78
116	2.55
117	1.26
118	5.9
119	3.1
120	1.02
121	4.42
122	1.5
123	2.35
124	1.85
125	0.37
126	3.33
127	1.72
128	9.02
129	1.47
130	3.34
131	2.1
132	3.6
133	1.16
134	2.12
135	0.84
136	4.03
137	1.47
138	2.87
139	2.91
140	1.99
141	1.02
142	1.46
143	1.33
144	1.46
145	1.08
146	1.1
147	3.51
148	2.32
149	4.45
150	2.35
151	0.73
152	0.92
153	2.12
154	1.17
155	2.4
156	1.76
157	4.6
158	0.04
159	4.84
160	4.94
161	0.93
162	3.68
163	0.06
164	0.61
165	0.62
166	2.09
167	1.35
168	6.4
169	2.78
170	4.74
171	5.73
172	2.75
173	3.47
174	3.27
175	0.85
176	1.89
177	1.03
178	0.98
179	1.08
180	1.61
181	1.49
182	0.76
183	0.84
184	3.8
185	1.19
186	3.72
187	5.34
188	1.4
189	4.12
190	3.89
191	2.68
192	2.13
193	2.75
194	4.71
195	0.75
196	0.89
197	1.13
198	0.69
199	1.72
200	0.5
201	0.79
202	2.87
203	0.93
204	1.19
205	1.34
206	0.82
207	1.32
208	0.77
209	1
210	1.17
211	2.8

## Sheet: Figure5K
Experiment#	Fbxw7f/f	Cdh16Cre;Fbxw7f/f
1	80	34
2	78	42
3	76	41
4	75	38
