# Supplementary material for: SOX9-dependent fibrosis drives renal function in nephronophthisis
Source: EMBO Mol Med. 2025 Apr 10;17(6):1238–58. doi: 10.1038/s44321-025-00233-3 (PMC12162883; doi:10.1038/s44321-025-00233-3)
Supplement: Supplementary file 10 — Source data Fig. 6 [file 44321_2025_233_MOESM10_ESM.zip]

Archive with 6 entries (5 files):
- Figure6 2/
- __MACOSX/._Figure6 2
- Figure6 2/Figure6-Numericaldata.xlsx
- __MACOSX/Figure6 2/._Figure6-Numericaldata.xlsx
- Figure6 2/EMM-2024-20769-V3-Figure_6_Source_Data-sd 2.pdf
- __MACOSX/Figure6 2/._EMM-2024-20769-V3-Figure_6_Source_Data-sd 2.pdf
