# Supplementary material for: SOX9-dependent fibrosis drives renal function in nephronophthisis
Source: EMBO Mol Med. 2025 Apr 10;17(6):1238–58. doi: 10.1038/s44321-025-00233-3 (PMC12162883; doi:10.1038/s44321-025-00233-3)
Supplement: Supplementary file 10 — Source data Fig. 6 [file 44321_2025_233_MOESM10_ESM.zip › Figure6 2/Figure6-Numericaldata.xlsx]

## Sheet: Figure6B
Animal#	Fbxw7f/f	Cdh16Cre;Fbxw7f/f
1	0.5	9
2	1	8
3	0.3	11
4	0.2	14
5	2	12

## Sheet: Figure6D
Experiment#	Fbxw7f/f	Cdh16Cre;Fbxw7f/f
1	1	5.265
2	1.23	4.254
3	1.068	3.254

## Sheet: Figure6F
Animal#	Fbxw7f/f	Cdh16Cre;Fbxw7f/f	Cdh16Cre;Fbxw7f/f;Sox9+/f
1	0.897	4.032	1.465
2	0.646	3.893	3.264
3	0.511	3.158	2.354
4	1.24	1.759	2.165
5	2.345	1.985	1.3875
6	1.582	1.947	1.4218
7	1.897	2.764	1.233
8	1.438	1.8958	1.184
9	1.103	1.958
10	0.587	5.489
11	0.983
12	0.763

## Sheet: Figure6H
Animal#	Fbxw7f/f	Cdh16Cre;Fbxw7f/f	Cdh16Cre;Fbxw7f/f;Sox9+/f
1	4.235	7.352	5.325
2	2.36	9.362	4.352
3	1.235	7.365	6.352
4	2.365	6.3635	4.254

## Sheet: Figure6J
Animal#	Fbxw7f/f	Cdh16Cre;Fbxw7f/f	Cdh16Cre;Fbxw7f/f;Sox9+/f
1	5.325	9.324	6.351
2	3.255	9.325	5.265
3	2.355	8.254	6.251
4	3.2145	8.2541	7.352

## Sheet: Figure6L
Animal#	Fbxw7f/f	Cdh16Cre;Fbxw7f/f	Cdh16Cre;Fbxw7f/f;Sox9+/f
1	96.486	187.886	237.738
2	68.9399	192.932	110.824
3	70.6391	280.692	165.235
4	100.391	246.58	110.265
5	85.9415	217.625	223.846
6	78.394	248.747
7		332.866

## Sheet: Figure6M
Experiment#	EV pool	Fbxw7 KO#2
1	1	3.49528
2	0.0692968	1.66654
3	0.757683	2.30282
4	0.470119	1.44212
5	0.571489	1.97118
6	2.41538	12.2768

## Sheet: FigureN
Animal#	Fbxw7f/f	Cdh16Cre;Fbxw7f/f	Cdh16Cre;Fbxw7f/f;Sox9+/f
1	20.8305	53.8996	26.8781
2	13.7684	20.3441	35.3579
3	14.5182	34.8288	35.9951
4	10.0665	34.4066	36.2079
5	12.0004	38.2436	12.1857
6	17.407	44.4968	24.8717
7	20.9588	25.5713	39.6502
8	19.4534	27.9917	16.1222
9	19.5625	40.8577	15.838
10	18.8925	42.7393	17.2634
11	13.0435	25.7511
12	14.6628	35.5028
13		29.8742
14		41.6922
15		41.7393
16		25.769
17		35.5128
18		30.7742
19		42.5922

## Sheet: Figure6O
Animal#	Fbxw7f/f	Cdh16Cre;Fbxw7f/f	Cdh16Cre;Fbxw7f/f;Sox9+/f
1	0.0814	0.0952	0.1026
2	0.0619	0.1346	0.1158
3	0.0817	0.0726	0.103
4	0.0725	0.0816	0.0937
5	0.0853	0.0933	0.0732
6	0.0744	0.1257	0.0737
7	0.0838	0.104	0.1124
8	0.1246	0.1135	0.0614
9	0.1114	0.1119	0.0857
10	0.1055	0.1424	0.0634
11	0.0818	0.0959
12	0.0932	0.1327
13	0.0739	0.1236
14	0.0827	0.1448
15		0.1013
16		0.1828
17		0.142
18		0.1125
19		0.1321

## Sheet: Figure6P
Animal#	Fbxw7f/f	Cdh16Cre;Fbxw7f/f	Cdh16Cre;Fbxw7f/f;Sox9+/f
1	591	1231	855
2	523	947	828
3	502	883	712
4	696	859	899
5	735	838	494
6	651	688	664
7	544	787	736
8	582	1018	534
9	507	972	730
10	480	1071
11	554	671
12	458	867
13	528	684
14		994
15		886
16		768
17		692
18		795
19		934

[truncated: 1 more sheets: Figure6Q]
