# Supplementary material for: SOX9-dependent fibrosis drives renal function in nephronophthisis
Source: EMBO Mol Med. 2025 Apr 10;17(6):1238–58. doi: 10.1038/s44321-025-00233-3 (PMC12162883; doi:10.1038/s44321-025-00233-3)
Supplement: Supplementary file 11 — Source data Fig. 7 [file 44321_2025_233_MOESM11_ESM.zip › Figure7/Figure7-Numericaldata.xlsx]

## Sheet: Figure7B
Human data	Control	NPHP1 patient
%SOX9+ cells	5	25

## Sheet: Figure7D
Animal#	Ift88f/f	CaggCreERT2;Ift88f/f
1	3	20
2	5	28
3	2	36
4	8	41
