# Supplementary material for: SOX9-dependent fibrosis drives renal function in nephronophthisis
Source: EMBO Mol Med. 2025 Apr 10;17(6):1238–58. doi: 10.1038/s44321-025-00233-3 (PMC12162883; doi:10.1038/s44321-025-00233-3)
Supplement: Supplementary file 12 — Appendix Figure Source Data [file 44321_2025_233_MOESM12_ESM.zip]

Archive with 2 entries (2 files):
- EMM-2024-20769-V3-Appendix_Figure_Source_Data-sd.pdf
- __MACOSX/._EMM-2024-20769-V3-Appendix_Figure_Source_Data-sd.pdf
